# Supplementary material for: Predicting energy use in construction using Extreme Gradient Boosting
Source: PeerJ Comput Sci. 2023 Aug 7;9:e1500. doi: 10.7717/peerj-cs.1500 (PMC10496006; doi:10.7717/peerj-cs.1500)
Supplement: Supplemental Information 1 [file peerj-cs-09-1500-s001.zip]

Archive with 7 entries (7 files):
- evaluation.py
- tuning.py
- validation.py
- historical_featured_data.csv
- date_featured_data.csv
- combinatory_featured_data.csv
- energy_consumption_dataset.csv
