# Supplementary material for: Predicting energy use in construction using Extreme Gradient Boosting
Source: PeerJ Comput Sci. 2023 Aug 7;9:e1500. doi: 10.7717/peerj-cs.1500 (PMC10496006; doi:10.7717/peerj-cs.1500)
Supplement: Supplemental Information 1 [file peerj-cs-09-1500-s001.zip › historical_featured_data.csv]

222.0	236.0	222.0	198.0	237.0	216.0	176.0	216.0	218.0	223.0	238.0	221.0	231.0	232.0	239.0	255.52	228.0	291.0	233.0	213.0	219.0	210.0	204.0	157.34	216.0	197.0	209.0	183.0	282.0	184.5	195.5	214.0	220.0	258.0	214.0	247.0	273.0	265.08	239.0	254.76	225.0	291.0	233.0	247.0	203.0	198.0	224.0	157.34	210.0
236.0	222.0	198.0	237.0	216.0	176.0	216.0	218.0	223.0	238.0	221.0	231.0	232.0	239.0	255.52	228.0	291.0	233.0	213.0	219.0	210.0	204.0	157.34	216.0	197.0	209.0	183.0	282.0	184.5	195.5	214.0	220.0	258.0	214.0	247.0	273.0	265.08	239.0	254.76	225.0	291.0	233.0	247.0	203.0	198.0	224.0	157.34	210.0	190.0
222.0	198.0	237.0	216.0	176.0	216.0	218.0	223.0	238.0	221.0	231.0	232.0	239.0	255.52	228.0	291.0	233.0	213.0	219.0	210.0	204.0	157.34	216.0	197.0	209.0	183.0	282.0	184.5	195.5	214.0	220.0	258.0	214.0	247.0	273.0	265.08	239.0	254.76	225.0	291.0	233.0	247.0	203.0	198.0	224.0	157.34	210.0	190.0	159.0
198.0	237.0	216.0	176.0	216.0	218.0	223.0	238.0	221.0	231.0	232.0	239.0	255.52	228.0	291.0	233.0	213.0	219.0	210.0	204.0	157.34	216.0	197.0	209.0	183.0	282.0	184.5	195.5	214.0	220.0	258.0	214.0	247.0	273.0	265.08	239.0	254.76	225.0	291.0	233.0	247.0	203.0	198.0	224.0	157.34	210.0	190.0	159.0	249.0
237.0	216.0	176.0	216.0	218.0	223.0	238.0	221.0	231.0	232.0	239.0	255.52	228.0	291.0	233.0	213.0	219.0	210.0	204.0	157.34	216.0	197.0	209.0	183.0	282.0	184.5	195.5	214.0	220.0	258.0	214.0	247.0	273.0	265.08	239.0	254.76	225.0	291.0	233.0	247.0	203.0	198.0	224.0	157.34	210.0	190.0	159.0	249.0	244.0
216.0	176.0	216.0	218.0	223.0	238.0	221.0	231.0	232.0	239.0	255.52	228.0	291.0	233.0	213.0	219.0	210.0	204.0	157.34	216.0	197.0	209.0	183.0	282.0	184.5	195.5	214.0	220.0	258.0	214.0	247.0	273.0	265.08	239.0	254.76	225.0	291.0	233.0	247.0	203.0	198.0	224.0	157.34	210.0	190.0	159.0	249.0	244.0	153.0
176.0	216.0	218.0	223.0	238.0	221.0	231.0	232.0	239.0	255.52	228.0	291.0	233.0	213.0	219.0	210.0	204.0	157.34	216.0	197.0	209.0	183.0	282.0	184.5	195.5	214.0	220.0	258.0	214.0	247.0	273.0	265.08	239.0	254.76	225.0	291.0	233.0	247.0	203.0	198.0	224.0	157.34	210.0	190.0	159.0	249.0	244.0	153.0	215.0
216.0	218.0	223.0	238.0	221.0	231.0	232.0	239.0	255.52	228.0	291.0	233.0	213.0	219.0	210.0	204.0	157.34	216.0	197.0	209.0	183.0	282.0	184.5	195.5	214.0	220.0	258.0	214.0	247.0	273.0	265.08	239.0	254.76	225.0	291.0	233.0	247.0	203.0	198.0	224.0	157.34	210.0	190.0	159.0	249.0	244.0	153.0	215.0	152.0
218.0	223.0	238.0	221.0	231.0	232.0	239.0	255.52	228.0	291.0	233.0	213.0	219.0	210.0	204.0	157.34	216.0	197.0	209.0	183.0	282.0	184.5	195.5	214.0	220.0	258.0	214.0	247.0	273.0	265.08	239.0	254.76	225.0	291.0	233.0	247.0	203.0	198.0	224.0	157.34	210.0	190.0	159.0	249.0	244.0	153.0	215.0	152.0	265.0
223.0	238.0	221.0	231.0	232.0	239.0	255.52	228.0	291.0	233.0	213.0	219.0	210.0	204.0	157.34	216.0	197.0	209.0	183.0	282.0	184.5	195.5	214.0	220.0	258.0	214.0	247.0	273.0	265.08	239.0	254.76	225.0	291.0	233.0	247.0	203.0	198.0	224.0	157.34	210.0	190.0	159.0	249.0	244.0	153.0	215.0	152.0	265.0	198.0
238.0	221.0	231.0	232.0	239.0	255.52	228.0	291.0	233.0	213.0	219.0	210.0	204.0	157.34	216.0	197.0	209.0	183.0	282.0	184.5	195.5	214.0	220.0	258.0	214.0	247.0	273.0	265.08	239.0	254.76	225.0	291.0	233.0	247.0	203.0	198.0	224.0	157.34	210.0	190.0	159.0	249.0	244.0	153.0	215.0	152.0	265.0	198.0	159.0
221.0	231.0	232.0	239.0	255.52	228.0	291.0	233.0	213.0	219.0	210.0	204.0	157.34	216.0	197.0	209.0	183.0	282.0	184.5	195.5	214.0	220.0	258.0	214.0	247.0	273.0	265.08	239.0	254.76	225.0	291.0	233.0	247.0	203.0	198.0	224.0	157.34	210.0	190.0	159.0	249.0	244.0	153.0	215.0	152.0	265.0	198.0	159.0	205.0
231.0	232.0	239.0	255.52	228.0	291.0	233.0	213.0	219.0	210.0	204.0	157.34	216.0	197.0	209.0	183.0	282.0	184.5	195.5	214.0	220.0	258.0	214.0	247.0	273.0	265.08	239.0	254.76	225.0	291.0	233.0	247.0	203.0	198.0	224.0	157.34	210.0	190.0	159.0	249.0	244.0	153.0	215.0	152.0	265.0	198.0	159.0	205.0	292.0
232.0	239.0	255.52	228.0	291.0	233.0	213.0	219.0	210.0	204.0	157.34	216.0	197.0	209.0	183.0	282.0	184.5	195.5	214.0	220.0	258.0	214.0	247.0	273.0	265.08	239.0	254.76	225.0	291.0	233.0	247.0	203.0	198.0	224.0	157.34	210.0	190.0	159.0	249.0	244.0	153.0	215.0	152.0	265.0	198.0	159.0	205.0	292.0	236.0
239.0	255.52	228.0	291.0	233.0	213.0	219.0	210.0	204.0	157.34	216.0	197.0	209.0	183.0	282.0	184.5	195.5	214.0	220.0	258.0	214.0	247.0	273.0	265.08	239.0	254.76	225.0	291.0	233.0	247.0	203.0	198.0	224.0	157.34	210.0	190.0	159.0	249.0	244.0	153.0	215.0	152.0	265.0	198.0	159.0	205.0	292.0	236.0	178.0
255.52	228.0	291.0	233.0	213.0	219.0	210.0	204.0	157.34	216.0	197.0	209.0	183.0	282.0	184.5	195.5	214.0	220.0	258.0	214.0	247.0	273.0	265.08	239.0	254.76	225.0	291.0	233.0	247.0	203.0	198.0	224.0	157.34	210.0	190.0	159.0	249.0	244.0	153.0	215.0	152.0	265.0	198.0	159.0	205.0	292.0	236.0	178.0	254.0
228.0	291.0	233.0	213.0	219.0	210.0	204.0	157.34	216.0	197.0	209.0	183.0	282.0	184.5	195.5	214.0	220.0	258.0	214.0	247.0	273.0	265.08	239.0	254.76	225.0	291.0	233.0	247.0	203.0	198.0	224.0	157.34	210.0	190.0	159.0	249.0	244.0	153.0	215.0	152.0	265.0	198.0	159.0	205.0	292.0	236.0	178.0	254.0	222.0
291.0	233.0	213.0	219.0	210.0	204.0	157.34	216.0	197.0	209.0	183.0	282.0	184.5	195.5	214.0	220.0	258.0	214.0	247.0	273.0	265.08	239.0	254.76	225.0	291.0	233.0	247.0	203.0	198.0	224.0	157.34	210.0	190.0	159.0	249.0	244.0	153.0	215.0	152.0	265.0	198.0	159.0	205.0	292.0	236.0	178.0	254.0	222.0	196.0
233.0	213.0	219.0	210.0	204.0	157.34	216.0	197.0	209.0	183.0	282.0	184.5	195.5	214.0	220.0	258.0	214.0	247.0	273.0	265.08	239.0	254.76	225.0	291.0	233.0	247.0	203.0	198.0	224.0	157.34	210.0	190.0	159.0	249.0	244.0	153.0	215.0	152.0	265.0	198.0	159.0	205.0	292.0	236.0	178.0	254.0	222.0	196.0	292.0
213.0	219.0	210.0	204.0	157.34	216.0	197.0	209.0	183.0	282.0	184.5	195.5	214.0	220.0	258.0	214.0	247.0	273.0	265.08	239.0	254.76	225.0	291.0	233.0	247.0	203.0	198.0	224.0	157.34	210.0	190.0	159.0	249.0	244.0	153.0	215.0	152.0	265.0	198.0	159.0	205.0	292.0	236.0	178.0	254.0	222.0	196.0	292.0	183.0
219.0	210.0	204.0	157.34	216.0	197.0	209.0	183.0	282.0	184.5	195.5	214.0	220.0	258.0	214.0	247.0	273.0	265.08	239.0	254.76	225.0	291.0	233.0	247.0	203.0	198.0	224.0	157.34	210.0	190.0	159.0	249.0	244.0	153.0	215.0	152.0	265.0	198.0	159.0	205.0	292.0	236.0	178.0	254.0	222.0	196.0	292.0	183.0	207.0
210.0	204.0	157.34	216.0	197.0	209.0	183.0	282.0	184.5	195.5	214.0	220.0	258.0	214.0	247.0	273.0	265.08	239.0	254.76	225.0	291.0	233.0	247.0	203.0	198.0	224.0	157.34	210.0	190.0	159.0	249.0	244.0	153.0	215.0	152.0	265.0	198.0	159.0	205.0	292.0	236.0	178.0	254.0	222.0	196.0	292.0	183.0	207.0	221.0
204.0	157.34	216.0	197.0	209.0	183.0	282.0	184.5	195.5	214.0	220.0	258.0	214.0	247.0	273.0	265.08	239.0	254.76	225.0	291.0	233.0	247.0	203.0	198.0	224.0	157.34	210.0	190.0	159.0	249.0	244.0	153.0	215.0	152.0	265.0	198.0	159.0	205.0	292.0	236.0	178.0	254.0	222.0	196.0	292.0	183.0	207.0	221.0	246.0
157.34	216.0	197.0	209.0	183.0	282.0	184.5	195.5	214.0	220.0	258.0	214.0	247.0	273.0	265.08	239.0	254.76	225.0	291.0	233.0	247.0	203.0	198.0	224.0	157.34	210.0	190.0	159.0	249.0	244.0	153.0	215.0	152.0	265.0	198.0	159.0	205.0	292.0	236.0	178.0	254.0	222.0	196.0	292.0	183.0	207.0	221.0	246.0	157.34
216.0	197.0	209.0	183.0	282.0	184.5	195.5	214.0	220.0	258.0	214.0	247.0	273.0	265.08	239.0	254.76	225.0	291.0	233.0	247.0	203.0	198.0	224.0	157.34	210.0	190.0	159.0	249.0	244.0	153.0	215.0	152.0	265.0	198.0	159.0	205.0	292.0	236.0	178.0	254.0	222.0	196.0	292.0	183.0	207.0	221.0	246.0	157.34	528.0
197.0	209.0	183.0	282.0	184.5	195.5	214.0	220.0	258.0	214.0	247.0	273.0	265.08	239.0	254.76	225.0	291.0	233.0	247.0	203.0	198.0	224.0	157.34	210.0	190.0	159.0	249.0	244.0	153.0	215.0	152.0	265.0	198.0	159.0	205.0	292.0	236.0	178.0	254.0	222.0	196.0	292.0	183.0	207.0	221.0	246.0	157.34	528.0	273.0
209.0	183.0	282.0	184.5	195.5	214.0	220.0	258.0	214.0	247.0	273.0	265.08	239.0	254.76	225.0	291.0	233.0	247.0	203.0	198.0	224.0	157.34	210.0	190.0	159.0	249.0	244.0	153.0	215.0	152.0	265.0	198.0	159.0	205.0	292.0	236.0	178.0	254.0	222.0	196.0	292.0	183.0	207.0	221.0	246.0	157.34	528.0	273.0	191.0
183.0	282.0	184.5	195.5	214.0	220.0	258.0	214.0	247.0	273.0	265.08	239.0	254.76	225.0	291.0	233.0	247.0	203.0	198.0	224.0	157.34	210.0	190.0	159.0	249.0	244.0	153.0	215.0	152.0	265.0	198.0	159.0	205.0	292.0	236.0	178.0	254.0	222.0	196.0	292.0	183.0	207.0	221.0	246.0	157.34	528.0	273.0	191.0	189.0
282.0	184.5	195.5	214.0	220.0	258.0	214.0	247.0	273.0	265.08	239.0	254.76	225.0	291.0	233.0	247.0	203.0	198.0	224.0	157.34	210.0	190.0	159.0	249.0	244.0	153.0	215.0	152.0	265.0	198.0	159.0	205.0	292.0	236.0	178.0	254.0	222.0	196.0	292.0	183.0	207.0	221.0	246.0	157.34	528.0	273.0	191.0	189.0	199.0
184.5	195.5	214.0	220.0	258.0	214.0	247.0	273.0	265.08	239.0	254.76	225.0	291.0	233.0	247.0	203.0	198.0	224.0	157.34	210.0	190.0	159.0	249.0	244.0	153.0	215.0	152.0	265.0	198.0	159.0	205.0	292.0	236.0	178.0	254.0	222.0	196.0	292.0	183.0	207.0	221.0	246.0	157.34	528.0	273.0	191.0	189.0	199.0	183.0
195.5	214.0	220.0	258.0	214.0	247.0	273.0	265.08	239.0	254.76	225.0	291.0	233.0	247.0	203.0	198.0	224.0	157.34	210.0	190.0	159.0	249.0	244.0	153.0	215.0	152.0	265.0	198.0	159.0	205.0	292.0	236.0	178.0	254.0	222.0	196.0	292.0	183.0	207.0	221.0	246.0	157.34	528.0	273.0	191.0	189.0	199.0	183.0	211.0
214.0	220.0	258.0	214.0	247.0	273.0	265.08	239.0	254.76	225.0	291.0	233.0	247.0	203.0	198.0	224.0	157.34	210.0	190.0	159.0	249.0	244.0	153.0	215.0	152.0	265.0	198.0	159.0	205.0	292.0	236.0	178.0	254.0	222.0	196.0	292.0	183.0	207.0	221.0	246.0	157.34	528.0	273.0	191.0	189.0	199.0	183.0	211.0	271.0
220.0	258.0	214.0	247.0	273.0	265.08	239.0	254.76	225.0	291.0	233.0	247.0	203.0	198.0	224.0	157.34	210.0	190.0	159.0	249.0	244.0	153.0	215.0	152.0	265.0	198.0	159.0	205.0	292.0	236.0	178.0	254.0	222.0	196.0	292.0	183.0	207.0	221.0	246.0	157.34	528.0	273.0	191.0	189.0	199.0	183.0	211.0	271.0	574.0
258.0	214.0	247.0	273.0	265.08	239.0	254.76	225.0	291.0	233.0	247.0	203.0	198.0	224.0	157.34	210.0	190.0	159.0	249.0	244.0	153.0	215.0	152.0	265.0	198.0	159.0	205.0	292.0	236.0	178.0	254.0	222.0	196.0	292.0	183.0	207.0	221.0	246.0	157.34	528.0	273.0	191.0	189.0	199.0	183.0	211.0	271.0	574.0	610.0
214.0	247.0	273.0	265.08	239.0	254.76	225.0	291.0	233.0	247.0	203.0	198.0	224.0	157.34	210.0	190.0	159.0	249.0	244.0	153.0	215.0	152.0	265.0	198.0	159.0	205.0	292.0	236.0	178.0	254.0	222.0	196.0	292.0	183.0	207.0	221.0	246.0	157.34	528.0	273.0	191.0	189.0	199.0	183.0	211.0	271.0	574.0	610.0	1001.0
247.0	273.0	265.08	239.0	254.76	225.0	291.0	233.0	247.0	203.0	198.0	224.0	157.34	210.0	190.0	159.0	249.0	244.0	153.0	215.0	152.0	265.0	198.0	159.0	205.0	292.0	236.0	178.0	254.0	222.0	196.0	292.0	183.0	207.0	221.0	246.0	157.34	528.0	273.0	191.0	189.0	199.0	183.0	211.0	271.0	574.0	610.0	1001.0	895.0
273.0	265.08	239.0	254.76	225.0	291.0	233.0	247.0	203.0	198.0	224.0	157.34	210.0	190.0	159.0	249.0	244.0	153.0	215.0	152.0	265.0	198.0	159.0	205.0	292.0	236.0	178.0	254.0	222.0	196.0	292.0	183.0	207.0	221.0	246.0	157.34	528.0	273.0	191.0	189.0	199.0	183.0	211.0	271.0	574.0	610.0	1001.0	895.0	860.0
265.08	239.0	254.76	225.0	291.0	233.0	247.0	203.0	198.0	224.0	157.34	210.0	190.0	159.0	249.0	244.0	153.0	215.0	152.0	265.0	198.0	159.0	205.0	292.0	236.0	178.0	254.0	222.0	196.0	292.0	183.0	207.0	221.0	246.0	157.34	528.0	273.0	191.0	189.0	199.0	183.0	211.0	271.0	574.0	610.0	1001.0	895.0	860.0	833.0
239.0	254.76	225.0	291.0	233.0	247.0	203.0	198.0	224.0	157.34	210.0	190.0	159.0	249.0	244.0	153.0	215.0	152.0	265.0	198.0	159.0	205.0	292.0	236.0	178.0	254.0	222.0	196.0	292.0	183.0	207.0	221.0	246.0	157.34	528.0	273.0	191.0	189.0	199.0	183.0	211.0	271.0	574.0	610.0	1001.0	895.0	860.0	833.0	754.0
254.76	225.0	291.0	233.0	247.0	203.0	198.0	224.0	157.34	210.0	190.0	159.0	249.0	244.0	153.0	215.0	152.0	265.0	198.0	159.0	205.0	292.0	236.0	178.0	254.0	222.0	196.0	292.0	183.0	207.0	221.0	246.0	157.34	528.0	273.0	191.0	189.0	199.0	183.0	211.0	271.0	574.0	610.0	1001.0	895.0	860.0	833.0	754.0	892.0
225.0	291.0	233.0	247.0	203.0	198.0	224.0	157.34	210.0	190.0	159.0	249.0	244.0	153.0	215.0	152.0	265.0	198.0	159.0	205.0	292.0	236.0	178.0	254.0	222.0	196.0	292.0	183.0	207.0	221.0	246.0	157.34	528.0	273.0	191.0	189.0	199.0	183.0	211.0	271.0	574.0	610.0	1001.0	895.0	860.0	833.0	754.0	892.0	853.0
291.0	233.0	247.0	203.0	198.0	224.0	157.34	210.0	190.0	159.0	249.0	244.0	153.0	215.0	152.0	265.0	198.0	159.0	205.0	292.0	236.0	178.0	254.0	222.0	196.0	292.0	183.0	207.0	221.0	246.0	157.34	528.0	273.0	191.0	189.0	199.0	183.0	211.0	271.0	574.0	610.0	1001.0	895.0	860.0	833.0	754.0	892.0	853.0	729.0
233.0	247.0	203.0	198.0	224.0	157.34	210.0	190.0	159.0	249.0	244.0	153.0	215.0	152.0	265.0	198.0	159.0	205.0	292.0	236.0	178.0	254.0	222.0	196.0	292.0	183.0	207.0	221.0	246.0	157.34	528.0	273.0	191.0	189.0	199.0	183.0	211.0	271.0	574.0	610.0	1001.0	895.0	860.0	833.0	754.0	892.0	853.0	729.0	708.0
247.0	203.0	198.0	224.0	157.34	210.0	190.0	159.0	249.0	244.0	153.0	215.0	152.0	265.0	198.0	159.0	205.0	292.0	236.0	178.0	254.0	222.0	196.0	292.0	183.0	207.0	221.0	246.0	157.34	528.0	273.0	191.0	189.0	199.0	183.0	211.0	271.0	574.0	610.0	1001.0	895.0	860.0	833.0	754.0	892.0	853.0	729.0	708.0	380.0
203.0	198.0	224.0	157.34	210.0	190.0	159.0	249.0	244.0	153.0	215.0	152.0	265.0	198.0	159.0	205.0	292.0	236.0	178.0	254.0	222.0	196.0	292.0	183.0	207.0	221.0	246.0	157.34	528.0	273.0	191.0	189.0	199.0	183.0	211.0	271.0	574.0	610.0	1001.0	895.0	860.0	833.0	754.0	892.0	853.0	729.0	708.0	380.0	287.0
198.0	224.0	157.34	210.0	190.0	159.0	249.0	244.0	153.0	215.0	152.0	265.0	198.0	159.0	205.0	292.0	236.0	178.0	254.0	222.0	196.0	292.0	183.0	207.0	221.0	246.0	157.34	528.0	273.0	191.0	189.0	199.0	183.0	211.0	271.0	574.0	610.0	1001.0	895.0	860.0	833.0	754.0	892.0	853.0	729.0	708.0	380.0	287.0	358.0
224.0	157.34	210.0	190.0	159.0	249.0	244.0	153.0	215.0	152.0	265.0	198.0	159.0	205.0	292.0	236.0	178.0	254.0	222.0	196.0	292.0	183.0	207.0	221.0	246.0	157.34	528.0	273.0	191.0	189.0	199.0	183.0	211.0	271.0	574.0	610.0	1001.0	895.0	860.0	833.0	754.0	892.0	853.0	729.0	708.0	380.0	287.0	358.0	369.0
157.34	210.0	190.0	159.0	249.0	244.0	153.0	215.0	152.0	265.0	198.0	159.0	205.0	292.0	236.0	178.0	254.0	222.0	196.0	292.0	183.0	207.0	221.0	246.0	157.34	528.0	273.0	191.0	189.0	199.0	183.0	211.0	271.0	574.0	610.0	1001.0	895.0	860.0	833.0	754.0	892.0	853.0	729.0	708.0	380.0	287.0	358.0	369.0	167.89
210.0	190.0	159.0	249.0	244.0	153.0	215.0	152.0	265.0	198.0	159.0	205.0	292.0	236.0	178.0	254.0	222.0	196.0	292.0	183.0	207.0	221.0	246.0	157.34	528.0	273.0	191.0	189.0	199.0	183.0	211.0	271.0	574.0	610.0	1001.0	895.0	860.0	833.0	754.0	892.0	853.0	729.0	708.0	380.0	287.0	358.0	369.0	167.89	528.0
190.0	159.0	249.0	244.0	153.0	215.0	152.0	265.0	198.0	159.0	205.0	292.0	236.0	178.0	254.0	222.0	196.0	292.0	183.0	207.0	221.0	246.0	157.34	528.0	273.0	191.0	189.0	199.0	183.0	211.0	271.0	574.0	610.0	1001.0	895.0	860.0	833.0	754.0	892.0	853.0	729.0	708.0	380.0	287.0	358.0	369.0	167.89	528.0	273.0
159.0	249.0	244.0	153.0	215.0	152.0	265.0	198.0	159.0	205.0	292.0	236.0	178.0	254.0	222.0	196.0	292.0	183.0	207.0	221.0	246.0	157.34	528.0	273.0	191.0	189.0	199.0	183.0	211.0	271.0	574.0	610.0	1001.0	895.0	860.0	833.0	754.0	892.0	853.0	729.0	708.0	380.0	287.0	358.0	369.0	167.89	528.0	273.0	227.0
249.0	244.0	153.0	215.0	152.0	265.0	198.0	159.0	205.0	292.0	236.0	178.0	254.0	222.0	196.0	292.0	183.0	207.0	221.0	246.0	157.34	528.0	273.0	191.0	189.0	199.0	183.0	211.0	271.0	574.0	610.0	1001.0	895.0	860.0	833.0	754.0	892.0	853.0	729.0	708.0	380.0	287.0	358.0	369.0	167.89	528.0	273.0	227.0	285.0
244.0	153.0	215.0	152.0	265.0	198.0	159.0	205.0	292.0	236.0	178.0	254.0	222.0	196.0	292.0	183.0	207.0	221.0	246.0	157.34	528.0	273.0	191.0	189.0	199.0	183.0	211.0	271.0	574.0	610.0	1001.0	895.0	860.0	833.0	754.0	892.0	853.0	729.0	708.0	380.0	287.0	358.0	369.0	167.89	528.0	273.0	227.0	285.0	241.0
153.0	215.0	152.0	265.0	198.0	159.0	205.0	292.0	236.0	178.0	254.0	222.0	196.0	292.0	183.0	207.0	221.0	246.0	157.34	528.0	273.0	191.0	189.0	199.0	183.0	211.0	271.0	574.0	610.0	1001.0	895.0	860.0	833.0	754.0	892.0	853.0	729.0	708.0	380.0	287.0	358.0	369.0	167.89	528.0	273.0	227.0	285.0	241.0	189.0
215.0	152.0	265.0	198.0	159.0	205.0	292.0	236.0	178.0	254.0	222.0	196.0	292.0	183.0	207.0	221.0	246.0	157.34	528.0	273.0	191.0	189.0	199.0	183.0	211.0	271.0	574.0	610.0	1001.0	895.0	860.0	833.0	754.0	892.0	853.0	729.0	708.0	380.0	287.0	358.0	369.0	167.89	528.0	273.0	227.0	285.0	241.0	189.0	220.0
152.0	265.0	198.0	159.0	205.0	292.0	236.0	178.0	254.0	222.0	196.0	292.0	183.0	207.0	221.0	246.0	157.34	528.0	273.0	191.0	189.0	199.0	183.0	211.0	271.0	574.0	610.0	1001.0	895.0	860.0	833.0	754.0	892.0	853.0	729.0	708.0	380.0	287.0	358.0	369.0	167.89	528.0	273.0	227.0	285.0	241.0	189.0	220.0	283.0
265.0	198.0	159.0	205.0	292.0	236.0	178.0	254.0	222.0	196.0	292.0	183.0	207.0	221.0	246.0	157.34	528.0	273.0	191.0	189.0	199.0	183.0	211.0	271.0	574.0	610.0	1001.0	895.0	860.0	833.0	754.0	892.0	853.0	729.0	708.0	380.0	287.0	358.0	369.0	167.89	528.0	273.0	227.0	285.0	241.0	189.0	220.0	283.0	563.12
198.0	159.0	205.0	292.0	236.0	178.0	254.0	222.0	196.0	292.0	183.0	207.0	221.0	246.0	157.34	528.0	273.0	191.0	189.0	199.0	183.0	211.0	271.0	574.0	610.0	1001.0	895.0	860.0	833.0	754.0	892.0	853.0	729.0	708.0	380.0	287.0	358.0	369.0	167.89	528.0	273.0	227.0	285.0	241.0	189.0	220.0	283.0	563.12	1063.0
159.0	205.0	292.0	236.0	178.0	254.0	222.0	196.0	292.0	183.0	207.0	221.0	246.0	157.34	528.0	273.0	191.0	189.0	199.0	183.0	211.0	271.0	574.0	610.0	1001.0	895.0	860.0	833.0	754.0	892.0	853.0	729.0	708.0	380.0	287.0	358.0	369.0	167.89	528.0	273.0	227.0	285.0	241.0	189.0	220.0	283.0	563.12	1063.0	917.0
205.0	292.0	236.0	178.0	254.0	222.0	196.0	292.0	183.0	207.0	221.0	246.0	157.34	528.0	273.0	191.0	189.0	199.0	183.0	211.0	271.0	574.0	610.0	1001.0	895.0	860.0	833.0	754.0	892.0	853.0	729.0	708.0	380.0	287.0	358.0	369.0	167.89	528.0	273.0	227.0	285.0	241.0	189.0	220.0	283.0	563.12	1063.0	917.0	929.0
292.0	236.0	178.0	254.0	222.0	196.0	292.0	183.0	207.0	221.0	246.0	157.34	528.0	273.0	191.0	189.0	199.0	183.0	211.0	271.0	574.0	610.0	1001.0	895.0	860.0	833.0	754.0	892.0	853.0	729.0	708.0	380.0	287.0	358.0	369.0	167.89	528.0	273.0	227.0	285.0	241.0	189.0	220.0	283.0	563.12	1063.0	917.0	929.0	949.0
236.0	178.0	254.0	222.0	196.0	292.0	183.0	207.0	221.0	246.0	157.34	528.0	273.0	191.0	189.0	199.0	183.0	211.0	271.0	574.0	610.0	1001.0	895.0	860.0	833.0	754.0	892.0	853.0	729.0	708.0	380.0	287.0	358.0	369.0	167.89	528.0	273.0	227.0	285.0	241.0	189.0	220.0	283.0	563.12	1063.0	917.0	929.0	949.0	952.0
178.0	254.0	222.0	196.0	292.0	183.0	207.0	221.0	246.0	157.34	528.0	273.0	191.0	189.0	199.0	183.0	211.0	271.0	574.0	610.0	1001.0	895.0	860.0	833.0	754.0	892.0	853.0	729.0	708.0	380.0	287.0	358.0	369.0	167.89	528.0	273.0	227.0	285.0	241.0	189.0	220.0	283.0	563.12	1063.0	917.0	929.0	949.0	952.0	932.12
254.0	222.0	196.0	292.0	183.0	207.0	221.0	246.0	157.34	528.0	273.0	191.0	189.0	199.0	183.0	211.0	271.0	574.0	610.0	1001.0	895.0	860.0	833.0	754.0	892.0	853.0	729.0	708.0	380.0	287.0	358.0	369.0	167.89	528.0	273.0	227.0	285.0	241.0	189.0	220.0	283.0	563.12	1063.0	917.0	929.0	949.0	952.0	932.12	963.0
222.0	196.0	292.0	183.0	207.0	221.0	246.0	157.34	528.0	273.0	191.0	189.0	199.0	183.0	211.0	271.0	574.0	610.0	1001.0	895.0	860.0	833.0	754.0	892.0	853.0	729.0	708.0	380.0	287.0	358.0	369.0	167.89	528.0	273.0	227.0	285.0	241.0	189.0	220.0	283.0	563.12	1063.0	917.0	929.0	949.0	952.0	932.12	963.0	893.0
196.0	292.0	183.0	207.0	221.0	246.0	157.34	528.0	273.0	191.0	189.0	199.0	183.0	211.0	271.0	574.0	610.0	1001.0	895.0	860.0	833.0	754.0	892.0	853.0	729.0	708.0	380.0	287.0	358.0	369.0	167.89	528.0	273.0	227.0	285.0	241.0	189.0	220.0	283.0	563.12	1063.0	917.0	929.0	949.0	952.0	932.12	963.0	893.0	788.0
292.0	183.0	207.0	221.0	246.0	157.34	528.0	273.0	191.0	189.0	199.0	183.0	211.0	271.0	574.0	610.0	1001.0	895.0	860.0	833.0	754.0	892.0	853.0	729.0	708.0	380.0	287.0	358.0	369.0	167.89	528.0	273.0	227.0	285.0	241.0	189.0	220.0	283.0	563.12	1063.0	917.0	929.0	949.0	952.0	932.12	963.0	893.0	788.0	557.0
183.0	207.0	221.0	246.0	157.34	528.0	273.0	191.0	189.0	199.0	183.0	211.0	271.0	574.0	610.0	1001.0	895.0	860.0	833.0	754.0	892.0	853.0	729.0	708.0	380.0	287.0	358.0	369.0	167.89	528.0	273.0	227.0	285.0	241.0	189.0	220.0	283.0	563.12	1063.0	917.0	929.0	949.0	952.0	932.12	963.0	893.0	788.0	557.0	475.12
207.0	221.0	246.0	157.34	528.0	273.0	191.0	189.0	199.0	183.0	211.0	271.0	574.0	610.0	1001.0	895.0	860.0	833.0	754.0	892.0	853.0	729.0	708.0	380.0	287.0	358.0	369.0	167.89	528.0	273.0	227.0	285.0	241.0	189.0	220.0	283.0	563.12	1063.0	917.0	929.0	949.0	952.0	932.12	963.0	893.0	788.0	557.0	475.12	366.0
221.0	246.0	157.34	528.0	273.0	191.0	189.0	199.0	183.0	211.0	271.0	574.0	610.0	1001.0	895.0	860.0	833.0	754.0	892.0	853.0	729.0	708.0	380.0	287.0	358.0	369.0	167.89	528.0	273.0	227.0	285.0	241.0	189.0	220.0	283.0	563.12	1063.0	917.0	929.0	949.0	952.0	932.12	963.0	893.0	788.0	557.0	475.12	366.0	325.0
246.0	157.34	528.0	273.0	191.0	189.0	199.0	183.0	211.0	271.0	574.0	610.0	1001.0	895.0	860.0	833.0	754.0	892.0	853.0	729.0	708.0	380.0	287.0	358.0	369.0	167.89	528.0	273.0	227.0	285.0	241.0	189.0	220.0	283.0	563.12	1063.0	917.0	929.0	949.0	952.0	932.12	963.0	893.0	788.0	557.0	475.12	366.0	325.0	279.0
157.34	528.0	273.0	191.0	189.0	199.0	183.0	211.0	271.0	574.0	610.0	1001.0	895.0	860.0	833.0	754.0	892.0	853.0	729.0	708.0	380.0	287.0	358.0	369.0	167.89	528.0	273.0	227.0	285.0	241.0	189.0	220.0	283.0	563.12	1063.0	917.0	929.0	949.0	952.0	932.12	963.0	893.0	788.0	557.0	475.12	366.0	325.0	279.0	255.91
528.0	273.0	191.0	189.0	199.0	183.0	211.0	271.0	574.0	610.0	1001.0	895.0	860.0	833.0	754.0	892.0	853.0	729.0	708.0	380.0	287.0	358.0	369.0	167.89	528.0	273.0	227.0	285.0	241.0	189.0	220.0	283.0	563.12	1063.0	917.0	929.0	949.0	952.0	932.12	963.0	893.0	788.0	557.0	475.12	366.0	325.0	279.0	255.91	241.0
273.0	191.0	189.0	199.0	183.0	211.0	271.0	574.0	610.0	1001.0	895.0	860.0	833.0	754.0	892.0	853.0	729.0	708.0	380.0	287.0	358.0	369.0	167.89	528.0	273.0	227.0	285.0	241.0	189.0	220.0	283.0	563.12	1063.0	917.0	929.0	949.0	952.0	932.12	963.0	893.0	788.0	557.0	475.12	366.0	325.0	279.0	255.91	241.0	231.0
191.0	189.0	199.0	183.0	211.0	271.0	574.0	610.0	1001.0	895.0	860.0	833.0	754.0	892.0	853.0	729.0	708.0	380.0	287.0	358.0	369.0	167.89	528.0	273.0	227.0	285.0	241.0	189.0	220.0	283.0	563.12	1063.0	917.0	929.0	949.0	952.0	932.12	963.0	893.0	788.0	557.0	475.12	366.0	325.0	279.0	255.91	241.0	231.0	244.0
189.0	199.0	183.0	211.0	271.0	574.0	610.0	1001.0	895.0	860.0	833.0	754.0	892.0	853.0	729.0	708.0	380.0	287.0	358.0	369.0	167.89	528.0	273.0	227.0	285.0	241.0	189.0	220.0	283.0	563.12	1063.0	917.0	929.0	949.0	952.0	932.12	963.0	893.0	788.0	557.0	475.12	366.0	325.0	279.0	255.91	241.0	231.0	244.0	221.0
199.0	183.0	211.0	271.0	574.0	610.0	1001.0	895.0	860.0	833.0	754.0	892.0	853.0	729.0	708.0	380.0	287.0	358.0	369.0	167.89	528.0	273.0	227.0	285.0	241.0	189.0	220.0	283.0	563.12	1063.0	917.0	929.0	949.0	952.0	932.12	963.0	893.0	788.0	557.0	475.12	366.0	325.0	279.0	255.91	241.0	231.0	244.0	221.0	236.0
183.0	211.0	271.0	574.0	610.0	1001.0	895.0	860.0	833.0	754.0	892.0	853.0	729.0	708.0	380.0	287.0	358.0	369.0	167.89	528.0	273.0	227.0	285.0	241.0	189.0	220.0	283.0	563.12	1063.0	917.0	929.0	949.0	952.0	932.12	963.0	893.0	788.0	557.0	475.12	366.0	325.0	279.0	255.91	241.0	231.0	244.0	221.0	236.0	214.0
211.0	271.0	574.0	610.0	1001.0	895.0	860.0	833.0	754.0	892.0	853.0	729.0	708.0	380.0	287.0	358.0	369.0	167.89	528.0	273.0	227.0	285.0	241.0	189.0	220.0	283.0	563.12	1063.0	917.0	929.0	949.0	952.0	932.12	963.0	893.0	788.0	557.0	475.12	366.0	325.0	279.0	255.91	241.0	231.0	244.0	221.0	236.0	214.0	238.0
271.0	574.0	610.0	1001.0	895.0	860.0	833.0	754.0	892.0	853.0	729.0	708.0	380.0	287.0	358.0	369.0	167.89	528.0	273.0	227.0	285.0	241.0	189.0	220.0	283.0	563.12	1063.0	917.0	929.0	949.0	952.0	932.12	963.0	893.0	788.0	557.0	475.12	366.0	325.0	279.0	255.91	241.0	231.0	244.0	221.0	236.0	214.0	238.0	371.0
574.0	610.0	1001.0	895.0	860.0	833.0	754.0	892.0	853.0	729.0	708.0	380.0	287.0	358.0	369.0	167.89	528.0	273.0	227.0	285.0	241.0	189.0	220.0	283.0	563.12	1063.0	917.0	929.0	949.0	952.0	932.12	963.0	893.0	788.0	557.0	475.12	366.0	325.0	279.0	255.91	241.0	231.0	244.0	221.0	236.0	214.0	238.0	371.0	692.0
610.0	1001.0	895.0	860.0	833.0	754.0	892.0	853.0	729.0	708.0	380.0	287.0	358.0	369.0	167.89	528.0	273.0	227.0	285.0	241.0	189.0	220.0	283.0	563.12	1063.0	917.0	929.0	949.0	952.0	932.12	963.0	893.0	788.0	557.0	475.12	366.0	325.0	279.0	255.91	241.0	231.0	244.0	221.0	236.0	214.0	238.0	371.0	692.0	921.0
1001.0	895.0	860.0	833.0	754.0	892.0	853.0	729.0	708.0	380.0	287.0	358.0	369.0	167.89	528.0	273.0	227.0	285.0	241.0	189.0	220.0	283.0	563.12	1063.0	917.0	929.0	949.0	952.0	932.12	963.0	893.0	788.0	557.0	475.12	366.0	325.0	279.0	255.91	241.0	231.0	244.0	221.0	236.0	214.0	238.0	371.0	692.0	921.0	985.0
895.0	860.0	833.0	754.0	892.0	853.0	729.0	708.0	380.0	287.0	358.0	369.0	167.89	528.0	273.0	227.0	285.0	241.0	189.0	220.0	283.0	563.12	1063.0	917.0	929.0	949.0	952.0	932.12	963.0	893.0	788.0	557.0	475.12	366.0	325.0	279.0	255.91	241.0	231.0	244.0	221.0	236.0	214.0	238.0	371.0	692.0	921.0	985.0	1002.0
860.0	833.0	754.0	892.0	853.0	729.0	708.0	380.0	287.0	358.0	369.0	167.89	528.0	273.0	227.0	285.0	241.0	189.0	220.0	283.0	563.12	1063.0	917.0	929.0	949.0	952.0	932.12	963.0	893.0	788.0	557.0	475.12	366.0	325.0	279.0	255.91	241.0	231.0	244.0	221.0	236.0	214.0	238.0	371.0	692.0	921.0	985.0	1002.0	937.0
833.0	754.0	892.0	853.0	729.0	708.0	380.0	287.0	358.0	369.0	167.89	528.0	273.0	227.0	285.0	241.0	189.0	220.0	283.0	563.12	1063.0	917.0	929.0	949.0	952.0	932.12	963.0	893.0	788.0	557.0	475.12	366.0	325.0	279.0	255.91	241.0	231.0	244.0	221.0	236.0	214.0	238.0	371.0	692.0	921.0	985.0	1002.0	937.0	983.0
754.0	892.0	853.0	729.0	708.0	380.0	287.0	358.0	369.0	167.89	528.0	273.0	227.0	285.0	241.0	189.0	220.0	283.0	563.12	1063.0	917.0	929.0	949.0	952.0	932.12	963.0	893.0	788.0	557.0	475.12	366.0	325.0	279.0	255.91	241.0	231.0	244.0	221.0	236.0	214.0	238.0	371.0	692.0	921.0	985.0	1002.0	937.0	983.0	980.0
892.0	853.0	729.0	708.0	380.0	287.0	358.0	369.0	167.89	528.0	273.0	227.0	285.0	241.0	189.0	220.0	283.0	563.12	1063.0	917.0	929.0	949.0	952.0	932.12	963.0	893.0	788.0	557.0	475.12	366.0	325.0	279.0	255.91	241.0	231.0	244.0	221.0	236.0	214.0	238.0	371.0	692.0	921.0	985.0	1002.0	937.0	983.0	980.0	941.0
853.0	729.0	708.0	380.0	287.0	358.0	369.0	167.89	528.0	273.0	227.0	285.0	241.0	189.0	220.0	283.0	563.12	1063.0	917.0	929.0	949.0	952.0	932.12	963.0	893.0	788.0	557.0	475.12	366.0	325.0	279.0	255.91	241.0	231.0	244.0	221.0	236.0	214.0	238.0	371.0	692.0	921.0	985.0	1002.0	937.0	983.0	980.0	941.0	928.12
729.0	708.0	380.0	287.0	358.0	369.0	167.89	528.0	273.0	227.0	285.0	241.0	189.0	220.0	283.0	563.12	1063.0	917.0	929.0	949.0	952.0	932.12	963.0	893.0	788.0	557.0	475.12	366.0	325.0	279.0	255.91	241.0	231.0	244.0	221.0	236.0	214.0	238.0	371.0	692.0	921.0	985.0	1002.0	937.0	983.0	980.0	941.0	928.12	800.12
708.0	380.0	287.0	358.0	369.0	167.89	528.0	273.0	227.0	285.0	241.0	189.0	220.0	283.0	563.12	1063.0	917.0	929.0	949.0	952.0	932.12	963.0	893.0	788.0	557.0	475.12	366.0	325.0	279.0	255.91	241.0	231.0	244.0	221.0	236.0	214.0	238.0	371.0	692.0	921.0	985.0	1002.0	937.0	983.0	980.0	941.0	928.12	800.12	595.0
380.0	287.0	358.0	369.0	167.89	528.0	273.0	227.0	285.0	241.0	189.0	220.0	283.0	563.12	1063.0	917.0	929.0	949.0	952.0	932.12	963.0	893.0	788.0	557.0	475.12	366.0	325.0	279.0	255.91	241.0	231.0	244.0	221.0	236.0	214.0	238.0	371.0	692.0	921.0	985.0	1002.0	937.0	983.0	980.0	941.0	928.12	800.12	595.0	439.0
287.0	358.0	369.0	167.89	528.0	273.0	227.0	285.0	241.0	189.0	220.0	283.0	563.12	1063.0	917.0	929.0	949.0	952.0	932.12	963.0	893.0	788.0	557.0	475.12	366.0	325.0	279.0	255.91	241.0	231.0	244.0	221.0	236.0	214.0	238.0	371.0	692.0	921.0	985.0	1002.0	937.0	983.0	980.0	941.0	928.12	800.12	595.0	439.0	401.0
358.0	369.0	167.89	528.0	273.0	227.0	285.0	241.0	189.0	220.0	283.0	563.12	1063.0	917.0	929.0	949.0	952.0	932.12	963.0	893.0	788.0	557.0	475.12	366.0	325.0	279.0	255.91	241.0	231.0	244.0	221.0	236.0	214.0	238.0	371.0	692.0	921.0	985.0	1002.0	937.0	983.0	980.0	941.0	928.12	800.12	595.0	439.0	401.0	333.0
369.0	167.89	528.0	273.0	227.0	285.0	241.0	189.0	220.0	283.0	563.12	1063.0	917.0	929.0	949.0	952.0	932.12	963.0	893.0	788.0	557.0	475.12	366.0	325.0	279.0	255.91	241.0	231.0	244.0	221.0	236.0	214.0	238.0	371.0	692.0	921.0	985.0	1002.0	937.0	983.0	980.0	941.0	928.12	800.12	595.0	439.0	401.0	333.0	276.0
167.89	528.0	273.0	227.0	285.0	241.0	189.0	220.0	283.0	563.12	1063.0	917.0	929.0	949.0	952.0	932.12	963.0	893.0	788.0	557.0	475.12	366.0	325.0	279.0	255.91	241.0	231.0	244.0	221.0	236.0	214.0	238.0	371.0	692.0	921.0	985.0	1002.0	937.0	983.0	980.0	941.0	928.12	800.12	595.0	439.0	401.0	333.0	276.0	264.91
528.0	273.0	227.0	285.0	241.0	189.0	220.0	283.0	563.12	1063.0	917.0	929.0	949.0	952.0	932.12	963.0	893.0	788.0	557.0	475.12	366.0	325.0	279.0	255.91	241.0	231.0	244.0	221.0	236.0	214.0	238.0	371.0	692.0	921.0	985.0	1002.0	937.0	983.0	980.0	941.0	928.12	800.12	595.0	439.0	401.0	333.0	276.0	264.91	250.0
273.0	227.0	285.0	241.0	189.0	220.0	283.0	563.12	1063.0	917.0	929.0	949.0	952.0	932.12	963.0	893.0	788.0	557.0	475.12	366.0	325.0	279.0	255.91	241.0	231.0	244.0	221.0	236.0	214.0	238.0	371.0	692.0	921.0	985.0	1002.0	937.0	983.0	980.0	941.0	928.12	800.12	595.0	439.0	401.0	333.0	276.0	264.91	250.0	262.0
227.0	285.0	241.0	189.0	220.0	283.0	563.12	1063.0	917.0	929.0	949.0	952.0	932.12	963.0	893.0	788.0	557.0	475.12	366.0	325.0	279.0	255.91	241.0	231.0	244.0	221.0	236.0	214.0	238.0	371.0	692.0	921.0	985.0	1002.0	937.0	983.0	980.0	941.0	928.12	800.12	595.0	439.0	401.0	333.0	276.0	264.91	250.0	262.0	248.0
285.0	241.0	189.0	220.0	283.0	563.12	1063.0	917.0	929.0	949.0	952.0	932.12	963.0	893.0	788.0	557.0	475.12	366.0	325.0	279.0	255.91	241.0	231.0	244.0	221.0	236.0	214.0	238.0	371.0	692.0	921.0	985.0	1002.0	937.0	983.0	980.0	941.0	928.12	800.12	595.0	439.0	401.0	333.0	276.0	264.91	250.0	262.0	248.0	254.0
241.0	189.0	220.0	283.0	563.12	1063.0	917.0	929.0	949.0	952.0	932.12	963.0	893.0	788.0	557.0	475.12	366.0	325.0	279.0	255.91	241.0	231.0	244.0	221.0	236.0	214.0	238.0	371.0	692.0	921.0	985.0	1002.0	937.0	983.0	980.0	941.0	928.12	800.12	595.0	439.0	401.0	333.0	276.0	264.91	250.0	262.0	248.0	254.0	244.0
189.0	220.0	283.0	563.12	1063.0	917.0	929.0	949.0	952.0	932.12	963.0	893.0	788.0	557.0	475.12	366.0	325.0	279.0	255.91	241.0	231.0	244.0	221.0	236.0	214.0	238.0	371.0	692.0	921.0	985.0	1002.0	937.0	983.0	980.0	941.0	928.12	800.12	595.0	439.0	401.0	333.0	276.0	264.91	250.0	262.0	248.0	254.0	244.0	268.0
220.0	283.0	563.12	1063.0	917.0	929.0	949.0	952.0	932.12	963.0	893.0	788.0	557.0	475.12	366.0	325.0	279.0	255.91	241.0	231.0	244.0	221.0	236.0	214.0	238.0	371.0	692.0	921.0	985.0	1002.0	937.0	983.0	980.0	941.0	928.12	800.12	595.0	439.0	401.0	333.0	276.0	264.91	250.0	262.0	248.0	254.0	244.0	268.0	249.0
283.0	563.12	1063.0	917.0	929.0	949.0	952.0	932.12	963.0	893.0	788.0	557.0	475.12	366.0	325.0	279.0	255.91	241.0	231.0	244.0	221.0	236.0	214.0	238.0	371.0	692.0	921.0	985.0	1002.0	937.0	983.0	980.0	941.0	928.12	800.12	595.0	439.0	401.0	333.0	276.0	264.91	250.0	262.0	248.0	254.0	244.0	268.0	249.0	361.0
563.12	1063.0	917.0	929.0	949.0	952.0	932.12	963.0	893.0	788.0	557.0	475.12	366.0	325.0	279.0	255.91	241.0	231.0	244.0	221.0	236.0	214.0	238.0	371.0	692.0	921.0	985.0	1002.0	937.0	983.0	980.0	941.0	928.12	800.12	595.0	439.0	401.0	333.0	276.0	264.91	250.0	262.0	248.0	254.0	244.0	268.0	249.0	361.0	678.0
1063.0	917.0	929.0	949.0	952.0	932.12	963.0	893.0	788.0	557.0	475.12	366.0	325.0	279.0	255.91	241.0	231.0	244.0	221.0	236.0	214.0	238.0	371.0	692.0	921.0	985.0	1002.0	937.0	983.0	980.0	941.0	928.12	800.12	595.0	439.0	401.0	333.0	276.0	264.91	250.0	262.0	248.0	254.0	244.0	268.0	249.0	361.0	678.0	926.0
917.0	929.0	949.0	952.0	932.12	963.0	893.0	788.0	557.0	475.12	366.0	325.0	279.0	255.91	241.0	231.0	244.0	221.0	236.0	214.0	238.0	371.0	692.0	921.0	985.0	1002.0	937.0	983.0	980.0	941.0	928.12	800.12	595.0	439.0	401.0	333.0	276.0	264.91	250.0	262.0	248.0	254.0	244.0	268.0	249.0	361.0	678.0	926.0	946.0
929.0	949.0	952.0	932.12	963.0	893.0	788.0	557.0	475.12	366.0	325.0	279.0	255.91	241.0	231.0	244.0	221.0	236.0	214.0	238.0	371.0	692.0	921.0	985.0	1002.0	937.0	983.0	980.0	941.0	928.12	800.12	595.0	439.0	401.0	333.0	276.0	264.91	250.0	262.0	248.0	254.0	244.0	268.0	249.0	361.0	678.0	926.0	946.0	995.0
949.0	952.0	932.12	963.0	893.0	788.0	557.0	475.12	366.0	325.0	279.0	255.91	241.0	231.0	244.0	221.0	236.0	214.0	238.0	371.0	692.0	921.0	985.0	1002.0	937.0	983.0	980.0	941.0	928.12	800.12	595.0	439.0	401.0	333.0	276.0	264.91	250.0	262.0	248.0	254.0	244.0	268.0	249.0	361.0	678.0	926.0	946.0	995.0	883.0
952.0	932.12	963.0	893.0	788.0	557.0	475.12	366.0	325.0	279.0	255.91	241.0	231.0	244.0	221.0	236.0	214.0	238.0	371.0	692.0	921.0	985.0	1002.0	937.0	983.0	980.0	941.0	928.12	800.12	595.0	439.0	401.0	333.0	276.0	264.91	250.0	262.0	248.0	254.0	244.0	268.0	249.0	361.0	678.0	926.0	946.0	995.0	883.0	976.0
932.12	963.0	893.0	788.0	557.0	475.12	366.0	325.0	279.0	255.91	241.0	231.0	244.0	221.0	236.0	214.0	238.0	371.0	692.0	921.0	985.0	1002.0	937.0	983.0	980.0	941.0	928.12	800.12	595.0	439.0	401.0	333.0	276.0	264.91	250.0	262.0	248.0	254.0	244.0	268.0	249.0	361.0	678.0	926.0	946.0	995.0	883.0	976.0	924.0
963.0	893.0	788.0	557.0	475.12	366.0	325.0	279.0	255.91	241.0	231.0	244.0	221.0	236.0	214.0	238.0	371.0	692.0	921.0	985.0	1002.0	937.0	983.0	980.0	941.0	928.12	800.12	595.0	439.0	401.0	333.0	276.0	264.91	250.0	262.0	248.0	254.0	244.0	268.0	249.0	361.0	678.0	926.0	946.0	995.0	883.0	976.0	924.0	944.0
893.0	788.0	557.0	475.12	366.0	325.0	279.0	255.91	241.0	231.0	244.0	221.0	236.0	214.0	238.0	371.0	692.0	921.0	985.0	1002.0	937.0	983.0	980.0	941.0	928.12	800.12	595.0	439.0	401.0	333.0	276.0	264.91	250.0	262.0	248.0	254.0	244.0	268.0	249.0	361.0	678.0	926.0	946.0	995.0	883.0	976.0	924.0	944.0	905.0
788.0	557.0	475.12	366.0	325.0	279.0	255.91	241.0	231.0	244.0	221.0	236.0	214.0	238.0	371.0	692.0	921.0	985.0	1002.0	937.0	983.0	980.0	941.0	928.12	800.12	595.0	439.0	401.0	333.0	276.0	264.91	250.0	262.0	248.0	254.0	244.0	268.0	249.0	361.0	678.0	926.0	946.0	995.0	883.0	976.0	924.0	944.0	905.0	803.0
557.0	475.12	366.0	325.0	279.0	255.91	241.0	231.0	244.0	221.0	236.0	214.0	238.0	371.0	692.0	921.0	985.0	1002.0	937.0	983.0	980.0	941.0	928.12	800.12	595.0	439.0	401.0	333.0	276.0	264.91	250.0	262.0	248.0	254.0	244.0	268.0	249.0	361.0	678.0	926.0	946.0	995.0	883.0	976.0	924.0	944.0	905.0	803.0	545.0
475.12	366.0	325.0	279.0	255.91	241.0	231.0	244.0	221.0	236.0	214.0	238.0	371.0	692.0	921.0	985.0	1002.0	937.0	983.0	980.0	941.0	928.12	800.12	595.0	439.0	401.0	333.0	276.0	264.91	250.0	262.0	248.0	254.0	244.0	268.0	249.0	361.0	678.0	926.0	946.0	995.0	883.0	976.0	924.0	944.0	905.0	803.0	545.0	476.0
366.0	325.0	279.0	255.91	241.0	231.0	244.0	221.0	236.0	214.0	238.0	371.0	692.0	921.0	985.0	1002.0	937.0	983.0	980.0	941.0	928.12	800.12	595.0	439.0	401.0	333.0	276.0	264.91	250.0	262.0	248.0	254.0	244.0	268.0	249.0	361.0	678.0	926.0	946.0	995.0	883.0	976.0	924.0	944.0	905.0	803.0	545.0	476.0	383.0
325.0	279.0	255.91	241.0	231.0	244.0	221.0	236.0	214.0	238.0	371.0	692.0	921.0	985.0	1002.0	937.0	983.0	980.0	941.0	928.12	800.12	595.0	439.0	401.0	333.0	276.0	264.91	250.0	262.0	248.0	254.0	244.0	268.0	249.0	361.0	678.0	926.0	946.0	995.0	883.0	976.0	924.0	944.0	905.0	803.0	545.0	476.0	383.0	349.0
279.0	255.91	241.0	231.0	244.0	221.0	236.0	214.0	238.0	371.0	692.0	921.0	985.0	1002.0	937.0	983.0	980.0	941.0	928.12	800.12	595.0	439.0	401.0	333.0	276.0	264.91	250.0	262.0	248.0	254.0	244.0	268.0	249.0	361.0	678.0	926.0	946.0	995.0	883.0	976.0	924.0	944.0	905.0	803.0	545.0	476.0	383.0	349.0	251.0
255.91	241.0	231.0	244.0	221.0	236.0	214.0	238.0	371.0	692.0	921.0	985.0	1002.0	937.0	983.0	980.0	941.0	928.12	800.12	595.0	439.0	401.0	333.0	276.0	264.91	250.0	262.0	248.0	254.0	244.0	268.0	249.0	361.0	678.0	926.0	946.0	995.0	883.0	976.0	924.0	944.0	905.0	803.0	545.0	476.0	383.0	349.0	251.0	274.94
241.0	231.0	244.0	221.0	236.0	214.0	238.0	371.0	692.0	921.0	985.0	1002.0	937.0	983.0	980.0	941.0	928.12	800.12	595.0	439.0	401.0	333.0	276.0	264.91	250.0	262.0	248.0	254.0	244.0	268.0	249.0	361.0	678.0	926.0	946.0	995.0	883.0	976.0	924.0	944.0	905.0	803.0	545.0	476.0	383.0	349.0	251.0	274.94	231.0
231.0	244.0	221.0	236.0	214.0	238.0	371.0	692.0	921.0	985.0	1002.0	937.0	983.0	980.0	941.0	928.12	800.12	595.0	439.0	401.0	333.0	276.0	264.91	250.0	262.0	248.0	254.0	244.0	268.0	249.0	361.0	678.0	926.0	946.0	995.0	883.0	976.0	924.0	944.0	905.0	803.0	545.0	476.0	383.0	349.0	251.0	274.94	231.0	259.12
244.0	221.0	236.0	214.0	238.0	371.0	692.0	921.0	985.0	1002.0	937.0	983.0	980.0	941.0	928.12	800.12	595.0	439.0	401.0	333.0	276.0	264.91	250.0	262.0	248.0	254.0	244.0	268.0	249.0	361.0	678.0	926.0	946.0	995.0	883.0	976.0	924.0	944.0	905.0	803.0	545.0	476.0	383.0	349.0	251.0	274.94	231.0	259.12	239.0
221.0	236.0	214.0	238.0	371.0	692.0	921.0	985.0	1002.0	937.0	983.0	980.0	941.0	928.12	800.12	595.0	439.0	401.0	333.0	276.0	264.91	250.0	262.0	248.0	254.0	244.0	268.0	249.0	361.0	678.0	926.0	946.0	995.0	883.0	976.0	924.0	944.0	905.0	803.0	545.0	476.0	383.0	349.0	251.0	274.94	231.0	259.12	239.0	252.0
236.0	214.0	238.0	371.0	692.0	921.0	985.0	1002.0	937.0	983.0	980.0	941.0	928.12	800.12	595.0	439.0	401.0	333.0	276.0	264.91	250.0	262.0	248.0	254.0	244.0	268.0	249.0	361.0	678.0	926.0	946.0	995.0	883.0	976.0	924.0	944.0	905.0	803.0	545.0	476.0	383.0	349.0	251.0	274.94	231.0	259.12	239.0	252.0	225.0
214.0	238.0	371.0	692.0	921.0	985.0	1002.0	937.0	983.0	980.0	941.0	928.12	800.12	595.0	439.0	401.0	333.0	276.0	264.91	250.0	262.0	248.0	254.0	244.0	268.0	249.0	361.0	678.0	926.0	946.0	995.0	883.0	976.0	924.0	944.0	905.0	803.0	545.0	476.0	383.0	349.0	251.0	274.94	231.0	259.12	239.0	252.0	225.0	229.0
238.0	371.0	692.0	921.0	985.0	1002.0	937.0	983.0	980.0	941.0	928.12	800.12	595.0	439.0	401.0	333.0	276.0	264.91	250.0	262.0	248.0	254.0	244.0	268.0	249.0	361.0	678.0	926.0	946.0	995.0	883.0	976.0	924.0	944.0	905.0	803.0	545.0	476.0	383.0	349.0	251.0	274.94	231.0	259.12	239.0	252.0	225.0	229.0	233.0
371.0	692.0	921.0	985.0	1002.0	937.0	983.0	980.0	941.0	928.12	800.12	595.0	439.0	401.0	333.0	276.0	264.91	250.0	262.0	248.0	254.0	244.0	268.0	249.0	361.0	678.0	926.0	946.0	995.0	883.0	976.0	924.0	944.0	905.0	803.0	545.0	476.0	383.0	349.0	251.0	274.94	231.0	259.12	239.0	252.0	225.0	229.0	233.0	362.0
692.0	921.0	985.0	1002.0	937.0	983.0	980.0	941.0	928.12	800.12	595.0	439.0	401.0	333.0	276.0	264.91	250.0	262.0	248.0	254.0	244.0	268.0	249.0	361.0	678.0	926.0	946.0	995.0	883.0	976.0	924.0	944.0	905.0	803.0	545.0	476.0	383.0	349.0	251.0	274.94	231.0	259.12	239.0	252.0	225.0	229.0	233.0	362.0	674.12
921.0	985.0	1002.0	937.0	983.0	980.0	941.0	928.12	800.12	595.0	439.0	401.0	333.0	276.0	264.91	250.0	262.0	248.0	254.0	244.0	268.0	249.0	361.0	678.0	926.0	946.0	995.0	883.0	976.0	924.0	944.0	905.0	803.0	545.0	476.0	383.0	349.0	251.0	274.94	231.0	259.12	239.0	252.0	225.0	229.0	233.0	362.0	674.12	879.0
985.0	1002.0	937.0	983.0	980.0	941.0	928.12	800.12	595.0	439.0	401.0	333.0	276.0	264.91	250.0	262.0	248.0	254.0	244.0	268.0	249.0	361.0	678.0	926.0	946.0	995.0	883.0	976.0	924.0	944.0	905.0	803.0	545.0	476.0	383.0	349.0	251.0	274.94	231.0	259.12	239.0	252.0	225.0	229.0	233.0	362.0	674.12	879.0	948.0
1002.0	937.0	983.0	980.0	941.0	928.12	800.12	595.0	439.0	401.0	333.0	276.0	264.91	250.0	262.0	248.0	254.0	244.0	268.0	249.0	361.0	678.0	926.0	946.0	995.0	883.0	976.0	924.0	944.0	905.0	803.0	545.0	476.0	383.0	349.0	251.0	274.94	231.0	259.12	239.0	252.0	225.0	229.0	233.0	362.0	674.12	879.0	948.0	977.0
937.0	983.0	980.0	941.0	928.12	800.12	595.0	439.0	401.0	333.0	276.0	264.91	250.0	262.0	248.0	254.0	244.0	268.0	249.0	361.0	678.0	926.0	946.0	995.0	883.0	976.0	924.0	944.0	905.0	803.0	545.0	476.0	383.0	349.0	251.0	274.94	231.0	259.12	239.0	252.0	225.0	229.0	233.0	362.0	674.12	879.0	948.0	977.0	884.0
983.0	980.0	941.0	928.12	800.12	595.0	439.0	401.0	333.0	276.0	264.91	250.0	262.0	248.0	254.0	244.0	268.0	249.0	361.0	678.0	926.0	946.0	995.0	883.0	976.0	924.0	944.0	905.0	803.0	545.0	476.0	383.0	349.0	251.0	274.94	231.0	259.12	239.0	252.0	225.0	229.0	233.0	362.0	674.12	879.0	948.0	977.0	884.0	965.16
980.0	941.0	928.12	800.12	595.0	439.0	401.0	333.0	276.0	264.91	250.0	262.0	248.0	254.0	244.0	268.0	249.0	361.0	678.0	926.0	946.0	995.0	883.0	976.0	924.0	944.0	905.0	803.0	545.0	476.0	383.0	349.0	251.0	274.94	231.0	259.12	239.0	252.0	225.0	229.0	233.0	362.0	674.12	879.0	948.0	977.0	884.0	965.16	918.0
941.0	928.12	800.12	595.0	439.0	401.0	333.0	276.0	264.91	250.0	262.0	248.0	254.0	244.0	268.0	249.0	361.0	678.0	926.0	946.0	995.0	883.0	976.0	924.0	944.0	905.0	803.0	545.0	476.0	383.0	349.0	251.0	274.94	231.0	259.12	239.0	252.0	225.0	229.0	233.0	362.0	674.12	879.0	948.0	977.0	884.0	965.16	918.0	935.12
928.12	800.12	595.0	439.0	401.0	333.0	276.0	264.91	250.0	262.0	248.0	254.0	244.0	268.0	249.0	361.0	678.0	926.0	946.0	995.0	883.0	976.0	924.0	944.0	905.0	803.0	545.0	476.0	383.0	349.0	251.0	274.94	231.0	259.12	239.0	252.0	225.0	229.0	233.0	362.0	674.12	879.0	948.0	977.0	884.0	965.16	918.0	935.12	890.0
800.12	595.0	439.0	401.0	333.0	276.0	264.91	250.0	262.0	248.0	254.0	244.0	268.0	249.0	361.0	678.0	926.0	946.0	995.0	883.0	976.0	924.0	944.0	905.0	803.0	545.0	476.0	383.0	349.0	251.0	274.94	231.0	259.12	239.0	252.0	225.0	229.0	233.0	362.0	674.12	879.0	948.0	977.0	884.0	965.16	918.0	935.12	890.0	794.0
595.0	439.0	401.0	333.0	276.0	264.91	250.0	262.0	248.0	254.0	244.0	268.0	249.0	361.0	678.0	926.0	946.0	995.0	883.0	976.0	924.0	944.0	905.0	803.0	545.0	476.0	383.0	349.0	251.0	274.94	231.0	259.12	239.0	252.0	225.0	229.0	233.0	362.0	674.12	879.0	948.0	977.0	884.0	965.16	918.0	935.12	890.0	794.0	548.0
439.0	401.0	333.0	276.0	264.91	250.0	262.0	248.0	254.0	244.0	268.0	249.0	361.0	678.0	926.0	946.0	995.0	883.0	976.0	924.0	944.0	905.0	803.0	545.0	476.0	383.0	349.0	251.0	274.94	231.0	259.12	239.0	252.0	225.0	229.0	233.0	362.0	674.12	879.0	948.0	977.0	884.0	965.16	918.0	935.12	890.0	794.0	548.0	425.0
401.0	333.0	276.0	264.91	250.0	262.0	248.0	254.0	244.0	268.0	249.0	361.0	678.0	926.0	946.0	995.0	883.0	976.0	924.0	944.0	905.0	803.0	545.0	476.0	383.0	349.0	251.0	274.94	231.0	259.12	239.0	252.0	225.0	229.0	233.0	362.0	674.12	879.0	948.0	977.0	884.0	965.16	918.0	935.12	890.0	794.0	548.0	425.0	387.0
333.0	276.0	264.91	250.0	262.0	248.0	254.0	244.0	268.0	249.0	361.0	678.0	926.0	946.0	995.0	883.0	976.0	924.0	944.0	905.0	803.0	545.0	476.0	383.0	349.0	251.0	274.94	231.0	259.12	239.0	252.0	225.0	229.0	233.0	362.0	674.12	879.0	948.0	977.0	884.0	965.16	918.0	935.12	890.0	794.0	548.0	425.0	387.0	303.0
276.0	264.91	250.0	262.0	248.0	254.0	244.0	268.0	249.0	361.0	678.0	926.0	946.0	995.0	883.0	976.0	924.0	944.0	905.0	803.0	545.0	476.0	383.0	349.0	251.0	274.94	231.0	259.12	239.0	252.0	225.0	229.0	233.0	362.0	674.12	879.0	948.0	977.0	884.0	965.16	918.0	935.12	890.0	794.0	548.0	425.0	387.0	303.0	294.0
264.91	250.0	262.0	248.0	254.0	244.0	268.0	249.0	361.0	678.0	926.0	946.0	995.0	883.0	976.0	924.0	944.0	905.0	803.0	545.0	476.0	383.0	349.0	251.0	274.94	231.0	259.12	239.0	252.0	225.0	229.0	233.0	362.0	674.12	879.0	948.0	977.0	884.0	965.16	918.0	935.12	890.0	794.0	548.0	425.0	387.0	303.0	294.0	266.44
250.0	262.0	248.0	254.0	244.0	268.0	249.0	361.0	678.0	926.0	946.0	995.0	883.0	976.0	924.0	944.0	905.0	803.0	545.0	476.0	383.0	349.0	251.0	274.94	231.0	259.12	239.0	252.0	225.0	229.0	233.0	362.0	674.12	879.0	948.0	977.0	884.0	965.16	918.0	935.12	890.0	794.0	548.0	425.0	387.0	303.0	294.0	266.44	256.0
262.0	248.0	254.0	244.0	268.0	249.0	361.0	678.0	926.0	946.0	995.0	883.0	976.0	924.0	944.0	905.0	803.0	545.0	476.0	383.0	349.0	251.0	274.94	231.0	259.12	239.0	252.0	225.0	229.0	233.0	362.0	674.12	879.0	948.0	977.0	884.0	965.16	918.0	935.12	890.0	794.0	548.0	425.0	387.0	303.0	294.0	266.44	256.0	233.0
248.0	254.0	244.0	268.0	249.0	361.0	678.0	926.0	946.0	995.0	883.0	976.0	924.0	944.0	905.0	803.0	545.0	476.0	383.0	349.0	251.0	274.94	231.0	259.12	239.0	252.0	225.0	229.0	233.0	362.0	674.12	879.0	948.0	977.0	884.0	965.16	918.0	935.12	890.0	794.0	548.0	425.0	387.0	303.0	294.0	266.44	256.0	233.0	254.0
254.0	244.0	268.0	249.0	361.0	678.0	926.0	946.0	995.0	883.0	976.0	924.0	944.0	905.0	803.0	545.0	476.0	383.0	349.0	251.0	274.94	231.0	259.12	239.0	252.0	225.0	229.0	233.0	362.0	674.12	879.0	948.0	977.0	884.0	965.16	918.0	935.12	890.0	794.0	548.0	425.0	387.0	303.0	294.0	266.44	256.0	233.0	254.0	230.0
244.0	268.0	249.0	361.0	678.0	926.0	946.0	995.0	883.0	976.0	924.0	944.0	905.0	803.0	545.0	476.0	383.0	349.0	251.0	274.94	231.0	259.12	239.0	252.0	225.0	229.0	233.0	362.0	674.12	879.0	948.0	977.0	884.0	965.16	918.0	935.12	890.0	794.0	548.0	425.0	387.0	303.0	294.0	266.44	256.0	233.0	254.0	230.0	239.0
268.0	249.0	361.0	678.0	926.0	946.0	995.0	883.0	976.0	924.0	944.0	905.0	803.0	545.0	476.0	383.0	349.0	251.0	274.94	231.0	259.12	239.0	252.0	225.0	229.0	233.0	362.0	674.12	879.0	948.0	977.0	884.0	965.16	918.0	935.12	890.0	794.0	548.0	425.0	387.0	303.0	294.0	266.44	256.0	233.0	254.0	230.0	239.0	224.0
249.0	361.0	678.0	926.0	946.0	995.0	883.0	976.0	924.0	944.0	905.0	803.0	545.0	476.0	383.0	349.0	251.0	274.94	231.0	259.12	239.0	252.0	225.0	229.0	233.0	362.0	674.12	879.0	948.0	977.0	884.0	965.16	918.0	935.12	890.0	794.0	548.0	425.0	387.0	303.0	294.0	266.44	256.0	233.0	254.0	230.0	239.0	224.0	233.0
361.0	678.0	926.0	946.0	995.0	883.0	976.0	924.0	944.0	905.0	803.0	545.0	476.0	383.0	349.0	251.0	274.94	231.0	259.12	239.0	252.0	225.0	229.0	233.0	362.0	674.12	879.0	948.0	977.0	884.0	965.16	918.0	935.12	890.0	794.0	548.0	425.0	387.0	303.0	294.0	266.44	256.0	233.0	254.0	230.0	239.0	224.0	233.0	368.0
678.0	926.0	946.0	995.0	883.0	976.0	924.0	944.0	905.0	803.0	545.0	476.0	383.0	349.0	251.0	274.94	231.0	259.12	239.0	252.0	225.0	229.0	233.0	362.0	674.12	879.0	948.0	977.0	884.0	965.16	918.0	935.12	890.0	794.0	548.0	425.0	387.0	303.0	294.0	266.44	256.0	233.0	254.0	230.0	239.0	224.0	233.0	368.0	696.0
926.0	946.0	995.0	883.0	976.0	924.0	944.0	905.0	803.0	545.0	476.0	383.0	349.0	251.0	274.94	231.0	259.12	239.0	252.0	225.0	229.0	233.0	362.0	674.12	879.0	948.0	977.0	884.0	965.16	918.0	935.12	890.0	794.0	548.0	425.0	387.0	303.0	294.0	266.44	256.0	233.0	254.0	230.0	239.0	224.0	233.0	368.0	696.0	896.0
946.0	995.0	883.0	976.0	924.0	944.0	905.0	803.0	545.0	476.0	383.0	349.0	251.0	274.94	231.0	259.12	239.0	252.0	225.0	229.0	233.0	362.0	674.12	879.0	948.0	977.0	884.0	965.16	918.0	935.12	890.0	794.0	548.0	425.0	387.0	303.0	294.0	266.44	256.0	233.0	254.0	230.0	239.0	224.0	233.0	368.0	696.0	896.0	942.12
995.0	883.0	976.0	924.0	944.0	905.0	803.0	545.0	476.0	383.0	349.0	251.0	274.94	231.0	259.12	239.0	252.0	225.0	229.0	233.0	362.0	674.12	879.0	948.0	977.0	884.0	965.16	918.0	935.12	890.0	794.0	548.0	425.0	387.0	303.0	294.0	266.44	256.0	233.0	254.0	230.0	239.0	224.0	233.0	368.0	696.0	896.0	942.12	945.0
883.0	976.0	924.0	944.0	905.0	803.0	545.0	476.0	383.0	349.0	251.0	274.94	231.0	259.12	239.0	252.0	225.0	229.0	233.0	362.0	674.12	879.0	948.0	977.0	884.0	965.16	918.0	935.12	890.0	794.0	548.0	425.0	387.0	303.0	294.0	266.44	256.0	233.0	254.0	230.0	239.0	224.0	233.0	368.0	696.0	896.0	942.12	945.0	908.0
976.0	924.0	944.0	905.0	803.0	545.0	476.0	383.0	349.0	251.0	274.94	231.0	259.12	239.0	252.0	225.0	229.0	233.0	362.0	674.12	879.0	948.0	977.0	884.0	965.16	918.0	935.12	890.0	794.0	548.0	425.0	387.0	303.0	294.0	266.44	256.0	233.0	254.0	230.0	239.0	224.0	233.0	368.0	696.0	896.0	942.12	945.0	908.0	949.0
924.0	944.0	905.0	803.0	545.0	476.0	383.0	349.0	251.0	274.94	231.0	259.12	239.0	252.0	225.0	229.0	233.0	362.0	674.12	879.0	948.0	977.0	884.0	965.16	918.0	935.12	890.0	794.0	548.0	425.0	387.0	303.0	294.0	266.44	256.0	233.0	254.0	230.0	239.0	224.0	233.0	368.0	696.0	896.0	942.12	945.0	908.0	949.0	927.0
944.0	905.0	803.0	545.0	476.0	383.0	349.0	251.0	274.94	231.0	259.12	239.0	252.0	225.0	229.0	233.0	362.0	674.12	879.0	948.0	977.0	884.0	965.16	918.0	935.12	890.0	794.0	548.0	425.0	387.0	303.0	294.0	266.44	256.0	233.0	254.0	230.0	239.0	224.0	233.0	368.0	696.0	896.0	942.12	945.0	908.0	949.0	927.0	915.0
905.0	803.0	545.0	476.0	383.0	349.0	251.0	274.94	231.0	259.12	239.0	252.0	225.0	229.0	233.0	362.0	674.12	879.0	948.0	977.0	884.0	965.16	918.0	935.12	890.0	794.0	548.0	425.0	387.0	303.0	294.0	266.44	256.0	233.0	254.0	230.0	239.0	224.0	233.0	368.0	696.0	896.0	942.12	945.0	908.0	949.0	927.0	915.0	882.0
803.0	545.0	476.0	383.0	349.0	251.0	274.94	231.0	259.12	239.0	252.0	225.0	229.0	233.0	362.0	674.12	879.0	948.0	977.0	884.0	965.16	918.0	935.12	890.0	794.0	548.0	425.0	387.0	303.0	294.0	266.44	256.0	233.0	254.0	230.0	239.0	224.0	233.0	368.0	696.0	896.0	942.12	945.0	908.0	949.0	927.0	915.0	882.0	739.12
545.0	476.0	383.0	349.0	251.0	274.94	231.0	259.12	239.0	252.0	225.0	229.0	233.0	362.0	674.12	879.0	948.0	977.0	884.0	965.16	918.0	935.12	890.0	794.0	548.0	425.0	387.0	303.0	294.0	266.44	256.0	233.0	254.0	230.0	239.0	224.0	233.0	368.0	696.0	896.0	942.12	945.0	908.0	949.0	927.0	915.0	882.0	739.12	531.0
476.0	383.0	349.0	251.0	274.94	231.0	259.12	239.0	252.0	225.0	229.0	233.0	362.0	674.12	879.0	948.0	977.0	884.0	965.16	918.0	935.12	890.0	794.0	548.0	425.0	387.0	303.0	294.0	266.44	256.0	233.0	254.0	230.0	239.0	224.0	233.0	368.0	696.0	896.0	942.12	945.0	908.0	949.0	927.0	915.0	882.0	739.12	531.0	415.0
383.0	349.0	251.0	274.94	231.0	259.12	239.0	252.0	225.0	229.0	233.0	362.0	674.12	879.0	948.0	977.0	884.0	965.16	918.0	935.12	890.0	794.0	548.0	425.0	387.0	303.0	294.0	266.44	256.0	233.0	254.0	230.0	239.0	224.0	233.0	368.0	696.0	896.0	942.12	945.0	908.0	949.0	927.0	915.0	882.0	739.12	531.0	415.0	307.0
349.0	251.0	274.94	231.0	259.12	239.0	252.0	225.0	229.0	233.0	362.0	674.12	879.0	948.0	977.0	884.0	965.16	918.0	935.12	890.0	794.0	548.0	425.0	387.0	303.0	294.0	266.44	256.0	233.0	254.0	230.0	239.0	224.0	233.0	368.0	696.0	896.0	942.12	945.0	908.0	949.0	927.0	915.0	882.0	739.12	531.0	415.0	307.0	283.0
251.0	274.94	231.0	259.12	239.0	252.0	225.0	229.0	233.0	362.0	674.12	879.0	948.0	977.0	884.0	965.16	918.0	935.12	890.0	794.0	548.0	425.0	387.0	303.0	294.0	266.44	256.0	233.0	254.0	230.0	239.0	224.0	233.0	368.0	696.0	896.0	942.12	945.0	908.0	949.0	927.0	915.0	882.0	739.12	531.0	415.0	307.0	283.0	277.0
274.94	231.0	259.12	239.0	252.0	225.0	229.0	233.0	362.0	674.12	879.0	948.0	977.0	884.0	965.16	918.0	935.12	890.0	794.0	548.0	425.0	387.0	303.0	294.0	266.44	256.0	233.0	254.0	230.0	239.0	224.0	233.0	368.0	696.0	896.0	942.12	945.0	908.0	949.0	927.0	915.0	882.0	739.12	531.0	415.0	307.0	283.0	277.0	257.94
231.0	259.12	239.0	252.0	225.0	229.0	233.0	362.0	674.12	879.0	948.0	977.0	884.0	965.16	918.0	935.12	890.0	794.0	548.0	425.0	387.0	303.0	294.0	266.44	256.0	233.0	254.0	230.0	239.0	224.0	233.0	368.0	696.0	896.0	942.12	945.0	908.0	949.0	927.0	915.0	882.0	739.12	531.0	415.0	307.0	283.0	277.0	257.94	263.0
259.12	239.0	252.0	225.0	229.0	233.0	362.0	674.12	879.0	948.0	977.0	884.0	965.16	918.0	935.12	890.0	794.0	548.0	425.0	387.0	303.0	294.0	266.44	256.0	233.0	254.0	230.0	239.0	224.0	233.0	368.0	696.0	896.0	942.12	945.0	908.0	949.0	927.0	915.0	882.0	739.12	531.0	415.0	307.0	283.0	277.0	257.94	263.0	228.0
239.0	252.0	225.0	229.0	233.0	362.0	674.12	879.0	948.0	977.0	884.0	965.16	918.0	935.12	890.0	794.0	548.0	425.0	387.0	303.0	294.0	266.44	256.0	233.0	254.0	230.0	239.0	224.0	233.0	368.0	696.0	896.0	942.12	945.0	908.0	949.0	927.0	915.0	882.0	739.12	531.0	415.0	307.0	283.0	277.0	257.94	263.0	228.0	227.0
252.0	225.0	229.0	233.0	362.0	674.12	879.0	948.0	977.0	884.0	965.16	918.0	935.12	890.0	794.0	548.0	425.0	387.0	303.0	294.0	266.44	256.0	233.0	254.0	230.0	239.0	224.0	233.0	368.0	696.0	896.0	942.12	945.0	908.0	949.0	927.0	915.0	882.0	739.12	531.0	415.0	307.0	283.0	277.0	257.94	263.0	228.0	227.0	226.0
225.0	229.0	233.0	362.0	674.12	879.0	948.0	977.0	884.0	965.16	918.0	935.12	890.0	794.0	548.0	425.0	387.0	303.0	294.0	266.44	256.0	233.0	254.0	230.0	239.0	224.0	233.0	368.0	696.0	896.0	942.12	945.0	908.0	949.0	927.0	915.0	882.0	739.12	531.0	415.0	307.0	283.0	277.0	257.94	263.0	228.0	227.0	226.0	237.0
229.0	233.0	362.0	674.12	879.0	948.0	977.0	884.0	965.16	918.0	935.12	890.0	794.0	548.0	425.0	387.0	303.0	294.0	266.44	256.0	233.0	254.0	230.0	239.0	224.0	233.0	368.0	696.0	896.0	942.12	945.0	908.0	949.0	927.0	915.0	882.0	739.12	531.0	415.0	307.0	283.0	277.0	257.94	263.0	228.0	227.0	226.0	237.0	208.0
233.0	362.0	674.12	879.0	948.0	977.0	884.0	965.16	918.0	935.12	890.0	794.0	548.0	425.0	387.0	303.0	294.0	266.44	256.0	233.0	254.0	230.0	239.0	224.0	233.0	368.0	696.0	896.0	942.12	945.0	908.0	949.0	927.0	915.0	882.0	739.12	531.0	415.0	307.0	283.0	277.0	257.94	263.0	228.0	227.0	226.0	237.0	208.0	208.0
362.0	674.12	879.0	948.0	977.0	884.0	965.16	918.0	935.12	890.0	794.0	548.0	425.0	387.0	303.0	294.0	266.44	256.0	233.0	254.0	230.0	239.0	224.0	233.0	368.0	696.0	896.0	942.12	945.0	908.0	949.0	927.0	915.0	882.0	739.12	531.0	415.0	307.0	283.0	277.0	257.94	263.0	228.0	227.0	226.0	237.0	208.0	208.0	216.0
674.12	879.0	948.0	977.0	884.0	965.16	918.0	935.12	890.0	794.0	548.0	425.0	387.0	303.0	294.0	266.44	256.0	233.0	254.0	230.0	239.0	224.0	233.0	368.0	696.0	896.0	942.12	945.0	908.0	949.0	927.0	915.0	882.0	739.12	531.0	415.0	307.0	283.0	277.0	257.94	263.0	228.0	227.0	226.0	237.0	208.0	208.0	216.0	268.0
879.0	948.0	977.0	884.0	965.16	918.0	935.12	890.0	794.0	548.0	425.0	387.0	303.0	294.0	266.44	256.0	233.0	254.0	230.0	239.0	224.0	233.0	368.0	696.0	896.0	942.12	945.0	908.0	949.0	927.0	915.0	882.0	739.12	531.0	415.0	307.0	283.0	277.0	257.94	263.0	228.0	227.0	226.0	237.0	208.0	208.0	216.0	268.0	306.0
948.0	977.0	884.0	965.16	918.0	935.12	890.0	794.0	548.0	425.0	387.0	303.0	294.0	266.44	256.0	233.0	254.0	230.0	239.0	224.0	233.0	368.0	696.0	896.0	942.12	945.0	908.0	949.0	927.0	915.0	882.0	739.12	531.0	415.0	307.0	283.0	277.0	257.94	263.0	228.0	227.0	226.0	237.0	208.0	208.0	216.0	268.0	306.0	304.0
977.0	884.0	965.16	918.0	935.12	890.0	794.0	548.0	425.0	387.0	303.0	294.0	266.44	256.0	233.0	254.0	230.0	239.0	224.0	233.0	368.0	696.0	896.0	942.12	945.0	908.0	949.0	927.0	915.0	882.0	739.12	531.0	415.0	307.0	283.0	277.0	257.94	263.0	228.0	227.0	226.0	237.0	208.0	208.0	216.0	268.0	306.0	304.0	339.0
884.0	965.16	918.0	935.12	890.0	794.0	548.0	425.0	387.0	303.0	294.0	266.44	256.0	233.0	254.0	230.0	239.0	224.0	233.0	368.0	696.0	896.0	942.12	945.0	908.0	949.0	927.0	915.0	882.0	739.12	531.0	415.0	307.0	283.0	277.0	257.94	263.0	228.0	227.0	226.0	237.0	208.0	208.0	216.0	268.0	306.0	304.0	339.0	286.0
965.16	918.0	935.12	890.0	794.0	548.0	425.0	387.0	303.0	294.0	266.44	256.0	233.0	254.0	230.0	239.0	224.0	233.0	368.0	696.0	896.0	942.12	945.0	908.0	949.0	927.0	915.0	882.0	739.12	531.0	415.0	307.0	283.0	277.0	257.94	263.0	228.0	227.0	226.0	237.0	208.0	208.0	216.0	268.0	306.0	304.0	339.0	286.0	306.0
918.0	935.12	890.0	794.0	548.0	425.0	387.0	303.0	294.0	266.44	256.0	233.0	254.0	230.0	239.0	224.0	233.0	368.0	696.0	896.0	942.12	945.0	908.0	949.0	927.0	915.0	882.0	739.12	531.0	415.0	307.0	283.0	277.0	257.94	263.0	228.0	227.0	226.0	237.0	208.0	208.0	216.0	268.0	306.0	304.0	339.0	286.0	306.0	298.0
935.12	890.0	794.0	548.0	425.0	387.0	303.0	294.0	266.44	256.0	233.0	254.0	230.0	239.0	224.0	233.0	368.0	696.0	896.0	942.12	945.0	908.0	949.0	927.0	915.0	882.0	739.12	531.0	415.0	307.0	283.0	277.0	257.94	263.0	228.0	227.0	226.0	237.0	208.0	208.0	216.0	268.0	306.0	304.0	339.0	286.0	306.0	298.0	307.0
890.0	794.0	548.0	425.0	387.0	303.0	294.0	266.44	256.0	233.0	254.0	230.0	239.0	224.0	233.0	368.0	696.0	896.0	942.12	945.0	908.0	949.0	927.0	915.0	882.0	739.12	531.0	415.0	307.0	283.0	277.0	257.94	263.0	228.0	227.0	226.0	237.0	208.0	208.0	216.0	268.0	306.0	304.0	339.0	286.0	306.0	298.0	307.0	304.0
794.0	548.0	425.0	387.0	303.0	294.0	266.44	256.0	233.0	254.0	230.0	239.0	224.0	233.0	368.0	696.0	896.0	942.12	945.0	908.0	949.0	927.0	915.0	882.0	739.12	531.0	415.0	307.0	283.0	277.0	257.94	263.0	228.0	227.0	226.0	237.0	208.0	208.0	216.0	268.0	306.0	304.0	339.0	286.0	306.0	298.0	307.0	304.0	325.0
548.0	425.0	387.0	303.0	294.0	266.44	256.0	233.0	254.0	230.0	239.0	224.0	233.0	368.0	696.0	896.0	942.12	945.0	908.0	949.0	927.0	915.0	882.0	739.12	531.0	415.0	307.0	283.0	277.0	257.94	263.0	228.0	227.0	226.0	237.0	208.0	208.0	216.0	268.0	306.0	304.0	339.0	286.0	306.0	298.0	307.0	304.0	325.0	274.0
425.0	387.0	303.0	294.0	266.44	256.0	233.0	254.0	230.0	239.0	224.0	233.0	368.0	696.0	896.0	942.12	945.0	908.0	949.0	927.0	915.0	882.0	739.12	531.0	415.0	307.0	283.0	277.0	257.94	263.0	228.0	227.0	226.0	237.0	208.0	208.0	216.0	268.0	306.0	304.0	339.0	286.0	306.0	298.0	307.0	304.0	325.0	274.0	259.0
387.0	303.0	294.0	266.44	256.0	233.0	254.0	230.0	239.0	224.0	233.0	368.0	696.0	896.0	942.12	945.0	908.0	949.0	927.0	915.0	882.0	739.12	531.0	415.0	307.0	283.0	277.0	257.94	263.0	228.0	227.0	226.0	237.0	208.0	208.0	216.0	268.0	306.0	304.0	339.0	286.0	306.0	298.0	307.0	304.0	325.0	274.0	259.0	257.0
303.0	294.0	266.44	256.0	233.0	254.0	230.0	239.0	224.0	233.0	368.0	696.0	896.0	942.12	945.0	908.0	949.0	927.0	915.0	882.0	739.12	531.0	415.0	307.0	283.0	277.0	257.94	263.0	228.0	227.0	226.0	237.0	208.0	208.0	216.0	268.0	306.0	304.0	339.0	286.0	306.0	298.0	307.0	304.0	325.0	274.0	259.0	257.0	253.0
294.0	266.44	256.0	233.0	254.0	230.0	239.0	224.0	233.0	368.0	696.0	896.0	942.12	945.0	908.0	949.0	927.0	915.0	882.0	739.12	531.0	415.0	307.0	283.0	277.0	257.94	263.0	228.0	227.0	226.0	237.0	208.0	208.0	216.0	268.0	306.0	304.0	339.0	286.0	306.0	298.0	307.0	304.0	325.0	274.0	259.0	257.0	253.0	214.0
266.44	256.0	233.0	254.0	230.0	239.0	224.0	233.0	368.0	696.0	896.0	942.12	945.0	908.0	949.0	927.0	915.0	882.0	739.12	531.0	415.0	307.0	283.0	277.0	257.94	263.0	228.0	227.0	226.0	237.0	208.0	208.0	216.0	268.0	306.0	304.0	339.0	286.0	306.0	298.0	307.0	304.0	325.0	274.0	259.0	257.0	253.0	214.0	219.83
256.0	233.0	254.0	230.0	239.0	224.0	233.0	368.0	696.0	896.0	942.12	945.0	908.0	949.0	927.0	915.0	882.0	739.12	531.0	415.0	307.0	283.0	277.0	257.94	263.0	228.0	227.0	226.0	237.0	208.0	208.0	216.0	268.0	306.0	304.0	339.0	286.0	306.0	298.0	307.0	304.0	325.0	274.0	259.0	257.0	253.0	214.0	219.83	231.0
233.0	254.0	230.0	239.0	224.0	233.0	368.0	696.0	896.0	942.12	945.0	908.0	949.0	927.0	915.0	882.0	739.12	531.0	415.0	307.0	283.0	277.0	257.94	263.0	228.0	227.0	226.0	237.0	208.0	208.0	216.0	268.0	306.0	304.0	339.0	286.0	306.0	298.0	307.0	304.0	325.0	274.0	259.0	257.0	253.0	214.0	219.83	231.0	220.0
254.0	230.0	239.0	224.0	233.0	368.0	696.0	896.0	942.12	945.0	908.0	949.0	927.0	915.0	882.0	739.12	531.0	415.0	307.0	283.0	277.0	257.94	263.0	228.0	227.0	226.0	237.0	208.0	208.0	216.0	268.0	306.0	304.0	339.0	286.0	306.0	298.0	307.0	304.0	325.0	274.0	259.0	257.0	253.0	214.0	219.83	231.0	220.0	231.0
230.0	239.0	224.0	233.0	368.0	696.0	896.0	942.12	945.0	908.0	949.0	927.0	915.0	882.0	739.12	531.0	415.0	307.0	283.0	277.0	257.94	263.0	228.0	227.0	226.0	237.0	208.0	208.0	216.0	268.0	306.0	304.0	339.0	286.0	306.0	298.0	307.0	304.0	325.0	274.0	259.0	257.0	253.0	214.0	219.83	231.0	220.0	231.0	229.0
239.0	224.0	233.0	368.0	696.0	896.0	942.12	945.0	908.0	949.0	927.0	915.0	882.0	739.12	531.0	415.0	307.0	283.0	277.0	257.94	263.0	228.0	227.0	226.0	237.0	208.0	208.0	216.0	268.0	306.0	304.0	339.0	286.0	306.0	298.0	307.0	304.0	325.0	274.0	259.0	257.0	253.0	214.0	219.83	231.0	220.0	231.0	229.0	223.0
224.0	233.0	368.0	696.0	896.0	942.12	945.0	908.0	949.0	927.0	915.0	882.0	739.12	531.0	415.0	307.0	283.0	277.0	257.94	263.0	228.0	227.0	226.0	237.0	208.0	208.0	216.0	268.0	306.0	304.0	339.0	286.0	306.0	298.0	307.0	304.0	325.0	274.0	259.0	257.0	253.0	214.0	219.83	231.0	220.0	231.0	229.0	223.0	231.0
233.0	368.0	696.0	896.0	942.12	945.0	908.0	949.0	927.0	915.0	882.0	739.12	531.0	415.0	307.0	283.0	277.0	257.94	263.0	228.0	227.0	226.0	237.0	208.0	208.0	216.0	268.0	306.0	304.0	339.0	286.0	306.0	298.0	307.0	304.0	325.0	274.0	259.0	257.0	253.0	214.0	219.83	231.0	220.0	231.0	229.0	223.0	231.0	224.0
368.0	696.0	896.0	942.12	945.0	908.0	949.0	927.0	915.0	882.0	739.12	531.0	415.0	307.0	283.0	277.0	257.94	263.0	228.0	227.0	226.0	237.0	208.0	208.0	216.0	268.0	306.0	304.0	339.0	286.0	306.0	298.0	307.0	304.0	325.0	274.0	259.0	257.0	253.0	214.0	219.83	231.0	220.0	231.0	229.0	223.0	231.0	224.0	215.0
696.0	896.0	942.12	945.0	908.0	949.0	927.0	915.0	882.0	739.12	531.0	415.0	307.0	283.0	277.0	257.94	263.0	228.0	227.0	226.0	237.0	208.0	208.0	216.0	268.0	306.0	304.0	339.0	286.0	306.0	298.0	307.0	304.0	325.0	274.0	259.0	257.0	253.0	214.0	219.83	231.0	220.0	231.0	229.0	223.0	231.0	224.0	215.0	233.0
896.0	942.12	945.0	908.0	949.0	927.0	915.0	882.0	739.12	531.0	415.0	307.0	283.0	277.0	257.94	263.0	228.0	227.0	226.0	237.0	208.0	208.0	216.0	268.0	306.0	304.0	339.0	286.0	306.0	298.0	307.0	304.0	325.0	274.0	259.0	257.0	253.0	214.0	219.83	231.0	220.0	231.0	229.0	223.0	231.0	224.0	215.0	233.0	266.0
942.12	945.0	908.0	949.0	927.0	915.0	882.0	739.12	531.0	415.0	307.0	283.0	277.0	257.94	263.0	228.0	227.0	226.0	237.0	208.0	208.0	216.0	268.0	306.0	304.0	339.0	286.0	306.0	298.0	307.0	304.0	325.0	274.0	259.0	257.0	253.0	214.0	219.83	231.0	220.0	231.0	229.0	223.0	231.0	224.0	215.0	233.0	266.0	237.0
945.0	908.0	949.0	927.0	915.0	882.0	739.12	531.0	415.0	307.0	283.0	277.0	257.94	263.0	228.0	227.0	226.0	237.0	208.0	208.0	216.0	268.0	306.0	304.0	339.0	286.0	306.0	298.0	307.0	304.0	325.0	274.0	259.0	257.0	253.0	214.0	219.83	231.0	220.0	231.0	229.0	223.0	231.0	224.0	215.0	233.0	266.0	237.0	284.0
908.0	949.0	927.0	915.0	882.0	739.12	531.0	415.0	307.0	283.0	277.0	257.94	263.0	228.0	227.0	226.0	237.0	208.0	208.0	216.0	268.0	306.0	304.0	339.0	286.0	306.0	298.0	307.0	304.0	325.0	274.0	259.0	257.0	253.0	214.0	219.83	231.0	220.0	231.0	229.0	223.0	231.0	224.0	215.0	233.0	266.0	237.0	284.0	264.0
949.0	927.0	915.0	882.0	739.12	531.0	415.0	307.0	283.0	277.0	257.94	263.0	228.0	227.0	226.0	237.0	208.0	208.0	216.0	268.0	306.0	304.0	339.0	286.0	306.0	298.0	307.0	304.0	325.0	274.0	259.0	257.0	253.0	214.0	219.83	231.0	220.0	231.0	229.0	223.0	231.0	224.0	215.0	233.0	266.0	237.0	284.0	264.0	253.0
927.0	915.0	882.0	739.12	531.0	415.0	307.0	283.0	277.0	257.94	263.0	228.0	227.0	226.0	237.0	208.0	208.0	216.0	268.0	306.0	304.0	339.0	286.0	306.0	298.0	307.0	304.0	325.0	274.0	259.0	257.0	253.0	214.0	219.83	231.0	220.0	231.0	229.0	223.0	231.0	224.0	215.0	233.0	266.0	237.0	284.0	264.0	253.0	264.0
915.0	882.0	739.12	531.0	415.0	307.0	283.0	277.0	257.94	263.0	228.0	227.0	226.0	237.0	208.0	208.0	216.0	268.0	306.0	304.0	339.0	286.0	306.0	298.0	307.0	304.0	325.0	274.0	259.0	257.0	253.0	214.0	219.83	231.0	220.0	231.0	229.0	223.0	231.0	224.0	215.0	233.0	266.0	237.0	284.0	264.0	253.0	264.0	280.0
882.0	739.12	531.0	415.0	307.0	283.0	277.0	257.94	263.0	228.0	227.0	226.0	237.0	208.0	208.0	216.0	268.0	306.0	304.0	339.0	286.0	306.0	298.0	307.0	304.0	325.0	274.0	259.0	257.0	253.0	214.0	219.83	231.0	220.0	231.0	229.0	223.0	231.0	224.0	215.0	233.0	266.0	237.0	284.0	264.0	253.0	264.0	280.0	247.0
739.12	531.0	415.0	307.0	283.0	277.0	257.94	263.0	228.0	227.0	226.0	237.0	208.0	208.0	216.0	268.0	306.0	304.0	339.0	286.0	306.0	298.0	307.0	304.0	325.0	274.0	259.0	257.0	253.0	214.0	219.83	231.0	220.0	231.0	229.0	223.0	231.0	224.0	215.0	233.0	266.0	237.0	284.0	264.0	253.0	264.0	280.0	247.0	271.0
531.0	415.0	307.0	283.0	277.0	257.94	263.0	228.0	227.0	226.0	237.0	208.0	208.0	216.0	268.0	306.0	304.0	339.0	286.0	306.0	298.0	307.0	304.0	325.0	274.0	259.0	257.0	253.0	214.0	219.83	231.0	220.0	231.0	229.0	223.0	231.0	224.0	215.0	233.0	266.0	237.0	284.0	264.0	253.0	264.0	280.0	247.0	271.0	267.0
415.0	307.0	283.0	277.0	257.94	263.0	228.0	227.0	226.0	237.0	208.0	208.0	216.0	268.0	306.0	304.0	339.0	286.0	306.0	298.0	307.0	304.0	325.0	274.0	259.0	257.0	253.0	214.0	219.83	231.0	220.0	231.0	229.0	223.0	231.0	224.0	215.0	233.0	266.0	237.0	284.0	264.0	253.0	264.0	280.0	247.0	271.0	267.0	231.0
307.0	283.0	277.0	257.94	263.0	228.0	227.0	226.0	237.0	208.0	208.0	216.0	268.0	306.0	304.0	339.0	286.0	306.0	298.0	307.0	304.0	325.0	274.0	259.0	257.0	253.0	214.0	219.83	231.0	220.0	231.0	229.0	223.0	231.0	224.0	215.0	233.0	266.0	237.0	284.0	264.0	253.0	264.0	280.0	247.0	271.0	267.0	231.0	251.0
283.0	277.0	257.94	263.0	228.0	227.0	226.0	237.0	208.0	208.0	216.0	268.0	306.0	304.0	339.0	286.0	306.0	298.0	307.0	304.0	325.0	274.0	259.0	257.0	253.0	214.0	219.83	231.0	220.0	231.0	229.0	223.0	231.0	224.0	215.0	233.0	266.0	237.0	284.0	264.0	253.0	264.0	280.0	247.0	271.0	267.0	231.0	251.0	228.0
277.0	257.94	263.0	228.0	227.0	226.0	237.0	208.0	208.0	216.0	268.0	306.0	304.0	339.0	286.0	306.0	298.0	307.0	304.0	325.0	274.0	259.0	257.0	253.0	214.0	219.83	231.0	220.0	231.0	229.0	223.0	231.0	224.0	215.0	233.0	266.0	237.0	284.0	264.0	253.0	264.0	280.0	247.0	271.0	267.0	231.0	251.0	228.0	227.0
257.94	263.0	228.0	227.0	226.0	237.0	208.0	208.0	216.0	268.0	306.0	304.0	339.0	286.0	306.0	298.0	307.0	304.0	325.0	274.0	259.0	257.0	253.0	214.0	219.83	231.0	220.0	231.0	229.0	223.0	231.0	224.0	215.0	233.0	266.0	237.0	284.0	264.0	253.0	264.0	280.0	247.0	271.0	267.0	231.0	251.0	228.0	227.0	219.83
263.0	228.0	227.0	226.0	237.0	208.0	208.0	216.0	268.0	306.0	304.0	339.0	286.0	306.0	298.0	307.0	304.0	325.0	274.0	259.0	257.0	253.0	214.0	219.83	231.0	220.0	231.0	229.0	223.0	231.0	224.0	215.0	233.0	266.0	237.0	284.0	264.0	253.0	264.0	280.0	247.0	271.0	267.0	231.0	251.0	228.0	227.0	219.83	251.5
228.0	227.0	226.0	237.0	208.0	208.0	216.0	268.0	306.0	304.0	339.0	286.0	306.0	298.0	307.0	304.0	325.0	274.0	259.0	257.0	253.0	214.0	219.83	231.0	220.0	231.0	229.0	223.0	231.0	224.0	215.0	233.0	266.0	237.0	284.0	264.0	253.0	264.0	280.0	247.0	271.0	267.0	231.0	251.0	228.0	227.0	219.83	251.5	239.0
227.0	226.0	237.0	208.0	208.0	216.0	268.0	306.0	304.0	339.0	286.0	306.0	298.0	307.0	304.0	325.0	274.0	259.0	257.0	253.0	214.0	219.83	231.0	220.0	231.0	229.0	223.0	231.0	224.0	215.0	233.0	266.0	237.0	284.0	264.0	253.0	264.0	280.0	247.0	271.0	267.0	231.0	251.0	228.0	227.0	219.83	251.5	239.0	244.5
226.0	237.0	208.0	208.0	216.0	268.0	306.0	304.0	339.0	286.0	306.0	298.0	307.0	304.0	325.0	274.0	259.0	257.0	253.0	214.0	219.83	231.0	220.0	231.0	229.0	223.0	231.0	224.0	215.0	233.0	266.0	237.0	284.0	264.0	253.0	264.0	280.0	247.0	271.0	267.0	231.0	251.0	228.0	227.0	219.83	251.5	239.0	244.5	236.5
237.0	208.0	208.0	216.0	268.0	306.0	304.0	339.0	286.0	306.0	298.0	307.0	304.0	325.0	274.0	259.0	257.0	253.0	214.0	219.83	231.0	220.0	231.0	229.0	223.0	231.0	224.0	215.0	233.0	266.0	237.0	284.0	264.0	253.0	264.0	280.0	247.0	271.0	267.0	231.0	251.0	228.0	227.0	219.83	251.5	239.0	244.5	236.5	243.5
208.0	208.0	216.0	268.0	306.0	304.0	339.0	286.0	306.0	298.0	307.0	304.0	325.0	274.0	259.0	257.0	253.0	214.0	219.83	231.0	220.0	231.0	229.0	223.0	231.0	224.0	215.0	233.0	266.0	237.0	284.0	264.0	253.0	264.0	280.0	247.0	271.0	267.0	231.0	251.0	228.0	227.0	219.83	251.5	239.0	244.5	236.5	243.5	222.5
208.0	216.0	268.0	306.0	304.0	339.0	286.0	306.0	298.0	307.0	304.0	325.0	274.0	259.0	257.0	253.0	214.0	219.83	231.0	220.0	231.0	229.0	223.0	231.0	224.0	215.0	233.0	266.0	237.0	284.0	264.0	253.0	264.0	280.0	247.0	271.0	267.0	231.0	251.0	228.0	227.0	219.83	251.5	239.0	244.5	236.5	243.5	222.5	243.5
216.0	268.0	306.0	304.0	339.0	286.0	306.0	298.0	307.0	304.0	325.0	274.0	259.0	257.0	253.0	214.0	219.83	231.0	220.0	231.0	229.0	223.0	231.0	224.0	215.0	233.0	266.0	237.0	284.0	264.0	253.0	264.0	280.0	247.0	271.0	267.0	231.0	251.0	228.0	227.0	219.83	251.5	239.0	244.5	236.5	243.5	222.5	243.5	353.0
268.0	306.0	304.0	339.0	286.0	306.0	298.0	307.0	304.0	325.0	274.0	259.0	257.0	253.0	214.0	219.83	231.0	220.0	231.0	229.0	223.0	231.0	224.0	215.0	233.0	266.0	237.0	284.0	264.0	253.0	264.0	280.0	247.0	271.0	267.0	231.0	251.0	228.0	227.0	219.83	251.5	239.0	244.5	236.5	243.5	222.5	243.5	353.0	638.0
306.0	304.0	339.0	286.0	306.0	298.0	307.0	304.0	325.0	274.0	259.0	257.0	253.0	214.0	219.83	231.0	220.0	231.0	229.0	223.0	231.0	224.0	215.0	233.0	266.0	237.0	284.0	264.0	253.0	264.0	280.0	247.0	271.0	267.0	231.0	251.0	228.0	227.0	219.83	251.5	239.0	244.5	236.5	243.5	222.5	243.5	353.0	638.0	954.12
304.0	339.0	286.0	306.0	298.0	307.0	304.0	325.0	274.0	259.0	257.0	253.0	214.0	219.83	231.0	220.0	231.0	229.0	223.0	231.0	224.0	215.0	233.0	266.0	237.0	284.0	264.0	253.0	264.0	280.0	247.0	271.0	267.0	231.0	251.0	228.0	227.0	219.83	251.5	239.0	244.5	236.5	243.5	222.5	243.5	353.0	638.0	954.12	977.0
339.0	286.0	306.0	298.0	307.0	304.0	325.0	274.0	259.0	257.0	253.0	214.0	219.83	231.0	220.0	231.0	229.0	223.0	231.0	224.0	215.0	233.0	266.0	237.0	284.0	264.0	253.0	264.0	280.0	247.0	271.0	267.0	231.0	251.0	228.0	227.0	219.83	251.5	239.0	244.5	236.5	243.5	222.5	243.5	353.0	638.0	954.12	977.0	1000.0
286.0	306.0	298.0	307.0	304.0	325.0	274.0	259.0	257.0	253.0	214.0	219.83	231.0	220.0	231.0	229.0	223.0	231.0	224.0	215.0	233.0	266.0	237.0	284.0	264.0	253.0	264.0	280.0	247.0	271.0	267.0	231.0	251.0	228.0	227.0	219.83	251.5	239.0	244.5	236.5	243.5	222.5	243.5	353.0	638.0	954.12	977.0	1000.0	918.0
306.0	298.0	307.0	304.0	325.0	274.0	259.0	257.0	253.0	214.0	219.83	231.0	220.0	231.0	229.0	223.0	231.0	224.0	215.0	233.0	266.0	237.0	284.0	264.0	253.0	264.0	280.0	247.0	271.0	267.0	231.0	251.0	228.0	227.0	219.83	251.5	239.0	244.5	236.5	243.5	222.5	243.5	353.0	638.0	954.12	977.0	1000.0	918.0	983.12
298.0	307.0	304.0	325.0	274.0	259.0	257.0	253.0	214.0	219.83	231.0	220.0	231.0	229.0	223.0	231.0	224.0	215.0	233.0	266.0	237.0	284.0	264.0	253.0	264.0	280.0	247.0	271.0	267.0	231.0	251.0	228.0	227.0	219.83	251.5	239.0	244.5	236.5	243.5	222.5	243.5	353.0	638.0	954.12	977.0	1000.0	918.0	983.12	980.0
307.0	304.0	325.0	274.0	259.0	257.0	253.0	214.0	219.83	231.0	220.0	231.0	229.0	223.0	231.0	224.0	215.0	233.0	266.0	237.0	284.0	264.0	253.0	264.0	280.0	247.0	271.0	267.0	231.0	251.0	228.0	227.0	219.83	251.5	239.0	244.5	236.5	243.5	222.5	243.5	353.0	638.0	954.12	977.0	1000.0	918.0	983.12	980.0	977.0
304.0	325.0	274.0	259.0	257.0	253.0	214.0	219.83	231.0	220.0	231.0	229.0	223.0	231.0	224.0	215.0	233.0	266.0	237.0	284.0	264.0	253.0	264.0	280.0	247.0	271.0	267.0	231.0	251.0	228.0	227.0	219.83	251.5	239.0	244.5	236.5	243.5	222.5	243.5	353.0	638.0	954.12	977.0	1000.0	918.0	983.12	980.0	977.0	961.0
325.0	274.0	259.0	257.0	253.0	214.0	219.83	231.0	220.0	231.0	229.0	223.0	231.0	224.0	215.0	233.0	266.0	237.0	284.0	264.0	253.0	264.0	280.0	247.0	271.0	267.0	231.0	251.0	228.0	227.0	219.83	251.5	239.0	244.5	236.5	243.5	222.5	243.5	353.0	638.0	954.12	977.0	1000.0	918.0	983.12	980.0	977.0	961.0	817.0
274.0	259.0	257.0	253.0	214.0	219.83	231.0	220.0	231.0	229.0	223.0	231.0	224.0	215.0	233.0	266.0	237.0	284.0	264.0	253.0	264.0	280.0	247.0	271.0	267.0	231.0	251.0	228.0	227.0	219.83	251.5	239.0	244.5	236.5	243.5	222.5	243.5	353.0	638.0	954.12	977.0	1000.0	918.0	983.12	980.0	977.0	961.0	817.0	585.0
259.0	257.0	253.0	214.0	219.83	231.0	220.0	231.0	229.0	223.0	231.0	224.0	215.0	233.0	266.0	237.0	284.0	264.0	253.0	264.0	280.0	247.0	271.0	267.0	231.0	251.0	228.0	227.0	219.83	251.5	239.0	244.5	236.5	243.5	222.5	243.5	353.0	638.0	954.12	977.0	1000.0	918.0	983.12	980.0	977.0	961.0	817.0	585.0	470.0
257.0	253.0	214.0	219.83	231.0	220.0	231.0	229.0	223.0	231.0	224.0	215.0	233.0	266.0	237.0	284.0	264.0	253.0	264.0	280.0	247.0	271.0	267.0	231.0	251.0	228.0	227.0	219.83	251.5	239.0	244.5	236.5	243.5	222.5	243.5	353.0	638.0	954.12	977.0	1000.0	918.0	983.12	980.0	977.0	961.0	817.0	585.0	470.0	374.0
253.0	214.0	219.83	231.0	220.0	231.0	229.0	223.0	231.0	224.0	215.0	233.0	266.0	237.0	284.0	264.0	253.0	264.0	280.0	247.0	271.0	267.0	231.0	251.0	228.0	227.0	219.83	251.5	239.0	244.5	236.5	243.5	222.5	243.5	353.0	638.0	954.12	977.0	1000.0	918.0	983.12	980.0	977.0	961.0	817.0	585.0	470.0	374.0	323.0
214.0	219.83	231.0	220.0	231.0	229.0	223.0	231.0	224.0	215.0	233.0	266.0	237.0	284.0	264.0	253.0	264.0	280.0	247.0	271.0	267.0	231.0	251.0	228.0	227.0	219.83	251.5	239.0	244.5	236.5	243.5	222.5	243.5	353.0	638.0	954.12	977.0	1000.0	918.0	983.12	980.0	977.0	961.0	817.0	585.0	470.0	374.0	323.0	291.0
219.83	231.0	220.0	231.0	229.0	223.0	231.0	224.0	215.0	233.0	266.0	237.0	284.0	264.0	253.0	264.0	280.0	247.0	271.0	267.0	231.0	251.0	228.0	227.0	219.83	251.5	239.0	244.5	236.5	243.5	222.5	243.5	353.0	638.0	954.12	977.0	1000.0	918.0	983.12	980.0	977.0	961.0	817.0	585.0	470.0	374.0	323.0	291.0	256.91
231.0	220.0	231.0	229.0	223.0	231.0	224.0	215.0	233.0	266.0	237.0	284.0	264.0	253.0	264.0	280.0	247.0	271.0	267.0	231.0	251.0	228.0	227.0	219.83	251.5	239.0	244.5	236.5	243.5	222.5	243.5	353.0	638.0	954.12	977.0	1000.0	918.0	983.12	980.0	977.0	961.0	817.0	585.0	470.0	374.0	323.0	291.0	256.91	247.0
220.0	231.0	229.0	223.0	231.0	224.0	215.0	233.0	266.0	237.0	284.0	264.0	253.0	264.0	280.0	247.0	271.0	267.0	231.0	251.0	228.0	227.0	219.83	251.5	239.0	244.5	236.5	243.5	222.5	243.5	353.0	638.0	954.12	977.0	1000.0	918.0	983.12	980.0	977.0	961.0	817.0	585.0	470.0	374.0	323.0	291.0	256.91	247.0	245.0
231.0	229.0	223.0	231.0	224.0	215.0	233.0	266.0	237.0	284.0	264.0	253.0	264.0	280.0	247.0	271.0	267.0	231.0	251.0	228.0	227.0	219.83	251.5	239.0	244.5	236.5	243.5	222.5	243.5	353.0	638.0	954.12	977.0	1000.0	918.0	983.12	980.0	977.0	961.0	817.0	585.0	470.0	374.0	323.0	291.0	256.91	247.0	245.0	235.0
229.0	223.0	231.0	224.0	215.0	233.0	266.0	237.0	284.0	264.0	253.0	264.0	280.0	247.0	271.0	267.0	231.0	251.0	228.0	227.0	219.83	251.5	239.0	244.5	236.5	243.5	222.5	243.5	353.0	638.0	954.12	977.0	1000.0	918.0	983.12	980.0	977.0	961.0	817.0	585.0	470.0	374.0	323.0	291.0	256.91	247.0	245.0	235.0	243.0
223.0	231.0	224.0	215.0	233.0	266.0	237.0	284.0	264.0	253.0	264.0	280.0	247.0	271.0	267.0	231.0	251.0	228.0	227.0	219.83	251.5	239.0	244.5	236.5	243.5	222.5	243.5	353.0	638.0	954.12	977.0	1000.0	918.0	983.12	980.0	977.0	961.0	817.0	585.0	470.0	374.0	323.0	291.0	256.91	247.0	245.0	235.0	243.0	248.0
231.0	224.0	215.0	233.0	266.0	237.0	284.0	264.0	253.0	264.0	280.0	247.0	271.0	267.0	231.0	251.0	228.0	227.0	219.83	251.5	239.0	244.5	236.5	243.5	222.5	243.5	353.0	638.0	954.12	977.0	1000.0	918.0	983.12	980.0	977.0	961.0	817.0	585.0	470.0	374.0	323.0	291.0	256.91	247.0	245.0	235.0	243.0	248.0	221.0
224.0	215.0	233.0	266.0	237.0	284.0	264.0	253.0	264.0	280.0	247.0	271.0	267.0	231.0	251.0	228.0	227.0	219.83	251.5	239.0	244.5	236.5	243.5	222.5	243.5	353.0	638.0	954.12	977.0	1000.0	918.0	983.12	980.0	977.0	961.0	817.0	585.0	470.0	374.0	323.0	291.0	256.91	247.0	245.0	235.0	243.0	248.0	221.0	254.0
215.0	233.0	266.0	237.0	284.0	264.0	253.0	264.0	280.0	247.0	271.0	267.0	231.0	251.0	228.0	227.0	219.83	251.5	239.0	244.5	236.5	243.5	222.5	243.5	353.0	638.0	954.12	977.0	1000.0	918.0	983.12	980.0	977.0	961.0	817.0	585.0	470.0	374.0	323.0	291.0	256.91	247.0	245.0	235.0	243.0	248.0	221.0	254.0	351.0
233.0	266.0	237.0	284.0	264.0	253.0	264.0	280.0	247.0	271.0	267.0	231.0	251.0	228.0	227.0	219.83	251.5	239.0	244.5	236.5	243.5	222.5	243.5	353.0	638.0	954.12	977.0	1000.0	918.0	983.12	980.0	977.0	961.0	817.0	585.0	470.0	374.0	323.0	291.0	256.91	247.0	245.0	235.0	243.0	248.0	221.0	254.0	351.0	702.0
266.0	237.0	284.0	264.0	253.0	264.0	280.0	247.0	271.0	267.0	231.0	251.0	228.0	227.0	219.83	251.5	239.0	244.5	236.5	243.5	222.5	243.5	353.0	638.0	954.12	977.0	1000.0	918.0	983.12	980.0	977.0	961.0	817.0	585.0	470.0	374.0	323.0	291.0	256.91	247.0	245.0	235.0	243.0	248.0	221.0	254.0	351.0	702.0	919.0
237.0	284.0	264.0	253.0	264.0	280.0	247.0	271.0	267.0	231.0	251.0	228.0	227.0	219.83	251.5	239.0	244.5	236.5	243.5	222.5	243.5	353.0	638.0	954.12	977.0	1000.0	918.0	983.12	980.0	977.0	961.0	817.0	585.0	470.0	374.0	323.0	291.0	256.91	247.0	245.0	235.0	243.0	248.0	221.0	254.0	351.0	702.0	919.0	994.0
284.0	264.0	253.0	264.0	280.0	247.0	271.0	267.0	231.0	251.0	228.0	227.0	219.83	251.5	239.0	244.5	236.5	243.5	222.5	243.5	353.0	638.0	954.12	977.0	1000.0	918.0	983.12	980.0	977.0	961.0	817.0	585.0	470.0	374.0	323.0	291.0	256.91	247.0	245.0	235.0	243.0	248.0	221.0	254.0	351.0	702.0	919.0	994.0	1000.08
264.0	253.0	264.0	280.0	247.0	271.0	267.0	231.0	251.0	228.0	227.0	219.83	251.5	239.0	244.5	236.5	243.5	222.5	243.5	353.0	638.0	954.12	977.0	1000.0	918.0	983.12	980.0	977.0	961.0	817.0	585.0	470.0	374.0	323.0	291.0	256.91	247.0	245.0	235.0	243.0	248.0	221.0	254.0	351.0	702.0	919.0	994.0	1000.08	917.0
253.0	264.0	280.0	247.0	271.0	267.0	231.0	251.0	228.0	227.0	219.83	251.5	239.0	244.5	236.5	243.5	222.5	243.5	353.0	638.0	954.12	977.0	1000.0	918.0	983.12	980.0	977.0	961.0	817.0	585.0	470.0	374.0	323.0	291.0	256.91	247.0	245.0	235.0	243.0	248.0	221.0	254.0	351.0	702.0	919.0	994.0	1000.08	917.0	987.0
264.0	280.0	247.0	271.0	267.0	231.0	251.0	228.0	227.0	219.83	251.5	239.0	244.5	236.5	243.5	222.5	243.5	353.0	638.0	954.12	977.0	1000.0	918.0	983.12	980.0	977.0	961.0	817.0	585.0	470.0	374.0	323.0	291.0	256.91	247.0	245.0	235.0	243.0	248.0	221.0	254.0	351.0	702.0	919.0	994.0	1000.08	917.0	987.0	952.0
280.0	247.0	271.0	267.0	231.0	251.0	228.0	227.0	219.83	251.5	239.0	244.5	236.5	243.5	222.5	243.5	353.0	638.0	954.12	977.0	1000.0	918.0	983.12	980.0	977.0	961.0	817.0	585.0	470.0	374.0	323.0	291.0	256.91	247.0	245.0	235.0	243.0	248.0	221.0	254.0	351.0	702.0	919.0	994.0	1000.08	917.0	987.0	952.0	938.12
247.0	271.0	267.0	231.0	251.0	228.0	227.0	219.83	251.5	239.0	244.5	236.5	243.5	222.5	243.5	353.0	638.0	954.12	977.0	1000.0	918.0	983.12	980.0	977.0	961.0	817.0	585.0	470.0	374.0	323.0	291.0	256.91	247.0	245.0	235.0	243.0	248.0	221.0	254.0	351.0	702.0	919.0	994.0	1000.08	917.0	987.0	952.0	938.12	941.0
271.0	267.0	231.0	251.0	228.0	227.0	219.83	251.5	239.0	244.5	236.5	243.5	222.5	243.5	353.0	638.0	954.12	977.0	1000.0	918.0	983.12	980.0	977.0	961.0	817.0	585.0	470.0	374.0	323.0	291.0	256.91	247.0	245.0	235.0	243.0	248.0	221.0	254.0	351.0	702.0	919.0	994.0	1000.08	917.0	987.0	952.0	938.12	941.0	798.0
267.0	231.0	251.0	228.0	227.0	219.83	251.5	239.0	244.5	236.5	243.5	222.5	243.5	353.0	638.0	954.12	977.0	1000.0	918.0	983.12	980.0	977.0	961.0	817.0	585.0	470.0	374.0	323.0	291.0	256.91	247.0	245.0	235.0	243.0	248.0	221.0	254.0	351.0	702.0	919.0	994.0	1000.08	917.0	987.0	952.0	938.12	941.0	798.0	551.0
231.0	251.0	228.0	227.0	219.83	251.5	239.0	244.5	236.5	243.5	222.5	243.5	353.0	638.0	954.12	977.0	1000.0	918.0	983.12	980.0	977.0	961.0	817.0	585.0	470.0	374.0	323.0	291.0	256.91	247.0	245.0	235.0	243.0	248.0	221.0	254.0	351.0	702.0	919.0	994.0	1000.08	917.0	987.0	952.0	938.12	941.0	798.0	551.0	459.0
251.0	228.0	227.0	219.83	251.5	239.0	244.5	236.5	243.5	222.5	243.5	353.0	638.0	954.12	977.0	1000.0	918.0	983.12	980.0	977.0	961.0	817.0	585.0	470.0	374.0	323.0	291.0	256.91	247.0	245.0	235.0	243.0	248.0	221.0	254.0	351.0	702.0	919.0	994.0	1000.08	917.0	987.0	952.0	938.12	941.0	798.0	551.0	459.0	384.0
228.0	227.0	219.83	251.5	239.0	244.5	236.5	243.5	222.5	243.5	353.0	638.0	954.12	977.0	1000.0	918.0	983.12	980.0	977.0	961.0	817.0	585.0	470.0	374.0	323.0	291.0	256.91	247.0	245.0	235.0	243.0	248.0	221.0	254.0	351.0	702.0	919.0	994.0	1000.08	917.0	987.0	952.0	938.12	941.0	798.0	551.0	459.0	384.0	349.0
227.0	219.83	251.5	239.0	244.5	236.5	243.5	222.5	243.5	353.0	638.0	954.12	977.0	1000.0	918.0	983.12	980.0	977.0	961.0	817.0	585.0	470.0	374.0	323.0	291.0	256.91	247.0	245.0	235.0	243.0	248.0	221.0	254.0	351.0	702.0	919.0	994.0	1000.08	917.0	987.0	952.0	938.12	941.0	798.0	551.0	459.0	384.0	349.0	283.0
219.83	251.5	239.0	244.5	236.5	243.5	222.5	243.5	353.0	638.0	954.12	977.0	1000.0	918.0	983.12	980.0	977.0	961.0	817.0	585.0	470.0	374.0	323.0	291.0	256.91	247.0	245.0	235.0	243.0	248.0	221.0	254.0	351.0	702.0	919.0	994.0	1000.08	917.0	987.0	952.0	938.12	941.0	798.0	551.0	459.0	384.0	349.0	283.0	255.91000000000005
251.5	239.0	244.5	236.5	243.5	222.5	243.5	353.0	638.0	954.12	977.0	1000.0	918.0	983.12	980.0	977.0	961.0	817.0	585.0	470.0	374.0	323.0	291.0	256.91	247.0	245.0	235.0	243.0	248.0	221.0	254.0	351.0	702.0	919.0	994.0	1000.08	917.0	987.0	952.0	938.12	941.0	798.0	551.0	459.0	384.0	349.0	283.0	255.91000000000005	258.0
239.0	244.5	236.5	243.5	222.5	243.5	353.0	638.0	954.12	977.0	1000.0	918.0	983.12	980.0	977.0	961.0	817.0	585.0	470.0	374.0	323.0	291.0	256.91	247.0	245.0	235.0	243.0	248.0	221.0	254.0	351.0	702.0	919.0	994.0	1000.08	917.0	987.0	952.0	938.12	941.0	798.0	551.0	459.0	384.0	349.0	283.0	255.91000000000005	258.0	255.0
244.5	236.5	243.5	222.5	243.5	353.0	638.0	954.12	977.0	1000.0	918.0	983.12	980.0	977.0	961.0	817.0	585.0	470.0	374.0	323.0	291.0	256.91	247.0	245.0	235.0	243.0	248.0	221.0	254.0	351.0	702.0	919.0	994.0	1000.08	917.0	987.0	952.0	938.12	941.0	798.0	551.0	459.0	384.0	349.0	283.0	255.91000000000005	258.0	255.0	232.0
236.5	243.5	222.5	243.5	353.0	638.0	954.12	977.0	1000.0	918.0	983.12	980.0	977.0	961.0	817.0	585.0	470.0	374.0	323.0	291.0	256.91	247.0	245.0	235.0	243.0	248.0	221.0	254.0	351.0	702.0	919.0	994.0	1000.08	917.0	987.0	952.0	938.12	941.0	798.0	551.0	459.0	384.0	349.0	283.0	255.91000000000005	258.0	255.0	232.0	247.0
243.5	222.5	243.5	353.0	638.0	954.12	977.0	1000.0	918.0	983.12	980.0	977.0	961.0	817.0	585.0	470.0	374.0	323.0	291.0	256.91	247.0	245.0	235.0	243.0	248.0	221.0	254.0	351.0	702.0	919.0	994.0	1000.08	917.0	987.0	952.0	938.12	941.0	798.0	551.0	459.0	384.0	349.0	283.0	255.91000000000005	258.0	255.0	232.0	247.0	239.0
222.5	243.5	353.0	638.0	954.12	977.0	1000.0	918.0	983.12	980.0	977.0	961.0	817.0	585.0	470.0	374.0	323.0	291.0	256.91	247.0	245.0	235.0	243.0	248.0	221.0	254.0	351.0	702.0	919.0	994.0	1000.08	917.0	987.0	952.0	938.12	941.0	798.0	551.0	459.0	384.0	349.0	283.0	255.91000000000005	258.0	255.0	232.0	247.0	239.0	268.0
243.5	353.0	638.0	954.12	977.0	1000.0	918.0	983.12	980.0	977.0	961.0	817.0	585.0	470.0	374.0	323.0	291.0	256.91	247.0	245.0	235.0	243.0	248.0	221.0	254.0	351.0	702.0	919.0	994.0	1000.08	917.0	987.0	952.0	938.12	941.0	798.0	551.0	459.0	384.0	349.0	283.0	255.91000000000005	258.0	255.0	232.0	247.0	239.0	268.0	238.0
353.0	638.0	954.12	977.0	1000.0	918.0	983.12	980.0	977.0	961.0	817.0	585.0	470.0	374.0	323.0	291.0	256.91	247.0	245.0	235.0	243.0	248.0	221.0	254.0	351.0	702.0	919.0	994.0	1000.08	917.0	987.0	952.0	938.12	941.0	798.0	551.0	459.0	384.0	349.0	283.0	255.91000000000005	258.0	255.0	232.0	247.0	239.0	268.0	238.0	375.0
638.0	954.12	977.0	1000.0	918.0	983.12	980.0	977.0	961.0	817.0	585.0	470.0	374.0	323.0	291.0	256.91	247.0	245.0	235.0	243.0	248.0	221.0	254.0	351.0	702.0	919.0	994.0	1000.08	917.0	987.0	952.0	938.12	941.0	798.0	551.0	459.0	384.0	349.0	283.0	255.91000000000005	258.0	255.0	232.0	247.0	239.0	268.0	238.0	375.0	657.0
954.12	977.0	1000.0	918.0	983.12	980.0	977.0	961.0	817.0	585.0	470.0	374.0	323.0	291.0	256.91	247.0	245.0	235.0	243.0	248.0	221.0	254.0	351.0	702.0	919.0	994.0	1000.08	917.0	987.0	952.0	938.12	941.0	798.0	551.0	459.0	384.0	349.0	283.0	255.91000000000005	258.0	255.0	232.0	247.0	239.0	268.0	238.0	375.0	657.0	942.0
977.0	1000.0	918.0	983.12	980.0	977.0	961.0	817.0	585.0	470.0	374.0	323.0	291.0	256.91	247.0	245.0	235.0	243.0	248.0	221.0	254.0	351.0	702.0	919.0	994.0	1000.08	917.0	987.0	952.0	938.12	941.0	798.0	551.0	459.0	384.0	349.0	283.0	255.91000000000005	258.0	255.0	232.0	247.0	239.0	268.0	238.0	375.0	657.0	942.0	1014.0
1000.0	918.0	983.12	980.0	977.0	961.0	817.0	585.0	470.0	374.0	323.0	291.0	256.91	247.0	245.0	235.0	243.0	248.0	221.0	254.0	351.0	702.0	919.0	994.0	1000.08	917.0	987.0	952.0	938.12	941.0	798.0	551.0	459.0	384.0	349.0	283.0	255.91000000000005	258.0	255.0	232.0	247.0	239.0	268.0	238.0	375.0	657.0	942.0	1014.0	1050.0
918.0	983.12	980.0	977.0	961.0	817.0	585.0	470.0	374.0	323.0	291.0	256.91	247.0	245.0	235.0	243.0	248.0	221.0	254.0	351.0	702.0	919.0	994.0	1000.08	917.0	987.0	952.0	938.12	941.0	798.0	551.0	459.0	384.0	349.0	283.0	255.91000000000005	258.0	255.0	232.0	247.0	239.0	268.0	238.0	375.0	657.0	942.0	1014.0	1050.0	960.0
983.12	980.0	977.0	961.0	817.0	585.0	470.0	374.0	323.0	291.0	256.91	247.0	245.0	235.0	243.0	248.0	221.0	254.0	351.0	702.0	919.0	994.0	1000.08	917.0	987.0	952.0	938.12	941.0	798.0	551.0	459.0	384.0	349.0	283.0	255.91000000000005	258.0	255.0	232.0	247.0	239.0	268.0	238.0	375.0	657.0	942.0	1014.0	1050.0	960.0	1018.0
980.0	977.0	961.0	817.0	585.0	470.0	374.0	323.0	291.0	256.91	247.0	245.0	235.0	243.0	248.0	221.0	254.0	351.0	702.0	919.0	994.0	1000.08	917.0	987.0	952.0	938.12	941.0	798.0	551.0	459.0	384.0	349.0	283.0	255.91000000000005	258.0	255.0	232.0	247.0	239.0	268.0	238.0	375.0	657.0	942.0	1014.0	1050.0	960.0	1018.0	985.08
977.0	961.0	817.0	585.0	470.0	374.0	323.0	291.0	256.91	247.0	245.0	235.0	243.0	248.0	221.0	254.0	351.0	702.0	919.0	994.0	1000.08	917.0	987.0	952.0	938.12	941.0	798.0	551.0	459.0	384.0	349.0	283.0	255.91000000000005	258.0	255.0	232.0	247.0	239.0	268.0	238.0	375.0	657.0	942.0	1014.0	1050.0	960.0	1018.0	985.08	972.0
961.0	817.0	585.0	470.0	374.0	323.0	291.0	256.91	247.0	245.0	235.0	243.0	248.0	221.0	254.0	351.0	702.0	919.0	994.0	1000.08	917.0	987.0	952.0	938.12	941.0	798.0	551.0	459.0	384.0	349.0	283.0	255.91000000000005	258.0	255.0	232.0	247.0	239.0	268.0	238.0	375.0	657.0	942.0	1014.0	1050.0	960.0	1018.0	985.08	972.0	933.12
817.0	585.0	470.0	374.0	323.0	291.0	256.91	247.0	245.0	235.0	243.0	248.0	221.0	254.0	351.0	702.0	919.0	994.0	1000.08	917.0	987.0	952.0	938.12	941.0	798.0	551.0	459.0	384.0	349.0	283.0	255.91000000000005	258.0	255.0	232.0	247.0	239.0	268.0	238.0	375.0	657.0	942.0	1014.0	1050.0	960.0	1018.0	985.08	972.0	933.12	821.0
585.0	470.0	374.0	323.0	291.0	256.91	247.0	245.0	235.0	243.0	248.0	221.0	254.0	351.0	702.0	919.0	994.0	1000.08	917.0	987.0	952.0	938.12	941.0	798.0	551.0	459.0	384.0	349.0	283.0	255.91000000000005	258.0	255.0	232.0	247.0	239.0	268.0	238.0	375.0	657.0	942.0	1014.0	1050.0	960.0	1018.0	985.08	972.0	933.12	821.0	551.0
470.0	374.0	323.0	291.0	256.91	247.0	245.0	235.0	243.0	248.0	221.0	254.0	351.0	702.0	919.0	994.0	1000.08	917.0	987.0	952.0	938.12	941.0	798.0	551.0	459.0	384.0	349.0	283.0	255.91000000000005	258.0	255.0	232.0	247.0	239.0	268.0	238.0	375.0	657.0	942.0	1014.0	1050.0	960.0	1018.0	985.08	972.0	933.12	821.0	551.0	427.0
374.0	323.0	291.0	256.91	247.0	245.0	235.0	243.0	248.0	221.0	254.0	351.0	702.0	919.0	994.0	1000.08	917.0	987.0	952.0	938.12	941.0	798.0	551.0	459.0	384.0	349.0	283.0	255.91000000000005	258.0	255.0	232.0	247.0	239.0	268.0	238.0	375.0	657.0	942.0	1014.0	1050.0	960.0	1018.0	985.08	972.0	933.12	821.0	551.0	427.0	357.0
323.0	291.0	256.91	247.0	245.0	235.0	243.0	248.0	221.0	254.0	351.0	702.0	919.0	994.0	1000.08	917.0	987.0	952.0	938.12	941.0	798.0	551.0	459.0	384.0	349.0	283.0	255.91000000000005	258.0	255.0	232.0	247.0	239.0	268.0	238.0	375.0	657.0	942.0	1014.0	1050.0	960.0	1018.0	985.08	972.0	933.12	821.0	551.0	427.0	357.0	293.0
291.0	256.91	247.0	245.0	235.0	243.0	248.0	221.0	254.0	351.0	702.0	919.0	994.0	1000.08	917.0	987.0	952.0	938.12	941.0	798.0	551.0	459.0	384.0	349.0	283.0	255.91000000000005	258.0	255.0	232.0	247.0	239.0	268.0	238.0	375.0	657.0	942.0	1014.0	1050.0	960.0	1018.0	985.08	972.0	933.12	821.0	551.0	427.0	357.0	293.0	265.0
256.91	247.0	245.0	235.0	243.0	248.0	221.0	254.0	351.0	702.0	919.0	994.0	1000.08	917.0	987.0	952.0	938.12	941.0	798.0	551.0	459.0	384.0	349.0	283.0	255.91000000000005	258.0	255.0	232.0	247.0	239.0	268.0	238.0	375.0	657.0	942.0	1014.0	1050.0	960.0	1018.0	985.08	972.0	933.12	821.0	551.0	427.0	357.0	293.0	265.0	255.91000000000005
247.0	245.0	235.0	243.0	248.0	221.0	254.0	351.0	702.0	919.0	994.0	1000.08	917.0	987.0	952.0	938.12	941.0	798.0	551.0	459.0	384.0	349.0	283.0	255.91000000000005	258.0	255.0	232.0	247.0	239.0	268.0	238.0	375.0	657.0	942.0	1014.0	1050.0	960.0	1018.0	985.08	972.0	933.12	821.0	551.0	427.0	357.0	293.0	265.0	255.91000000000005	247.0
245.0	235.0	243.0	248.0	221.0	254.0	351.0	702.0	919.0	994.0	1000.08	917.0	987.0	952.0	938.12	941.0	798.0	551.0	459.0	384.0	349.0	283.0	255.91000000000005	258.0	255.0	232.0	247.0	239.0	268.0	238.0	375.0	657.0	942.0	1014.0	1050.0	960.0	1018.0	985.08	972.0	933.12	821.0	551.0	427.0	357.0	293.0	265.0	255.91000000000005	247.0	220.0
235.0	243.0	248.0	221.0	254.0	351.0	702.0	919.0	994.0	1000.08	917.0	987.0	952.0	938.12	941.0	798.0	551.0	459.0	384.0	349.0	283.0	255.91000000000005	258.0	255.0	232.0	247.0	239.0	268.0	238.0	375.0	657.0	942.0	1014.0	1050.0	960.0	1018.0	985.08	972.0	933.12	821.0	551.0	427.0	357.0	293.0	265.0	255.91000000000005	247.0	220.0	250.0
243.0	248.0	221.0	254.0	351.0	702.0	919.0	994.0	1000.08	917.0	987.0	952.0	938.12	941.0	798.0	551.0	459.0	384.0	349.0	283.0	255.91000000000005	258.0	255.0	232.0	247.0	239.0	268.0	238.0	375.0	657.0	942.0	1014.0	1050.0	960.0	1018.0	985.08	972.0	933.12	821.0	551.0	427.0	357.0	293.0	265.0	255.91000000000005	247.0	220.0	250.0	233.0
248.0	221.0	254.0	351.0	702.0	919.0	994.0	1000.08	917.0	987.0	952.0	938.12	941.0	798.0	551.0	459.0	384.0	349.0	283.0	255.91000000000005	258.0	255.0	232.0	247.0	239.0	268.0	238.0	375.0	657.0	942.0	1014.0	1050.0	960.0	1018.0	985.08	972.0	933.12	821.0	551.0	427.0	357.0	293.0	265.0	255.91000000000005	247.0	220.0	250.0	233.0	229.0
221.0	254.0	351.0	702.0	919.0	994.0	1000.08	917.0	987.0	952.0	938.12	941.0	798.0	551.0	459.0	384.0	349.0	283.0	255.91000000000005	258.0	255.0	232.0	247.0	239.0	268.0	238.0	375.0	657.0	942.0	1014.0	1050.0	960.0	1018.0	985.08	972.0	933.12	821.0	551.0	427.0	357.0	293.0	265.0	255.91000000000005	247.0	220.0	250.0	233.0	229.0	227.0
254.0	351.0	702.0	919.0	994.0	1000.08	917.0	987.0	952.0	938.12	941.0	798.0	551.0	459.0	384.0	349.0	283.0	255.91000000000005	258.0	255.0	232.0	247.0	239.0	268.0	238.0	375.0	657.0	942.0	1014.0	1050.0	960.0	1018.0	985.08	972.0	933.12	821.0	551.0	427.0	357.0	293.0	265.0	255.91000000000005	247.0	220.0	250.0	233.0	229.0	227.0	245.0
351.0	702.0	919.0	994.0	1000.08	917.0	987.0	952.0	938.12	941.0	798.0	551.0	459.0	384.0	349.0	283.0	255.91000000000005	258.0	255.0	232.0	247.0	239.0	268.0	238.0	375.0	657.0	942.0	1014.0	1050.0	960.0	1018.0	985.08	972.0	933.12	821.0	551.0	427.0	357.0	293.0	265.0	255.91000000000005	247.0	220.0	250.0	233.0	229.0	227.0	245.0	377.0
702.0	919.0	994.0	1000.08	917.0	987.0	952.0	938.12	941.0	798.0	551.0	459.0	384.0	349.0	283.0	255.91000000000005	258.0	255.0	232.0	247.0	239.0	268.0	238.0	375.0	657.0	942.0	1014.0	1050.0	960.0	1018.0	985.08	972.0	933.12	821.0	551.0	427.0	357.0	293.0	265.0	255.91000000000005	247.0	220.0	250.0	233.0	229.0	227.0	245.0	377.0	676.0
919.0	994.0	1000.08	917.0	987.0	952.0	938.12	941.0	798.0	551.0	459.0	384.0	349.0	283.0	255.91000000000005	258.0	255.0	232.0	247.0	239.0	268.0	238.0	375.0	657.0	942.0	1014.0	1050.0	960.0	1018.0	985.08	972.0	933.12	821.0	551.0	427.0	357.0	293.0	265.0	255.91000000000005	247.0	220.0	250.0	233.0	229.0	227.0	245.0	377.0	676.0	986.0
994.0	1000.08	917.0	987.0	952.0	938.12	941.0	798.0	551.0	459.0	384.0	349.0	283.0	255.91000000000005	258.0	255.0	232.0	247.0	239.0	268.0	238.0	375.0	657.0	942.0	1014.0	1050.0	960.0	1018.0	985.08	972.0	933.12	821.0	551.0	427.0	357.0	293.0	265.0	255.91000000000005	247.0	220.0	250.0	233.0	229.0	227.0	245.0	377.0	676.0	986.0	990.0
1000.08	917.0	987.0	952.0	938.12	941.0	798.0	551.0	459.0	384.0	349.0	283.0	255.91000000000005	258.0	255.0	232.0	247.0	239.0	268.0	238.0	375.0	657.0	942.0	1014.0	1050.0	960.0	1018.0	985.08	972.0	933.12	821.0	551.0	427.0	357.0	293.0	265.0	255.91000000000005	247.0	220.0	250.0	233.0	229.0	227.0	245.0	377.0	676.0	986.0	990.0	1025.0
917.0	987.0	952.0	938.12	941.0	798.0	551.0	459.0	384.0	349.0	283.0	255.91000000000005	258.0	255.0	232.0	247.0	239.0	268.0	238.0	375.0	657.0	942.0	1014.0	1050.0	960.0	1018.0	985.08	972.0	933.12	821.0	551.0	427.0	357.0	293.0	265.0	255.91000000000005	247.0	220.0	250.0	233.0	229.0	227.0	245.0	377.0	676.0	986.0	990.0	1025.0	941.0
987.0	952.0	938.12	941.0	798.0	551.0	459.0	384.0	349.0	283.0	255.91000000000005	258.0	255.0	232.0	247.0	239.0	268.0	238.0	375.0	657.0	942.0	1014.0	1050.0	960.0	1018.0	985.08	972.0	933.12	821.0	551.0	427.0	357.0	293.0	265.0	255.91000000000005	247.0	220.0	250.0	233.0	229.0	227.0	245.0	377.0	676.0	986.0	990.0	1025.0	941.0	1004.0
952.0	938.12	941.0	798.0	551.0	459.0	384.0	349.0	283.0	255.91000000000005	258.0	255.0	232.0	247.0	239.0	268.0	238.0	375.0	657.0	942.0	1014.0	1050.0	960.0	1018.0	985.08	972.0	933.12	821.0	551.0	427.0	357.0	293.0	265.0	255.91000000000005	247.0	220.0	250.0	233.0	229.0	227.0	245.0	377.0	676.0	986.0	990.0	1025.0	941.0	1004.0	984.0
938.12	941.0	798.0	551.0	459.0	384.0	349.0	283.0	255.91000000000005	258.0	255.0	232.0	247.0	239.0	268.0	238.0	375.0	657.0	942.0	1014.0	1050.0	960.0	1018.0	985.08	972.0	933.12	821.0	551.0	427.0	357.0	293.0	265.0	255.91000000000005	247.0	220.0	250.0	233.0	229.0	227.0	245.0	377.0	676.0	986.0	990.0	1025.0	941.0	1004.0	984.0	985.0
941.0	798.0	551.0	459.0	384.0	349.0	283.0	255.91000000000005	258.0	255.0	232.0	247.0	239.0	268.0	238.0	375.0	657.0	942.0	1014.0	1050.0	960.0	1018.0	985.08	972.0	933.12	821.0	551.0	427.0	357.0	293.0	265.0	255.91000000000005	247.0	220.0	250.0	233.0	229.0	227.0	245.0	377.0	676.0	986.0	990.0	1025.0	941.0	1004.0	984.0	985.0	964.0
798.0	551.0	459.0	384.0	349.0	283.0	255.91000000000005	258.0	255.0	232.0	247.0	239.0	268.0	238.0	375.0	657.0	942.0	1014.0	1050.0	960.0	1018.0	985.08	972.0	933.12	821.0	551.0	427.0	357.0	293.0	265.0	255.91000000000005	247.0	220.0	250.0	233.0	229.0	227.0	245.0	377.0	676.0	986.0	990.0	1025.0	941.0	1004.0	984.0	985.0	964.0	843.0
551.0	459.0	384.0	349.0	283.0	255.91000000000005	258.0	255.0	232.0	247.0	239.0	268.0	238.0	375.0	657.0	942.0	1014.0	1050.0	960.0	1018.0	985.08	972.0	933.12	821.0	551.0	427.0	357.0	293.0	265.0	255.91000000000005	247.0	220.0	250.0	233.0	229.0	227.0	245.0	377.0	676.0	986.0	990.0	1025.0	941.0	1004.0	984.0	985.0	964.0	843.0	577.0
459.0	384.0	349.0	283.0	255.91000000000005	258.0	255.0	232.0	247.0	239.0	268.0	238.0	375.0	657.0	942.0	1014.0	1050.0	960.0	1018.0	985.08	972.0	933.12	821.0	551.0	427.0	357.0	293.0	265.0	255.91000000000005	247.0	220.0	250.0	233.0	229.0	227.0	245.0	377.0	676.0	986.0	990.0	1025.0	941.0	1004.0	984.0	985.0	964.0	843.0	577.0	438.0
384.0	349.0	283.0	255.91000000000005	258.0	255.0	232.0	247.0	239.0	268.0	238.0	375.0	657.0	942.0	1014.0	1050.0	960.0	1018.0	985.08	972.0	933.12	821.0	551.0	427.0	357.0	293.0	265.0	255.91000000000005	247.0	220.0	250.0	233.0	229.0	227.0	245.0	377.0	676.0	986.0	990.0	1025.0	941.0	1004.0	984.0	985.0	964.0	843.0	577.0	438.0	377.0
349.0	283.0	255.91000000000005	258.0	255.0	232.0	247.0	239.0	268.0	238.0	375.0	657.0	942.0	1014.0	1050.0	960.0	1018.0	985.08	972.0	933.12	821.0	551.0	427.0	357.0	293.0	265.0	255.91000000000005	247.0	220.0	250.0	233.0	229.0	227.0	245.0	377.0	676.0	986.0	990.0	1025.0	941.0	1004.0	984.0	985.0	964.0	843.0	577.0	438.0	377.0	354.0
283.0	255.91000000000005	258.0	255.0	232.0	247.0	239.0	268.0	238.0	375.0	657.0	942.0	1014.0	1050.0	960.0	1018.0	985.08	972.0	933.12	821.0	551.0	427.0	357.0	293.0	265.0	255.91000000000005	247.0	220.0	250.0	233.0	229.0	227.0	245.0	377.0	676.0	986.0	990.0	1025.0	941.0	1004.0	984.0	985.0	964.0	843.0	577.0	438.0	377.0	354.0	283.0
255.91000000000005	258.0	255.0	232.0	247.0	239.0	268.0	238.0	375.0	657.0	942.0	1014.0	1050.0	960.0	1018.0	985.08	972.0	933.12	821.0	551.0	427.0	357.0	293.0	265.0	255.91000000000005	247.0	220.0	250.0	233.0	229.0	227.0	245.0	377.0	676.0	986.0	990.0	1025.0	941.0	1004.0	984.0	985.0	964.0	843.0	577.0	438.0	377.0	354.0	283.0	255.91000000000005
258.0	255.0	232.0	247.0	239.0	268.0	238.0	375.0	657.0	942.0	1014.0	1050.0	960.0	1018.0	985.08	972.0	933.12	821.0	551.0	427.0	357.0	293.0	265.0	255.91000000000005	247.0	220.0	250.0	233.0	229.0	227.0	245.0	377.0	676.0	986.0	990.0	1025.0	941.0	1004.0	984.0	985.0	964.0	843.0	577.0	438.0	377.0	354.0	283.0	255.91000000000005	249.0
255.0	232.0	247.0	239.0	268.0	238.0	375.0	657.0	942.0	1014.0	1050.0	960.0	1018.0	985.08	972.0	933.12	821.0	551.0	427.0	357.0	293.0	265.0	255.91000000000005	247.0	220.0	250.0	233.0	229.0	227.0	245.0	377.0	676.0	986.0	990.0	1025.0	941.0	1004.0	984.0	985.0	964.0	843.0	577.0	438.0	377.0	354.0	283.0	255.91000000000005	249.0	253.0
232.0	247.0	239.0	268.0	238.0	375.0	657.0	942.0	1014.0	1050.0	960.0	1018.0	985.08	972.0	933.12	821.0	551.0	427.0	357.0	293.0	265.0	255.91000000000005	247.0	220.0	250.0	233.0	229.0	227.0	245.0	377.0	676.0	986.0	990.0	1025.0	941.0	1004.0	984.0	985.0	964.0	843.0	577.0	438.0	377.0	354.0	283.0	255.91000000000005	249.0	253.0	255.0
247.0	239.0	268.0	238.0	375.0	657.0	942.0	1014.0	1050.0	960.0	1018.0	985.08	972.0	933.12	821.0	551.0	427.0	357.0	293.0	265.0	255.91000000000005	247.0	220.0	250.0	233.0	229.0	227.0	245.0	377.0	676.0	986.0	990.0	1025.0	941.0	1004.0	984.0	985.0	964.0	843.0	577.0	438.0	377.0	354.0	283.0	255.91000000000005	249.0	253.0	255.0	252.0
239.0	268.0	238.0	375.0	657.0	942.0	1014.0	1050.0	960.0	1018.0	985.08	972.0	933.12	821.0	551.0	427.0	357.0	293.0	265.0	255.91000000000005	247.0	220.0	250.0	233.0	229.0	227.0	245.0	377.0	676.0	986.0	990.0	1025.0	941.0	1004.0	984.0	985.0	964.0	843.0	577.0	438.0	377.0	354.0	283.0	255.91000000000005	249.0	253.0	255.0	252.0	253.0
268.0	238.0	375.0	657.0	942.0	1014.0	1050.0	960.0	1018.0	985.08	972.0	933.12	821.0	551.0	427.0	357.0	293.0	265.0	255.91000000000005	247.0	220.0	250.0	233.0	229.0	227.0	245.0	377.0	676.0	986.0	990.0	1025.0	941.0	1004.0	984.0	985.0	964.0	843.0	577.0	438.0	377.0	354.0	283.0	255.91000000000005	249.0	253.0	255.0	252.0	253.0	250.0
238.0	375.0	657.0	942.0	1014.0	1050.0	960.0	1018.0	985.08	972.0	933.12	821.0	551.0	427.0	357.0	293.0	265.0	255.91000000000005	247.0	220.0	250.0	233.0	229.0	227.0	245.0	377.0	676.0	986.0	990.0	1025.0	941.0	1004.0	984.0	985.0	964.0	843.0	577.0	438.0	377.0	354.0	283.0	255.91000000000005	249.0	253.0	255.0	252.0	253.0	250.0	237.0
375.0	657.0	942.0	1014.0	1050.0	960.0	1018.0	985.08	972.0	933.12	821.0	551.0	427.0	357.0	293.0	265.0	255.91000000000005	247.0	220.0	250.0	233.0	229.0	227.0	245.0	377.0	676.0	986.0	990.0	1025.0	941.0	1004.0	984.0	985.0	964.0	843.0	577.0	438.0	377.0	354.0	283.0	255.91000000000005	249.0	253.0	255.0	252.0	253.0	250.0	237.0	381.0
657.0	942.0	1014.0	1050.0	960.0	1018.0	985.08	972.0	933.12	821.0	551.0	427.0	357.0	293.0	265.0	255.91000000000005	247.0	220.0	250.0	233.0	229.0	227.0	245.0	377.0	676.0	986.0	990.0	1025.0	941.0	1004.0	984.0	985.0	964.0	843.0	577.0	438.0	377.0	354.0	283.0	255.91000000000005	249.0	253.0	255.0	252.0	253.0	250.0	237.0	381.0	697.0
942.0	1014.0	1050.0	960.0	1018.0	985.08	972.0	933.12	821.0	551.0	427.0	357.0	293.0	265.0	255.91000000000005	247.0	220.0	250.0	233.0	229.0	227.0	245.0	377.0	676.0	986.0	990.0	1025.0	941.0	1004.0	984.0	985.0	964.0	843.0	577.0	438.0	377.0	354.0	283.0	255.91000000000005	249.0	253.0	255.0	252.0	253.0	250.0	237.0	381.0	697.0	1016.0
1014.0	1050.0	960.0	1018.0	985.08	972.0	933.12	821.0	551.0	427.0	357.0	293.0	265.0	255.91000000000005	247.0	220.0	250.0	233.0	229.0	227.0	245.0	377.0	676.0	986.0	990.0	1025.0	941.0	1004.0	984.0	985.0	964.0	843.0	577.0	438.0	377.0	354.0	283.0	255.91000000000005	249.0	253.0	255.0	252.0	253.0	250.0	237.0	381.0	697.0	1016.0	1023.0
1050.0	960.0	1018.0	985.08	972.0	933.12	821.0	551.0	427.0	357.0	293.0	265.0	255.91000000000005	247.0	220.0	250.0	233.0	229.0	227.0	245.0	377.0	676.0	986.0	990.0	1025.0	941.0	1004.0	984.0	985.0	964.0	843.0	577.0	438.0	377.0	354.0	283.0	255.91000000000005	249.0	253.0	255.0	252.0	253.0	250.0	237.0	381.0	697.0	1016.0	1023.0	1036.12
960.0	1018.0	985.08	972.0	933.12	821.0	551.0	427.0	357.0	293.0	265.0	255.91000000000005	247.0	220.0	250.0	233.0	229.0	227.0	245.0	377.0	676.0	986.0	990.0	1025.0	941.0	1004.0	984.0	985.0	964.0	843.0	577.0	438.0	377.0	354.0	283.0	255.91000000000005	249.0	253.0	255.0	252.0	253.0	250.0	237.0	381.0	697.0	1016.0	1023.0	1036.12	951.0
1018.0	985.08	972.0	933.12	821.0	551.0	427.0	357.0	293.0	265.0	255.91000000000005	247.0	220.0	250.0	233.0	229.0	227.0	245.0	377.0	676.0	986.0	990.0	1025.0	941.0	1004.0	984.0	985.0	964.0	843.0	577.0	438.0	377.0	354.0	283.0	255.91000000000005	249.0	253.0	255.0	252.0	253.0	250.0	237.0	381.0	697.0	1016.0	1023.0	1036.12	951.0	1038.0
985.08	972.0	933.12	821.0	551.0	427.0	357.0	293.0	265.0	255.91000000000005	247.0	220.0	250.0	233.0	229.0	227.0	245.0	377.0	676.0	986.0	990.0	1025.0	941.0	1004.0	984.0	985.0	964.0	843.0	577.0	438.0	377.0	354.0	283.0	255.91000000000005	249.0	253.0	255.0	252.0	253.0	250.0	237.0	381.0	697.0	1016.0	1023.0	1036.12	951.0	1038.0	1012.12
972.0	933.12	821.0	551.0	427.0	357.0	293.0	265.0	255.91000000000005	247.0	220.0	250.0	233.0	229.0	227.0	245.0	377.0	676.0	986.0	990.0	1025.0	941.0	1004.0	984.0	985.0	964.0	843.0	577.0	438.0	377.0	354.0	283.0	255.91000000000005	249.0	253.0	255.0	252.0	253.0	250.0	237.0	381.0	697.0	1016.0	1023.0	1036.12	951.0	1038.0	1012.12	1025.0
933.12	821.0	551.0	427.0	357.0	293.0	265.0	255.91000000000005	247.0	220.0	250.0	233.0	229.0	227.0	245.0	377.0	676.0	986.0	990.0	1025.0	941.0	1004.0	984.0	985.0	964.0	843.0	577.0	438.0	377.0	354.0	283.0	255.91000000000005	249.0	253.0	255.0	252.0	253.0	250.0	237.0	381.0	697.0	1016.0	1023.0	1036.12	951.0	1038.0	1012.12	1025.0	963.0
821.0	551.0	427.0	357.0	293.0	265.0	255.91000000000005	247.0	220.0	250.0	233.0	229.0	227.0	245.0	377.0	676.0	986.0	990.0	1025.0	941.0	1004.0	984.0	985.0	964.0	843.0	577.0	438.0	377.0	354.0	283.0	255.91000000000005	249.0	253.0	255.0	252.0	253.0	250.0	237.0	381.0	697.0	1016.0	1023.0	1036.12	951.0	1038.0	1012.12	1025.0	963.0	819.0
551.0	427.0	357.0	293.0	265.0	255.91000000000005	247.0	220.0	250.0	233.0	229.0	227.0	245.0	377.0	676.0	986.0	990.0	1025.0	941.0	1004.0	984.0	985.0	964.0	843.0	577.0	438.0	377.0	354.0	283.0	255.91000000000005	249.0	253.0	255.0	252.0	253.0	250.0	237.0	381.0	697.0	1016.0	1023.0	1036.12	951.0	1038.0	1012.12	1025.0	963.0	819.0	544.0
427.0	357.0	293.0	265.0	255.91000000000005	247.0	220.0	250.0	233.0	229.0	227.0	245.0	377.0	676.0	986.0	990.0	1025.0	941.0	1004.0	984.0	985.0	964.0	843.0	577.0	438.0	377.0	354.0	283.0	255.91000000000005	249.0	253.0	255.0	252.0	253.0	250.0	237.0	381.0	697.0	1016.0	1023.0	1036.12	951.0	1038.0	1012.12	1025.0	963.0	819.0	544.0	408.0
357.0	293.0	265.0	255.91000000000005	247.0	220.0	250.0	233.0	229.0	227.0	245.0	377.0	676.0	986.0	990.0	1025.0	941.0	1004.0	984.0	985.0	964.0	843.0	577.0	438.0	377.0	354.0	283.0	255.91000000000005	249.0	253.0	255.0	252.0	253.0	250.0	237.0	381.0	697.0	1016.0	1023.0	1036.12	951.0	1038.0	1012.12	1025.0	963.0	819.0	544.0	408.0	362.0
293.0	265.0	255.91000000000005	247.0	220.0	250.0	233.0	229.0	227.0	245.0	377.0	676.0	986.0	990.0	1025.0	941.0	1004.0	984.0	985.0	964.0	843.0	577.0	438.0	377.0	354.0	283.0	255.91000000000005	249.0	253.0	255.0	252.0	253.0	250.0	237.0	381.0	697.0	1016.0	1023.0	1036.12	951.0	1038.0	1012.12	1025.0	963.0	819.0	544.0	408.0	362.0	304.0
265.0	255.91000000000005	247.0	220.0	250.0	233.0	229.0	227.0	245.0	377.0	676.0	986.0	990.0	1025.0	941.0	1004.0	984.0	985.0	964.0	843.0	577.0	438.0	377.0	354.0	283.0	255.91000000000005	249.0	253.0	255.0	252.0	253.0	250.0	237.0	381.0	697.0	1016.0	1023.0	1036.12	951.0	1038.0	1012.12	1025.0	963.0	819.0	544.0	408.0	362.0	304.0	271.0
255.91000000000005	247.0	220.0	250.0	233.0	229.0	227.0	245.0	377.0	676.0	986.0	990.0	1025.0	941.0	1004.0	984.0	985.0	964.0	843.0	577.0	438.0	377.0	354.0	283.0	255.91000000000005	249.0	253.0	255.0	252.0	253.0	250.0	237.0	381.0	697.0	1016.0	1023.0	1036.12	951.0	1038.0	1012.12	1025.0	963.0	819.0	544.0	408.0	362.0	304.0	271.0	254.91
247.0	220.0	250.0	233.0	229.0	227.0	245.0	377.0	676.0	986.0	990.0	1025.0	941.0	1004.0	984.0	985.0	964.0	843.0	577.0	438.0	377.0	354.0	283.0	255.91000000000005	249.0	253.0	255.0	252.0	253.0	250.0	237.0	381.0	697.0	1016.0	1023.0	1036.12	951.0	1038.0	1012.12	1025.0	963.0	819.0	544.0	408.0	362.0	304.0	271.0	254.91	221.0
220.0	250.0	233.0	229.0	227.0	245.0	377.0	676.0	986.0	990.0	1025.0	941.0	1004.0	984.0	985.0	964.0	843.0	577.0	438.0	377.0	354.0	283.0	255.91000000000005	249.0	253.0	255.0	252.0	253.0	250.0	237.0	381.0	697.0	1016.0	1023.0	1036.12	951.0	1038.0	1012.12	1025.0	963.0	819.0	544.0	408.0	362.0	304.0	271.0	254.91	221.0	246.0
250.0	233.0	229.0	227.0	245.0	377.0	676.0	986.0	990.0	1025.0	941.0	1004.0	984.0	985.0	964.0	843.0	577.0	438.0	377.0	354.0	283.0	255.91000000000005	249.0	253.0	255.0	252.0	253.0	250.0	237.0	381.0	697.0	1016.0	1023.0	1036.12	951.0	1038.0	1012.12	1025.0	963.0	819.0	544.0	408.0	362.0	304.0	271.0	254.91	221.0	246.0	227.0
233.0	229.0	227.0	245.0	377.0	676.0	986.0	990.0	1025.0	941.0	1004.0	984.0	985.0	964.0	843.0	577.0	438.0	377.0	354.0	283.0	255.91000000000005	249.0	253.0	255.0	252.0	253.0	250.0	237.0	381.0	697.0	1016.0	1023.0	1036.12	951.0	1038.0	1012.12	1025.0	963.0	819.0	544.0	408.0	362.0	304.0	271.0	254.91	221.0	246.0	227.0	248.0
229.0	227.0	245.0	377.0	676.0	986.0	990.0	1025.0	941.0	1004.0	984.0	985.0	964.0	843.0	577.0	438.0	377.0	354.0	283.0	255.91000000000005	249.0	253.0	255.0	252.0	253.0	250.0	237.0	381.0	697.0	1016.0	1023.0	1036.12	951.0	1038.0	1012.12	1025.0	963.0	819.0	544.0	408.0	362.0	304.0	271.0	254.91	221.0	246.0	227.0	248.0	229.0
227.0	245.0	377.0	676.0	986.0	990.0	1025.0	941.0	1004.0	984.0	985.0	964.0	843.0	577.0	438.0	377.0	354.0	283.0	255.91000000000005	249.0	253.0	255.0	252.0	253.0	250.0	237.0	381.0	697.0	1016.0	1023.0	1036.12	951.0	1038.0	1012.12	1025.0	963.0	819.0	544.0	408.0	362.0	304.0	271.0	254.91	221.0	246.0	227.0	248.0	229.0	233.0
245.0	377.0	676.0	986.0	990.0	1025.0	941.0	1004.0	984.0	985.0	964.0	843.0	577.0	438.0	377.0	354.0	283.0	255.91000000000005	249.0	253.0	255.0	252.0	253.0	250.0	237.0	381.0	697.0	1016.0	1023.0	1036.12	951.0	1038.0	1012.12	1025.0	963.0	819.0	544.0	408.0	362.0	304.0	271.0	254.91	221.0	246.0	227.0	248.0	229.0	233.0	226.0
377.0	676.0	986.0	990.0	1025.0	941.0	1004.0	984.0	985.0	964.0	843.0	577.0	438.0	377.0	354.0	283.0	255.91000000000005	249.0	253.0	255.0	252.0	253.0	250.0	237.0	381.0	697.0	1016.0	1023.0	1036.12	951.0	1038.0	1012.12	1025.0	963.0	819.0	544.0	408.0	362.0	304.0	271.0	254.91	221.0	246.0	227.0	248.0	229.0	233.0	226.0	238.0
676.0	986.0	990.0	1025.0	941.0	1004.0	984.0	985.0	964.0	843.0	577.0	438.0	377.0	354.0	283.0	255.91000000000005	249.0	253.0	255.0	252.0	253.0	250.0	237.0	381.0	697.0	1016.0	1023.0	1036.12	951.0	1038.0	1012.12	1025.0	963.0	819.0	544.0	408.0	362.0	304.0	271.0	254.91	221.0	246.0	227.0	248.0	229.0	233.0	226.0	238.0	224.0
986.0	990.0	1025.0	941.0	1004.0	984.0	985.0	964.0	843.0	577.0	438.0	377.0	354.0	283.0	255.91000000000005	249.0	253.0	255.0	252.0	253.0	250.0	237.0	381.0	697.0	1016.0	1023.0	1036.12	951.0	1038.0	1012.12	1025.0	963.0	819.0	544.0	408.0	362.0	304.0	271.0	254.91	221.0	246.0	227.0	248.0	229.0	233.0	226.0	238.0	224.0	278.0
990.0	1025.0	941.0	1004.0	984.0	985.0	964.0	843.0	577.0	438.0	377.0	354.0	283.0	255.91000000000005	249.0	253.0	255.0	252.0	253.0	250.0	237.0	381.0	697.0	1016.0	1023.0	1036.12	951.0	1038.0	1012.12	1025.0	963.0	819.0	544.0	408.0	362.0	304.0	271.0	254.91	221.0	246.0	227.0	248.0	229.0	233.0	226.0	238.0	224.0	278.0	294.12
1025.0	941.0	1004.0	984.0	985.0	964.0	843.0	577.0	438.0	377.0	354.0	283.0	255.91000000000005	249.0	253.0	255.0	252.0	253.0	250.0	237.0	381.0	697.0	1016.0	1023.0	1036.12	951.0	1038.0	1012.12	1025.0	963.0	819.0	544.0	408.0	362.0	304.0	271.0	254.91	221.0	246.0	227.0	248.0	229.0	233.0	226.0	238.0	224.0	278.0	294.12	274.0
941.0	1004.0	984.0	985.0	964.0	843.0	577.0	438.0	377.0	354.0	283.0	255.91000000000005	249.0	253.0	255.0	252.0	253.0	250.0	237.0	381.0	697.0	1016.0	1023.0	1036.12	951.0	1038.0	1012.12	1025.0	963.0	819.0	544.0	408.0	362.0	304.0	271.0	254.91	221.0	246.0	227.0	248.0	229.0	233.0	226.0	238.0	224.0	278.0	294.12	274.0	290.0
1004.0	984.0	985.0	964.0	843.0	577.0	438.0	377.0	354.0	283.0	255.91000000000005	249.0	253.0	255.0	252.0	253.0	250.0	237.0	381.0	697.0	1016.0	1023.0	1036.12	951.0	1038.0	1012.12	1025.0	963.0	819.0	544.0	408.0	362.0	304.0	271.0	254.91	221.0	246.0	227.0	248.0	229.0	233.0	226.0	238.0	224.0	278.0	294.12	274.0	290.0	276.0
984.0	985.0	964.0	843.0	577.0	438.0	377.0	354.0	283.0	255.91000000000005	249.0	253.0	255.0	252.0	253.0	250.0	237.0	381.0	697.0	1016.0	1023.0	1036.12	951.0	1038.0	1012.12	1025.0	963.0	819.0	544.0	408.0	362.0	304.0	271.0	254.91	221.0	246.0	227.0	248.0	229.0	233.0	226.0	238.0	224.0	278.0	294.12	274.0	290.0	276.0	290.0
985.0	964.0	843.0	577.0	438.0	377.0	354.0	283.0	255.91000000000005	249.0	253.0	255.0	252.0	253.0	250.0	237.0	381.0	697.0	1016.0	1023.0	1036.12	951.0	1038.0	1012.12	1025.0	963.0	819.0	544.0	408.0	362.0	304.0	271.0	254.91	221.0	246.0	227.0	248.0	229.0	233.0	226.0	238.0	224.0	278.0	294.12	274.0	290.0	276.0	290.0	270.0
964.0	843.0	577.0	438.0	377.0	354.0	283.0	255.91000000000005	249.0	253.0	255.0	252.0	253.0	250.0	237.0	381.0	697.0	1016.0	1023.0	1036.12	951.0	1038.0	1012.12	1025.0	963.0	819.0	544.0	408.0	362.0	304.0	271.0	254.91	221.0	246.0	227.0	248.0	229.0	233.0	226.0	238.0	224.0	278.0	294.12	274.0	290.0	276.0	290.0	270.0	317.0
843.0	577.0	438.0	377.0	354.0	283.0	255.91000000000005	249.0	253.0	255.0	252.0	253.0	250.0	237.0	381.0	697.0	1016.0	1023.0	1036.12	951.0	1038.0	1012.12	1025.0	963.0	819.0	544.0	408.0	362.0	304.0	271.0	254.91	221.0	246.0	227.0	248.0	229.0	233.0	226.0	238.0	224.0	278.0	294.12	274.0	290.0	276.0	290.0	270.0	317.0	299.0
577.0	438.0	377.0	354.0	283.0	255.91000000000005	249.0	253.0	255.0	252.0	253.0	250.0	237.0	381.0	697.0	1016.0	1023.0	1036.12	951.0	1038.0	1012.12	1025.0	963.0	819.0	544.0	408.0	362.0	304.0	271.0	254.91	221.0	246.0	227.0	248.0	229.0	233.0	226.0	238.0	224.0	278.0	294.12	274.0	290.0	276.0	290.0	270.0	317.0	299.0	288.0
438.0	377.0	354.0	283.0	255.91000000000005	249.0	253.0	255.0	252.0	253.0	250.0	237.0	381.0	697.0	1016.0	1023.0	1036.12	951.0	1038.0	1012.12	1025.0	963.0	819.0	544.0	408.0	362.0	304.0	271.0	254.91	221.0	246.0	227.0	248.0	229.0	233.0	226.0	238.0	224.0	278.0	294.12	274.0	290.0	276.0	290.0	270.0	317.0	299.0	288.0	259.0
377.0	354.0	283.0	255.91000000000005	249.0	253.0	255.0	252.0	253.0	250.0	237.0	381.0	697.0	1016.0	1023.0	1036.12	951.0	1038.0	1012.12	1025.0	963.0	819.0	544.0	408.0	362.0	304.0	271.0	254.91	221.0	246.0	227.0	248.0	229.0	233.0	226.0	238.0	224.0	278.0	294.12	274.0	290.0	276.0	290.0	270.0	317.0	299.0	288.0	259.0	234.0
354.0	283.0	255.91000000000005	249.0	253.0	255.0	252.0	253.0	250.0	237.0	381.0	697.0	1016.0	1023.0	1036.12	951.0	1038.0	1012.12	1025.0	963.0	819.0	544.0	408.0	362.0	304.0	271.0	254.91	221.0	246.0	227.0	248.0	229.0	233.0	226.0	238.0	224.0	278.0	294.12	274.0	290.0	276.0	290.0	270.0	317.0	299.0	288.0	259.0	234.0	284.32
283.0	255.91000000000005	249.0	253.0	255.0	252.0	253.0	250.0	237.0	381.0	697.0	1016.0	1023.0	1036.12	951.0	1038.0	1012.12	1025.0	963.0	819.0	544.0	408.0	362.0	304.0	271.0	254.91	221.0	246.0	227.0	248.0	229.0	233.0	226.0	238.0	224.0	278.0	294.12	274.0	290.0	276.0	290.0	270.0	317.0	299.0	288.0	259.0	234.0	284.32	297.44
255.91000000000005	249.0	253.0	255.0	252.0	253.0	250.0	237.0	381.0	697.0	1016.0	1023.0	1036.12	951.0	1038.0	1012.12	1025.0	963.0	819.0	544.0	408.0	362.0	304.0	271.0	254.91	221.0	246.0	227.0	248.0	229.0	233.0	226.0	238.0	224.0	278.0	294.12	274.0	290.0	276.0	290.0	270.0	317.0	299.0	288.0	259.0	234.0	284.32	297.44	282.32
249.0	253.0	255.0	252.0	253.0	250.0	237.0	381.0	697.0	1016.0	1023.0	1036.12	951.0	1038.0	1012.12	1025.0	963.0	819.0	544.0	408.0	362.0	304.0	271.0	254.91	221.0	246.0	227.0	248.0	229.0	233.0	226.0	238.0	224.0	278.0	294.12	274.0	290.0	276.0	290.0	270.0	317.0	299.0	288.0	259.0	234.0	284.32	297.44	282.32	265.32
253.0	255.0	252.0	253.0	250.0	237.0	381.0	697.0	1016.0	1023.0	1036.12	951.0	1038.0	1012.12	1025.0	963.0	819.0	544.0	408.0	362.0	304.0	271.0	254.91	221.0	246.0	227.0	248.0	229.0	233.0	226.0	238.0	224.0	278.0	294.12	274.0	290.0	276.0	290.0	270.0	317.0	299.0	288.0	259.0	234.0	284.32	297.44	282.32	265.32	270.32
255.0	252.0	253.0	250.0	237.0	381.0	697.0	1016.0	1023.0	1036.12	951.0	1038.0	1012.12	1025.0	963.0	819.0	544.0	408.0	362.0	304.0	271.0	254.91	221.0	246.0	227.0	248.0	229.0	233.0	226.0	238.0	224.0	278.0	294.12	274.0	290.0	276.0	290.0	270.0	317.0	299.0	288.0	259.0	234.0	284.32	297.44	282.32	265.32	270.32	268.32
252.0	253.0	250.0	237.0	381.0	697.0	1016.0	1023.0	1036.12	951.0	1038.0	1012.12	1025.0	963.0	819.0	544.0	408.0	362.0	304.0	271.0	254.91	221.0	246.0	227.0	248.0	229.0	233.0	226.0	238.0	224.0	278.0	294.12	274.0	290.0	276.0	290.0	270.0	317.0	299.0	288.0	259.0	234.0	284.32	297.44	282.32	265.32	270.32	268.32	269.32
253.0	250.0	237.0	381.0	697.0	1016.0	1023.0	1036.12	951.0	1038.0	1012.12	1025.0	963.0	819.0	544.0	408.0	362.0	304.0	271.0	254.91	221.0	246.0	227.0	248.0	229.0	233.0	226.0	238.0	224.0	278.0	294.12	274.0	290.0	276.0	290.0	270.0	317.0	299.0	288.0	259.0	234.0	284.32	297.44	282.32	265.32	270.32	268.32	269.32	254.32
250.0	237.0	381.0	697.0	1016.0	1023.0	1036.12	951.0	1038.0	1012.12	1025.0	963.0	819.0	544.0	408.0	362.0	304.0	271.0	254.91	221.0	246.0	227.0	248.0	229.0	233.0	226.0	238.0	224.0	278.0	294.12	274.0	290.0	276.0	290.0	270.0	317.0	299.0	288.0	259.0	234.0	284.32	297.44	282.32	265.32	270.32	268.32	269.32	254.32	270.32
237.0	381.0	697.0	1016.0	1023.0	1036.12	951.0	1038.0	1012.12	1025.0	963.0	819.0	544.0	408.0	362.0	304.0	271.0	254.91	221.0	246.0	227.0	248.0	229.0	233.0	226.0	238.0	224.0	278.0	294.12	274.0	290.0	276.0	290.0	270.0	317.0	299.0	288.0	259.0	234.0	284.32	297.44	282.32	265.32	270.32	268.32	269.32	254.32	270.32	255.32
381.0	697.0	1016.0	1023.0	1036.12	951.0	1038.0	1012.12	1025.0	963.0	819.0	544.0	408.0	362.0	304.0	271.0	254.91	221.0	246.0	227.0	248.0	229.0	233.0	226.0	238.0	224.0	278.0	294.12	274.0	290.0	276.0	290.0	270.0	317.0	299.0	288.0	259.0	234.0	284.32	297.44	282.32	265.32	270.32	268.32	269.32	254.32	270.32	255.32	202.5
697.0	1016.0	1023.0	1036.12	951.0	1038.0	1012.12	1025.0	963.0	819.0	544.0	408.0	362.0	304.0	271.0	254.91	221.0	246.0	227.0	248.0	229.0	233.0	226.0	238.0	224.0	278.0	294.12	274.0	290.0	276.0	290.0	270.0	317.0	299.0	288.0	259.0	234.0	284.32	297.44	282.32	265.32	270.32	268.32	269.32	254.32	270.32	255.32	202.5	306.32
1016.0	1023.0	1036.12	951.0	1038.0	1012.12	1025.0	963.0	819.0	544.0	408.0	362.0	304.0	271.0	254.91	221.0	246.0	227.0	248.0	229.0	233.0	226.0	238.0	224.0	278.0	294.12	274.0	290.0	276.0	290.0	270.0	317.0	299.0	288.0	259.0	234.0	284.32	297.44	282.32	265.32	270.32	268.32	269.32	254.32	270.32	255.32	202.5	306.32	269.32
1023.0	1036.12	951.0	1038.0	1012.12	1025.0	963.0	819.0	544.0	408.0	362.0	304.0	271.0	254.91	221.0	246.0	227.0	248.0	229.0	233.0	226.0	238.0	224.0	278.0	294.12	274.0	290.0	276.0	290.0	270.0	317.0	299.0	288.0	259.0	234.0	284.32	297.44	282.32	265.32	270.32	268.32	269.32	254.32	270.32	255.32	202.5	306.32	269.32	287.32
1036.12	951.0	1038.0	1012.12	1025.0	963.0	819.0	544.0	408.0	362.0	304.0	271.0	254.91	221.0	246.0	227.0	248.0	229.0	233.0	226.0	238.0	224.0	278.0	294.12	274.0	290.0	276.0	290.0	270.0	317.0	299.0	288.0	259.0	234.0	284.32	297.44	282.32	265.32	270.32	268.32	269.32	254.32	270.32	255.32	202.5	306.32	269.32	287.32	279.32
951.0	1038.0	1012.12	1025.0	963.0	819.0	544.0	408.0	362.0	304.0	271.0	254.91	221.0	246.0	227.0	248.0	229.0	233.0	226.0	238.0	224.0	278.0	294.12	274.0	290.0	276.0	290.0	270.0	317.0	299.0	288.0	259.0	234.0	284.32	297.44	282.32	265.32	270.32	268.32	269.32	254.32	270.32	255.32	202.5	306.32	269.32	287.32	279.32	297.32
1038.0	1012.12	1025.0	963.0	819.0	544.0	408.0	362.0	304.0	271.0	254.91	221.0	246.0	227.0	248.0	229.0	233.0	226.0	238.0	224.0	278.0	294.12	274.0	290.0	276.0	290.0	270.0	317.0	299.0	288.0	259.0	234.0	284.32	297.44	282.32	265.32	270.32	268.32	269.32	254.32	270.32	255.32	202.5	306.32	269.32	287.32	279.32	297.32	285.32
1012.12	1025.0	963.0	819.0	544.0	408.0	362.0	304.0	271.0	254.91	221.0	246.0	227.0	248.0	229.0	233.0	226.0	238.0	224.0	278.0	294.12	274.0	290.0	276.0	290.0	270.0	317.0	299.0	288.0	259.0	234.0	284.32	297.44	282.32	265.32	270.32	268.32	269.32	254.32	270.32	255.32	202.5	306.32	269.32	287.32	279.32	297.32	285.32	274.32
1025.0	963.0	819.0	544.0	408.0	362.0	304.0	271.0	254.91	221.0	246.0	227.0	248.0	229.0	233.0	226.0	238.0	224.0	278.0	294.12	274.0	290.0	276.0	290.0	270.0	317.0	299.0	288.0	259.0	234.0	284.32	297.44	282.32	265.32	270.32	268.32	269.32	254.32	270.32	255.32	202.5	306.32	269.32	287.32	279.32	297.32	285.32	274.32	290.32
963.0	819.0	544.0	408.0	362.0	304.0	271.0	254.91	221.0	246.0	227.0	248.0	229.0	233.0	226.0	238.0	224.0	278.0	294.12	274.0	290.0	276.0	290.0	270.0	317.0	299.0	288.0	259.0	234.0	284.32	297.44	282.32	265.32	270.32	268.32	269.32	254.32	270.32	255.32	202.5	306.32	269.32	287.32	279.32	297.32	285.32	274.32	290.32	293.32
819.0	544.0	408.0	362.0	304.0	271.0	254.91	221.0	246.0	227.0	248.0	229.0	233.0	226.0	238.0	224.0	278.0	294.12	274.0	290.0	276.0	290.0	270.0	317.0	299.0	288.0	259.0	234.0	284.32	297.44	282.32	265.32	270.32	268.32	269.32	254.32	270.32	255.32	202.5	306.32	269.32	287.32	279.32	297.32	285.32	274.32	290.32	293.32	240.5
544.0	408.0	362.0	304.0	271.0	254.91	221.0	246.0	227.0	248.0	229.0	233.0	226.0	238.0	224.0	278.0	294.12	274.0	290.0	276.0	290.0	270.0	317.0	299.0	288.0	259.0	234.0	284.32	297.44	282.32	265.32	270.32	268.32	269.32	254.32	270.32	255.32	202.5	306.32	269.32	287.32	279.32	297.32	285.32	274.32	290.32	293.32	240.5	309.32
408.0	362.0	304.0	271.0	254.91	221.0	246.0	227.0	248.0	229.0	233.0	226.0	238.0	224.0	278.0	294.12	274.0	290.0	276.0	290.0	270.0	317.0	299.0	288.0	259.0	234.0	284.32	297.44	282.32	265.32	270.32	268.32	269.32	254.32	270.32	255.32	202.5	306.32	269.32	287.32	279.32	297.32	285.32	274.32	290.32	293.32	240.5	309.32	250.32
362.0	304.0	271.0	254.91	221.0	246.0	227.0	248.0	229.0	233.0	226.0	238.0	224.0	278.0	294.12	274.0	290.0	276.0	290.0	270.0	317.0	299.0	288.0	259.0	234.0	284.32	297.44	282.32	265.32	270.32	268.32	269.32	254.32	270.32	255.32	202.5	306.32	269.32	287.32	279.32	297.32	285.32	274.32	290.32	293.32	240.5	309.32	250.32	329.32
304.0	271.0	254.91	221.0	246.0	227.0	248.0	229.0	233.0	226.0	238.0	224.0	278.0	294.12	274.0	290.0	276.0	290.0	270.0	317.0	299.0	288.0	259.0	234.0	284.32	297.44	282.32	265.32	270.32	268.32	269.32	254.32	270.32	255.32	202.5	306.32	269.32	287.32	279.32	297.32	285.32	274.32	290.32	293.32	240.5	309.32	250.32	329.32	296.32
271.0	254.91	221.0	246.0	227.0	248.0	229.0	233.0	226.0	238.0	224.0	278.0	294.12	274.0	290.0	276.0	290.0	270.0	317.0	299.0	288.0	259.0	234.0	284.32	297.44	282.32	265.32	270.32	268.32	269.32	254.32	270.32	255.32	202.5	306.32	269.32	287.32	279.32	297.32	285.32	274.32	290.32	293.32	240.5	309.32	250.32	329.32	296.32	256.32
254.91	221.0	246.0	227.0	248.0	229.0	233.0	226.0	238.0	224.0	278.0	294.12	274.0	290.0	276.0	290.0	270.0	317.0	299.0	288.0	259.0	234.0	284.32	297.44	282.32	265.32	270.32	268.32	269.32	254.32	270.32	255.32	202.5	306.32	269.32	287.32	279.32	297.32	285.32	274.32	290.32	293.32	240.5	309.32	250.32	329.32	296.32	256.32	223.09
221.0	246.0	227.0	248.0	229.0	233.0	226.0	238.0	224.0	278.0	294.12	274.0	290.0	276.0	290.0	270.0	317.0	299.0	288.0	259.0	234.0	284.32	297.44	282.32	265.32	270.32	268.32	269.32	254.32	270.32	255.32	202.5	306.32	269.32	287.32	279.32	297.32	285.32	274.32	290.32	293.32	240.5	309.32	250.32	329.32	296.32	256.32	223.09	295.32
246.0	227.0	248.0	229.0	233.0	226.0	238.0	224.0	278.0	294.12	274.0	290.0	276.0	290.0	270.0	317.0	299.0	288.0	259.0	234.0	284.32	297.44	282.32	265.32	270.32	268.32	269.32	254.32	270.32	255.32	202.5	306.32	269.32	287.32	279.32	297.32	285.32	274.32	290.32	293.32	240.5	309.32	250.32	329.32	296.32	256.32	223.09	295.32	264.32
227.0	248.0	229.0	233.0	226.0	238.0	224.0	278.0	294.12	274.0	290.0	276.0	290.0	270.0	317.0	299.0	288.0	259.0	234.0	284.32	297.44	282.32	265.32	270.32	268.32	269.32	254.32	270.32	255.32	202.5	306.32	269.32	287.32	279.32	297.32	285.32	274.32	290.32	293.32	240.5	309.32	250.32	329.32	296.32	256.32	223.09	295.32	264.32	266.32
248.0	229.0	233.0	226.0	238.0	224.0	278.0	294.12	274.0	290.0	276.0	290.0	270.0	317.0	299.0	288.0	259.0	234.0	284.32	297.44	282.32	265.32	270.32	268.32	269.32	254.32	270.32	255.32	202.5	306.32	269.32	287.32	279.32	297.32	285.32	274.32	290.32	293.32	240.5	309.32	250.32	329.32	296.32	256.32	223.09	295.32	264.32	266.32	284.32
229.0	233.0	226.0	238.0	224.0	278.0	294.12	274.0	290.0	276.0	290.0	270.0	317.0	299.0	288.0	259.0	234.0	284.32	297.44	282.32	265.32	270.32	268.32	269.32	254.32	270.32	255.32	202.5	306.32	269.32	287.32	279.32	297.32	285.32	274.32	290.32	293.32	240.5	309.32	250.32	329.32	296.32	256.32	223.09	295.32	264.32	266.32	284.32	270.32
233.0	226.0	238.0	224.0	278.0	294.12	274.0	290.0	276.0	290.0	270.0	317.0	299.0	288.0	259.0	234.0	284.32	297.44	282.32	265.32	270.32	268.32	269.32	254.32	270.32	255.32	202.5	306.32	269.32	287.32	279.32	297.32	285.32	274.32	290.32	293.32	240.5	309.32	250.32	329.32	296.32	256.32	223.09	295.32	264.32	266.32	284.32	270.32	289.32
226.0	238.0	224.0	278.0	294.12	274.0	290.0	276.0	290.0	270.0	317.0	299.0	288.0	259.0	234.0	284.32	297.44	282.32	265.32	270.32	268.32	269.32	254.32	270.32	255.32	202.5	306.32	269.32	287.32	279.32	297.32	285.32	274.32	290.32	293.32	240.5	309.32	250.32	329.32	296.32	256.32	223.09	295.32	264.32	266.32	284.32	270.32	289.32	268.32
238.0	224.0	278.0	294.12	274.0	290.0	276.0	290.0	270.0	317.0	299.0	288.0	259.0	234.0	284.32	297.44	282.32	265.32	270.32	268.32	269.32	254.32	270.32	255.32	202.5	306.32	269.32	287.32	279.32	297.32	285.32	274.32	290.32	293.32	240.5	309.32	250.32	329.32	296.32	256.32	223.09	295.32	264.32	266.32	284.32	270.32	289.32	268.32	385.32
224.0	278.0	294.12	274.0	290.0	276.0	290.0	270.0	317.0	299.0	288.0	259.0	234.0	284.32	297.44	282.32	265.32	270.32	268.32	269.32	254.32	270.32	255.32	202.5	306.32	269.32	287.32	279.32	297.32	285.32	274.32	290.32	293.32	240.5	309.32	250.32	329.32	296.32	256.32	223.09	295.32	264.32	266.32	284.32	270.32	289.32	268.32	385.32	571.32
278.0	294.12	274.0	290.0	276.0	290.0	270.0	317.0	299.0	288.0	259.0	234.0	284.32	297.44	282.32	265.32	270.32	268.32	269.32	254.32	270.32	255.32	202.5	306.32	269.32	287.32	279.32	297.32	285.32	274.32	290.32	293.32	240.5	309.32	250.32	329.32	296.32	256.32	223.09	295.32	264.32	266.32	284.32	270.32	289.32	268.32	385.32	571.32	667.32
294.12	274.0	290.0	276.0	290.0	270.0	317.0	299.0	288.0	259.0	234.0	284.32	297.44	282.32	265.32	270.32	268.32	269.32	254.32	270.32	255.32	202.5	306.32	269.32	287.32	279.32	297.32	285.32	274.32	290.32	293.32	240.5	309.32	250.32	329.32	296.32	256.32	223.09	295.32	264.32	266.32	284.32	270.32	289.32	268.32	385.32	571.32	667.32	978.32
274.0	290.0	276.0	290.0	270.0	317.0	299.0	288.0	259.0	234.0	284.32	297.44	282.32	265.32	270.32	268.32	269.32	254.32	270.32	255.32	202.5	306.32	269.32	287.32	279.32	297.32	285.32	274.32	290.32	293.32	240.5	309.32	250.32	329.32	296.32	256.32	223.09	295.32	264.32	266.32	284.32	270.32	289.32	268.32	385.32	571.32	667.32	978.32	848.32
290.0	276.0	290.0	270.0	317.0	299.0	288.0	259.0	234.0	284.32	297.44	282.32	265.32	270.32	268.32	269.32	254.32	270.32	255.32	202.5	306.32	269.32	287.32	279.32	297.32	285.32	274.32	290.32	293.32	240.5	309.32	250.32	329.32	296.32	256.32	223.09	295.32	264.32	266.32	284.32	270.32	289.32	268.32	385.32	571.32	667.32	978.32	848.32	808.32
276.0	290.0	270.0	317.0	299.0	288.0	259.0	234.0	284.32	297.44	282.32	265.32	270.32	268.32	269.32	254.32	270.32	255.32	202.5	306.32	269.32	287.32	279.32	297.32	285.32	274.32	290.32	293.32	240.5	309.32	250.32	329.32	296.32	256.32	223.09	295.32	264.32	266.32	284.32	270.32	289.32	268.32	385.32	571.32	667.32	978.32	848.32	808.32	746.32
290.0	270.0	317.0	299.0	288.0	259.0	234.0	284.32	297.44	282.32	265.32	270.32	268.32	269.32	254.32	270.32	255.32	202.5	306.32	269.32	287.32	279.32	297.32	285.32	274.32	290.32	293.32	240.5	309.32	250.32	329.32	296.32	256.32	223.09	295.32	264.32	266.32	284.32	270.32	289.32	268.32	385.32	571.32	667.32	978.32	848.32	808.32	746.32	1026.32
270.0	317.0	299.0	288.0	259.0	234.0	284.32	297.44	282.32	265.32	270.32	268.32	269.32	254.32	270.32	255.32	202.5	306.32	269.32	287.32	279.32	297.32	285.32	274.32	290.32	293.32	240.5	309.32	250.32	329.32	296.32	256.32	223.09	295.32	264.32	266.32	284.32	270.32	289.32	268.32	385.32	571.32	667.32	978.32	848.32	808.32	746.32	1026.32	880.44
317.0	299.0	288.0	259.0	234.0	284.32	297.44	282.32	265.32	270.32	268.32	269.32	254.32	270.32	255.32	202.5	306.32	269.32	287.32	279.32	297.32	285.32	274.32	290.32	293.32	240.5	309.32	250.32	329.32	296.32	256.32	223.09	295.32	264.32	266.32	284.32	270.32	289.32	268.32	385.32	571.32	667.32	978.32	848.32	808.32	746.32	1026.32	880.44	839.32
299.0	288.0	259.0	234.0	284.32	297.44	282.32	265.32	270.32	268.32	269.32	254.32	270.32	255.32	202.5	306.32	269.32	287.32	279.32	297.32	285.32	274.32	290.32	293.32	240.5	309.32	250.32	329.32	296.32	256.32	223.09	295.32	264.32	266.32	284.32	270.32	289.32	268.32	385.32	571.32	667.32	978.32	848.32	808.32	746.32	1026.32	880.44	839.32	777.32
288.0	259.0	234.0	284.32	297.44	282.32	265.32	270.32	268.32	269.32	254.32	270.32	255.32	202.5	306.32	269.32	287.32	279.32	297.32	285.32	274.32	290.32	293.32	240.5	309.32	250.32	329.32	296.32	256.32	223.09	295.32	264.32	266.32	284.32	270.32	289.32	268.32	385.32	571.32	667.32	978.32	848.32	808.32	746.32	1026.32	880.44	839.32	777.32	545.32
259.0	234.0	284.32	297.44	282.32	265.32	270.32	268.32	269.32	254.32	270.32	255.32	202.5	306.32	269.32	287.32	279.32	297.32	285.32	274.32	290.32	293.32	240.5	309.32	250.32	329.32	296.32	256.32	223.09	295.32	264.32	266.32	284.32	270.32	289.32	268.32	385.32	571.32	667.32	978.32	848.32	808.32	746.32	1026.32	880.44	839.32	777.32	545.32	485.32
234.0	284.32	297.44	282.32	265.32	270.32	268.32	269.32	254.32	270.32	255.32	202.5	306.32	269.32	287.32	279.32	297.32	285.32	274.32	290.32	293.32	240.5	309.32	250.32	329.32	296.32	256.32	223.09	295.32	264.32	266.32	284.32	270.32	289.32	268.32	385.32	571.32	667.32	978.32	848.32	808.32	746.32	1026.32	880.44	839.32	777.32	545.32	485.32	406.32
284.32	297.44	282.32	265.32	270.32	268.32	269.32	254.32	270.32	255.32	202.5	306.32	269.32	287.32	279.32	297.32	285.32	274.32	290.32	293.32	240.5	309.32	250.32	329.32	296.32	256.32	223.09	295.32	264.32	266.32	284.32	270.32	289.32	268.32	385.32	571.32	667.32	978.32	848.32	808.32	746.32	1026.32	880.44	839.32	777.32	545.32	485.32	406.32	331.32
297.44	282.32	265.32	270.32	268.32	269.32	254.32	270.32	255.32	202.5	306.32	269.32	287.32	279.32	297.32	285.32	274.32	290.32	293.32	240.5	309.32	250.32	329.32	296.32	256.32	223.09	295.32	264.32	266.32	284.32	270.32	289.32	268.32	385.32	571.32	667.32	978.32	848.32	808.32	746.32	1026.32	880.44	839.32	777.32	545.32	485.32	406.32	331.32	298.32
282.32	265.32	270.32	268.32	269.32	254.32	270.32	255.32	202.5	306.32	269.32	287.32	279.32	297.32	285.32	274.32	290.32	293.32	240.5	309.32	250.32	329.32	296.32	256.32	223.09	295.32	264.32	266.32	284.32	270.32	289.32	268.32	385.32	571.32	667.32	978.32	848.32	808.32	746.32	1026.32	880.44	839.32	777.32	545.32	485.32	406.32	331.32	298.32	307.31
265.32	270.32	268.32	269.32	254.32	270.32	255.32	202.5	306.32	269.32	287.32	279.32	297.32	285.32	274.32	290.32	293.32	240.5	309.32	250.32	329.32	296.32	256.32	223.09	295.32	264.32	266.32	284.32	270.32	289.32	268.32	385.32	571.32	667.32	978.32	848.32	808.32	746.32	1026.32	880.44	839.32	777.32	545.32	485.32	406.32	331.32	298.32	307.31	276.32
270.32	268.32	269.32	254.32	270.32	255.32	202.5	306.32	269.32	287.32	279.32	297.32	285.32	274.32	290.32	293.32	240.5	309.32	250.32	329.32	296.32	256.32	223.09	295.32	264.32	266.32	284.32	270.32	289.32	268.32	385.32	571.32	667.32	978.32	848.32	808.32	746.32	1026.32	880.44	839.32	777.32	545.32	485.32	406.32	331.32	298.32	307.31	276.32	294.32
268.32	269.32	254.32	270.32	255.32	202.5	306.32	269.32	287.32	279.32	297.32	285.32	274.32	290.32	293.32	240.5	309.32	250.32	329.32	296.32	256.32	223.09	295.32	264.32	266.32	284.32	270.32	289.32	268.32	385.32	571.32	667.32	978.32	848.32	808.32	746.32	1026.32	880.44	839.32	777.32	545.32	485.32	406.32	331.32	298.32	307.31	276.32	294.32	264.32
269.32	254.32	270.32	255.32	202.5	306.32	269.32	287.32	279.32	297.32	285.32	274.32	290.32	293.32	240.5	309.32	250.32	329.32	296.32	256.32	223.09	295.32	264.32	266.32	284.32	270.32	289.32	268.32	385.32	571.32	667.32	978.32	848.32	808.32	746.32	1026.32	880.44	839.32	777.32	545.32	485.32	406.32	331.32	298.32	307.31	276.32	294.32	264.32	287.32
254.32	270.32	255.32	202.5	306.32	269.32	287.32	279.32	297.32	285.32	274.32	290.32	293.32	240.5	309.32	250.32	329.32	296.32	256.32	223.09	295.32	264.32	266.32	284.32	270.32	289.32	268.32	385.32	571.32	667.32	978.32	848.32	808.32	746.32	1026.32	880.44	839.32	777.32	545.32	485.32	406.32	331.32	298.32	307.31	276.32	294.32	264.32	287.32	295.32
270.32	255.32	202.5	306.32	269.32	287.32	279.32	297.32	285.32	274.32	290.32	293.32	240.5	309.32	250.32	329.32	296.32	256.32	223.09	295.32	264.32	266.32	284.32	270.32	289.32	268.32	385.32	571.32	667.32	978.32	848.32	808.32	746.32	1026.32	880.44	839.32	777.32	545.32	485.32	406.32	331.32	298.32	307.31	276.32	294.32	264.32	287.32	295.32	315.32
255.32	202.5	306.32	269.32	287.32	279.32	297.32	285.32	274.32	290.32	293.32	240.5	309.32	250.32	329.32	296.32	256.32	223.09	295.32	264.32	266.32	284.32	270.32	289.32	268.32	385.32	571.32	667.32	978.32	848.32	808.32	746.32	1026.32	880.44	839.32	777.32	545.32	485.32	406.32	331.32	298.32	307.31	276.32	294.32	264.32	287.32	295.32	315.32	284.32
202.5	306.32	269.32	287.32	279.32	297.32	285.32	274.32	290.32	293.32	240.5	309.32	250.32	329.32	296.32	256.32	223.09	295.32	264.32	266.32	284.32	270.32	289.32	268.32	385.32	571.32	667.32	978.32	848.32	808.32	746.32	1026.32	880.44	839.32	777.32	545.32	485.32	406.32	331.32	298.32	307.31	276.32	294.32	264.32	287.32	295.32	315.32	284.32	373.32
306.32	269.32	287.32	279.32	297.32	285.32	274.32	290.32	293.32	240.5	309.32	250.32	329.32	296.32	256.32	223.09	295.32	264.32	266.32	284.32	270.32	289.32	268.32	385.32	571.32	667.32	978.32	848.32	808.32	746.32	1026.32	880.44	839.32	777.32	545.32	485.32	406.32	331.32	298.32	307.31	276.32	294.32	264.32	287.32	295.32	315.32	284.32	373.32	576.32
269.32	287.32	279.32	297.32	285.32	274.32	290.32	293.32	240.5	309.32	250.32	329.32	296.32	256.32	223.09	295.32	264.32	266.32	284.32	270.32	289.32	268.32	385.32	571.32	667.32	978.32	848.32	808.32	746.32	1026.32	880.44	839.32	777.32	545.32	485.32	406.32	331.32	298.32	307.31	276.32	294.32	264.32	287.32	295.32	315.32	284.32	373.32	576.32	826.32
287.32	279.32	297.32	285.32	274.32	290.32	293.32	240.5	309.32	250.32	329.32	296.32	256.32	223.09	295.32	264.32	266.32	284.32	270.32	289.32	268.32	385.32	571.32	667.32	978.32	848.32	808.32	746.32	1026.32	880.44	839.32	777.32	545.32	485.32	406.32	331.32	298.32	307.31	276.32	294.32	264.32	287.32	295.32	315.32	284.32	373.32	576.32	826.32	861.4
279.32	297.32	285.32	274.32	290.32	293.32	240.5	309.32	250.32	329.32	296.32	256.32	223.09	295.32	264.32	266.32	284.32	270.32	289.32	268.32	385.32	571.32	667.32	978.32	848.32	808.32	746.32	1026.32	880.44	839.32	777.32	545.32	485.32	406.32	331.32	298.32	307.31	276.32	294.32	264.32	287.32	295.32	315.32	284.32	373.32	576.32	826.32	861.4	883.32
297.32	285.32	274.32	290.32	293.32	240.5	309.32	250.32	329.32	296.32	256.32	223.09	295.32	264.32	266.32	284.32	270.32	289.32	268.32	385.32	571.32	667.32	978.32	848.32	808.32	746.32	1026.32	880.44	839.32	777.32	545.32	485.32	406.32	331.32	298.32	307.31	276.32	294.32	264.32	287.32	295.32	315.32	284.32	373.32	576.32	826.32	861.4	883.32	796.32
285.32	274.32	290.32	293.32	240.5	309.32	250.32	329.32	296.32	256.32	223.09	295.32	264.32	266.32	284.32	270.32	289.32	268.32	385.32	571.32	667.32	978.32	848.32	808.32	746.32	1026.32	880.44	839.32	777.32	545.32	485.32	406.32	331.32	298.32	307.31	276.32	294.32	264.32	287.32	295.32	315.32	284.32	373.32	576.32	826.32	861.4	883.32	796.32	887.32
274.32	290.32	293.32	240.5	309.32	250.32	329.32	296.32	256.32	223.09	295.32	264.32	266.32	284.32	270.32	289.32	268.32	385.32	571.32	667.32	978.32	848.32	808.32	746.32	1026.32	880.44	839.32	777.32	545.32	485.32	406.32	331.32	298.32	307.31	276.32	294.32	264.32	287.32	295.32	315.32	284.32	373.32	576.32	826.32	861.4	883.32	796.32	887.32	878.32
290.32	293.32	240.5	309.32	250.32	329.32	296.32	256.32	223.09	295.32	264.32	266.32	284.32	270.32	289.32	268.32	385.32	571.32	667.32	978.32	848.32	808.32	746.32	1026.32	880.44	839.32	777.32	545.32	485.32	406.32	331.32	298.32	307.31	276.32	294.32	264.32	287.32	295.32	315.32	284.32	373.32	576.32	826.32	861.4	883.32	796.32	887.32	878.32	880.32
293.32	240.5	309.32	250.32	329.32	296.32	256.32	223.09	295.32	264.32	266.32	284.32	270.32	289.32	268.32	385.32	571.32	667.32	978.32	848.32	808.32	746.32	1026.32	880.44	839.32	777.32	545.32	485.32	406.32	331.32	298.32	307.31	276.32	294.32	264.32	287.32	295.32	315.32	284.32	373.32	576.32	826.32	861.4	883.32	796.32	887.32	878.32	880.32	845.32
240.5	309.32	250.32	329.32	296.32	256.32	223.09	295.32	264.32	266.32	284.32	270.32	289.32	268.32	385.32	571.32	667.32	978.32	848.32	808.32	746.32	1026.32	880.44	839.32	777.32	545.32	485.32	406.32	331.32	298.32	307.31	276.32	294.32	264.32	287.32	295.32	315.32	284.32	373.32	576.32	826.32	861.4	883.32	796.32	887.32	878.32	880.32	845.32	752.32
309.32	250.32	329.32	296.32	256.32	223.09	295.32	264.32	266.32	284.32	270.32	289.32	268.32	385.32	571.32	667.32	978.32	848.32	808.32	746.32	1026.32	880.44	839.32	777.32	545.32	485.32	406.32	331.32	298.32	307.31	276.32	294.32	264.32	287.32	295.32	315.32	284.32	373.32	576.32	826.32	861.4	883.32	796.32	887.32	878.32	880.32	845.32	752.32	559.32
250.32	329.32	296.32	256.32	223.09	295.32	264.32	266.32	284.32	270.32	289.32	268.32	385.32	571.32	667.32	978.32	848.32	808.32	746.32	1026.32	880.44	839.32	777.32	545.32	485.32	406.32	331.32	298.32	307.31	276.32	294.32	264.32	287.32	295.32	315.32	284.32	373.32	576.32	826.32	861.4	883.32	796.32	887.32	878.32	880.32	845.32	752.32	559.32	448.32
329.32	296.32	256.32	223.09	295.32	264.32	266.32	284.32	270.32	289.32	268.32	385.32	571.32	667.32	978.32	848.32	808.32	746.32	1026.32	880.44	839.32	777.32	545.32	485.32	406.32	331.32	298.32	307.31	276.32	294.32	264.32	287.32	295.32	315.32	284.32	373.32	576.32	826.32	861.4	883.32	796.32	887.32	878.32	880.32	845.32	752.32	559.32	448.32	396.32
296.32	256.32	223.09	295.32	264.32	266.32	284.32	270.32	289.32	268.32	385.32	571.32	667.32	978.32	848.32	808.32	746.32	1026.32	880.44	839.32	777.32	545.32	485.32	406.32	331.32	298.32	307.31	276.32	294.32	264.32	287.32	295.32	315.32	284.32	373.32	576.32	826.32	861.4	883.32	796.32	887.32	878.32	880.32	845.32	752.32	559.32	448.32	396.32	313.32
256.32	223.09	295.32	264.32	266.32	284.32	270.32	289.32	268.32	385.32	571.32	667.32	978.32	848.32	808.32	746.32	1026.32	880.44	839.32	777.32	545.32	485.32	406.32	331.32	298.32	307.31	276.32	294.32	264.32	287.32	295.32	315.32	284.32	373.32	576.32	826.32	861.4	883.32	796.32	887.32	878.32	880.32	845.32	752.32	559.32	448.32	396.32	313.32	282.32
223.09	295.32	264.32	266.32	284.32	270.32	289.32	268.32	385.32	571.32	667.32	978.32	848.32	808.32	746.32	1026.32	880.44	839.32	777.32	545.32	485.32	406.32	331.32	298.32	307.31	276.32	294.32	264.32	287.32	295.32	315.32	284.32	373.32	576.32	826.32	861.4	883.32	796.32	887.32	878.32	880.32	845.32	752.32	559.32	448.32	396.32	313.32	282.32	319.27
295.32	264.32	266.32	284.32	270.32	289.32	268.32	385.32	571.32	667.32	978.32	848.32	808.32	746.32	1026.32	880.44	839.32	777.32	545.32	485.32	406.32	331.32	298.32	307.31	276.32	294.32	264.32	287.32	295.32	315.32	284.32	373.32	576.32	826.32	861.4	883.32	796.32	887.32	878.32	880.32	845.32	752.32	559.32	448.32	396.32	313.32	282.32	319.27	275.32
264.32	266.32	284.32	270.32	289.32	268.32	385.32	571.32	667.32	978.32	848.32	808.32	746.32	1026.32	880.44	839.32	777.32	545.32	485.32	406.32	331.32	298.32	307.31	276.32	294.32	264.32	287.32	295.32	315.32	284.32	373.32	576.32	826.32	861.4	883.32	796.32	887.32	878.32	880.32	845.32	752.32	559.32	448.32	396.32	313.32	282.32	319.27	275.32	288.32
266.32	284.32	270.32	289.32	268.32	385.32	571.32	667.32	978.32	848.32	808.32	746.32	1026.32	880.44	839.32	777.32	545.32	485.32	406.32	331.32	298.32	307.31	276.32	294.32	264.32	287.32	295.32	315.32	284.32	373.32	576.32	826.32	861.4	883.32	796.32	887.32	878.32	880.32	845.32	752.32	559.32	448.32	396.32	313.32	282.32	319.27	275.32	288.32	317.32
284.32	270.32	289.32	268.32	385.32	571.32	667.32	978.32	848.32	808.32	746.32	1026.32	880.44	839.32	777.32	545.32	485.32	406.32	331.32	298.32	307.31	276.32	294.32	264.32	287.32	295.32	315.32	284.32	373.32	576.32	826.32	861.4	883.32	796.32	887.32	878.32	880.32	845.32	752.32	559.32	448.32	396.32	313.32	282.32	319.27	275.32	288.32	317.32	296.32
270.32	289.32	268.32	385.32	571.32	667.32	978.32	848.32	808.32	746.32	1026.32	880.44	839.32	777.32	545.32	485.32	406.32	331.32	298.32	307.31	276.32	294.32	264.32	287.32	295.32	315.32	284.32	373.32	576.32	826.32	861.4	883.32	796.32	887.32	878.32	880.32	845.32	752.32	559.32	448.32	396.32	313.32	282.32	319.27	275.32	288.32	317.32	296.32	286.32
289.32	268.32	385.32	571.32	667.32	978.32	848.32	808.32	746.32	1026.32	880.44	839.32	777.32	545.32	485.32	406.32	331.32	298.32	307.31	276.32	294.32	264.32	287.32	295.32	315.32	284.32	373.32	576.32	826.32	861.4	883.32	796.32	887.32	878.32	880.32	845.32	752.32	559.32	448.32	396.32	313.32	282.32	319.27	275.32	288.32	317.32	296.32	286.32	316.32
268.32	385.32	571.32	667.32	978.32	848.32	808.32	746.32	1026.32	880.44	839.32	777.32	545.32	485.32	406.32	331.32	298.32	307.31	276.32	294.32	264.32	287.32	295.32	315.32	284.32	373.32	576.32	826.32	861.4	883.32	796.32	887.32	878.32	880.32	845.32	752.32	559.32	448.32	396.32	313.32	282.32	319.27	275.32	288.32	317.32	296.32	286.32	316.32	261.32
385.32	571.32	667.32	978.32	848.32	808.32	746.32	1026.32	880.44	839.32	777.32	545.32	485.32	406.32	331.32	298.32	307.31	276.32	294.32	264.32	287.32	295.32	315.32	284.32	373.32	576.32	826.32	861.4	883.32	796.32	887.32	878.32	880.32	845.32	752.32	559.32	448.32	396.32	313.32	282.32	319.27	275.32	288.32	317.32	296.32	286.32	316.32	261.32	353.32
571.32	667.32	978.32	848.32	808.32	746.32	1026.32	880.44	839.32	777.32	545.32	485.32	406.32	331.32	298.32	307.31	276.32	294.32	264.32	287.32	295.32	315.32	284.32	373.32	576.32	826.32	861.4	883.32	796.32	887.32	878.32	880.32	845.32	752.32	559.32	448.32	396.32	313.32	282.32	319.27	275.32	288.32	317.32	296.32	286.32	316.32	261.32	353.32	561.32
667.32	978.32	848.32	808.32	746.32	1026.32	880.44	839.32	777.32	545.32	485.32	406.32	331.32	298.32	307.31	276.32	294.32	264.32	287.32	295.32	315.32	284.32	373.32	576.32	826.32	861.4	883.32	796.32	887.32	878.32	880.32	845.32	752.32	559.32	448.32	396.32	313.32	282.32	319.27	275.32	288.32	317.32	296.32	286.32	316.32	261.32	353.32	561.32	904.0
978.32	848.32	808.32	746.32	1026.32	880.44	839.32	777.32	545.32	485.32	406.32	331.32	298.32	307.31	276.32	294.32	264.32	287.32	295.32	315.32	284.32	373.32	576.32	826.32	861.4	883.32	796.32	887.32	878.32	880.32	845.32	752.32	559.32	448.32	396.32	313.32	282.32	319.27	275.32	288.32	317.32	296.32	286.32	316.32	261.32	353.32	561.32	904.0	937.0
848.32	808.32	746.32	1026.32	880.44	839.32	777.32	545.32	485.32	406.32	331.32	298.32	307.31	276.32	294.32	264.32	287.32	295.32	315.32	284.32	373.32	576.32	826.32	861.4	883.32	796.32	887.32	878.32	880.32	845.32	752.32	559.32	448.32	396.32	313.32	282.32	319.27	275.32	288.32	317.32	296.32	286.32	316.32	261.32	353.32	561.32	904.0	937.0	981.12
808.32	746.32	1026.32	880.44	839.32	777.32	545.32	485.32	406.32	331.32	298.32	307.31	276.32	294.32	264.32	287.32	295.32	315.32	284.32	373.32	576.32	826.32	861.4	883.32	796.32	887.32	878.32	880.32	845.32	752.32	559.32	448.32	396.32	313.32	282.32	319.27	275.32	288.32	317.32	296.32	286.32	316.32	261.32	353.32	561.32	904.0	937.0	981.12	884.0
746.32	1026.32	880.44	839.32	777.32	545.32	485.32	406.32	331.32	298.32	307.31	276.32	294.32	264.32	287.32	295.32	315.32	284.32	373.32	576.32	826.32	861.4	883.32	796.32	887.32	878.32	880.32	845.32	752.32	559.32	448.32	396.32	313.32	282.32	319.27	275.32	288.32	317.32	296.32	286.32	316.32	261.32	353.32	561.32	904.0	937.0	981.12	884.0	941.0
1026.32	880.44	839.32	777.32	545.32	485.32	406.32	331.32	298.32	307.31	276.32	294.32	264.32	287.32	295.32	315.32	284.32	373.32	576.32	826.32	861.4	883.32	796.32	887.32	878.32	880.32	845.32	752.32	559.32	448.32	396.32	313.32	282.32	319.27	275.32	288.32	317.32	296.32	286.32	316.32	261.32	353.32	561.32	904.0	937.0	981.12	884.0	941.0	949.0
880.44	839.32	777.32	545.32	485.32	406.32	331.32	298.32	307.31	276.32	294.32	264.32	287.32	295.32	315.32	284.32	373.32	576.32	826.32	861.4	883.32	796.32	887.32	878.32	880.32	845.32	752.32	559.32	448.32	396.32	313.32	282.32	319.27	275.32	288.32	317.32	296.32	286.32	316.32	261.32	353.32	561.32	904.0	937.0	981.12	884.0	941.0	949.0	896.0
839.32	777.32	545.32	485.32	406.32	331.32	298.32	307.31	276.32	294.32	264.32	287.32	295.32	315.32	284.32	373.32	576.32	826.32	861.4	883.32	796.32	887.32	878.32	880.32	845.32	752.32	559.32	448.32	396.32	313.32	282.32	319.27	275.32	288.32	317.32	296.32	286.32	316.32	261.32	353.32	561.32	904.0	937.0	981.12	884.0	941.0	949.0	896.0	929.0
777.32	545.32	485.32	406.32	331.32	298.32	307.31	276.32	294.32	264.32	287.32	295.32	315.32	284.32	373.32	576.32	826.32	861.4	883.32	796.32	887.32	878.32	880.32	845.32	752.32	559.32	448.32	396.32	313.32	282.32	319.27	275.32	288.32	317.32	296.32	286.32	316.32	261.32	353.32	561.32	904.0	937.0	981.12	884.0	941.0	949.0	896.0	929.0	776.0
545.32	485.32	406.32	331.32	298.32	307.31	276.32	294.32	264.32	287.32	295.32	315.32	284.32	373.32	576.32	826.32	861.4	883.32	796.32	887.32	878.32	880.32	845.32	752.32	559.32	448.32	396.32	313.32	282.32	319.27	275.32	288.32	317.32	296.32	286.32	316.32	261.32	353.32	561.32	904.0	937.0	981.12	884.0	941.0	949.0	896.0	929.0	776.0	554.0
485.32	406.32	331.32	298.32	307.31	276.32	294.32	264.32	287.32	295.32	315.32	284.32	373.32	576.32	826.32	861.4	883.32	796.32	887.32	878.32	880.32	845.32	752.32	559.32	448.32	396.32	313.32	282.32	319.27	275.32	288.32	317.32	296.32	286.32	316.32	261.32	353.32	561.32	904.0	937.0	981.12	884.0	941.0	949.0	896.0	929.0	776.0	554.0	398.0
406.32	331.32	298.32	307.31	276.32	294.32	264.32	287.32	295.32	315.32	284.32	373.32	576.32	826.32	861.4	883.32	796.32	887.32	878.32	880.32	845.32	752.32	559.32	448.32	396.32	313.32	282.32	319.27	275.32	288.32	317.32	296.32	286.32	316.32	261.32	353.32	561.32	904.0	937.0	981.12	884.0	941.0	949.0	896.0	929.0	776.0	554.0	398.0	365.12
331.32	298.32	307.31	276.32	294.32	264.32	287.32	295.32	315.32	284.32	373.32	576.32	826.32	861.4	883.32	796.32	887.32	878.32	880.32	845.32	752.32	559.32	448.32	396.32	313.32	282.32	319.27	275.32	288.32	317.32	296.32	286.32	316.32	261.32	353.32	561.32	904.0	937.0	981.12	884.0	941.0	949.0	896.0	929.0	776.0	554.0	398.0	365.12	314.0
298.32	307.31	276.32	294.32	264.32	287.32	295.32	315.32	284.32	373.32	576.32	826.32	861.4	883.32	796.32	887.32	878.32	880.32	845.32	752.32	559.32	448.32	396.32	313.32	282.32	319.27	275.32	288.32	317.32	296.32	286.32	316.32	261.32	353.32	561.32	904.0	937.0	981.12	884.0	941.0	949.0	896.0	929.0	776.0	554.0	398.0	365.12	314.0	241.0
307.31	276.32	294.32	264.32	287.32	295.32	315.32	284.32	373.32	576.32	826.32	861.4	883.32	796.32	887.32	878.32	880.32	845.32	752.32	559.32	448.32	396.32	313.32	282.32	319.27	275.32	288.32	317.32	296.32	286.32	316.32	261.32	353.32	561.32	904.0	937.0	981.12	884.0	941.0	949.0	896.0	929.0	776.0	554.0	398.0	365.12	314.0	241.0	272.95
276.32	294.32	264.32	287.32	295.32	315.32	284.32	373.32	576.32	826.32	861.4	883.32	796.32	887.32	878.32	880.32	845.32	752.32	559.32	448.32	396.32	313.32	282.32	319.27	275.32	288.32	317.32	296.32	286.32	316.32	261.32	353.32	561.32	904.0	937.0	981.12	884.0	941.0	949.0	896.0	929.0	776.0	554.0	398.0	365.12	314.0	241.0	272.95	224.0
294.32	264.32	287.32	295.32	315.32	284.32	373.32	576.32	826.32	861.4	883.32	796.32	887.32	878.32	880.32	845.32	752.32	559.32	448.32	396.32	313.32	282.32	319.27	275.32	288.32	317.32	296.32	286.32	316.32	261.32	353.32	561.32	904.0	937.0	981.12	884.0	941.0	949.0	896.0	929.0	776.0	554.0	398.0	365.12	314.0	241.0	272.95	224.0	231.0
264.32	287.32	295.32	315.32	284.32	373.32	576.32	826.32	861.4	883.32	796.32	887.32	878.32	880.32	845.32	752.32	559.32	448.32	396.32	313.32	282.32	319.27	275.32	288.32	317.32	296.32	286.32	316.32	261.32	353.32	561.32	904.0	937.0	981.12	884.0	941.0	949.0	896.0	929.0	776.0	554.0	398.0	365.12	314.0	241.0	272.95	224.0	231.0	230.0
287.32	295.32	315.32	284.32	373.32	576.32	826.32	861.4	883.32	796.32	887.32	878.32	880.32	845.32	752.32	559.32	448.32	396.32	313.32	282.32	319.27	275.32	288.32	317.32	296.32	286.32	316.32	261.32	353.32	561.32	904.0	937.0	981.12	884.0	941.0	949.0	896.0	929.0	776.0	554.0	398.0	365.12	314.0	241.0	272.95	224.0	231.0	230.0	237.0
295.32	315.32	284.32	373.32	576.32	826.32	861.4	883.32	796.32	887.32	878.32	880.32	845.32	752.32	559.32	448.32	396.32	313.32	282.32	319.27	275.32	288.32	317.32	296.32	286.32	316.32	261.32	353.32	561.32	904.0	937.0	981.12	884.0	941.0	949.0	896.0	929.0	776.0	554.0	398.0	365.12	314.0	241.0	272.95	224.0	231.0	230.0	237.0	230.0
315.32	284.32	373.32	576.32	826.32	861.4	883.32	796.32	887.32	878.32	880.32	845.32	752.32	559.32	448.32	396.32	313.32	282.32	319.27	275.32	288.32	317.32	296.32	286.32	316.32	261.32	353.32	561.32	904.0	937.0	981.12	884.0	941.0	949.0	896.0	929.0	776.0	554.0	398.0	365.12	314.0	241.0	272.95	224.0	231.0	230.0	237.0	230.0	222.0
284.32	373.32	576.32	826.32	861.4	883.32	796.32	887.32	878.32	880.32	845.32	752.32	559.32	448.32	396.32	313.32	282.32	319.27	275.32	288.32	317.32	296.32	286.32	316.32	261.32	353.32	561.32	904.0	937.0	981.12	884.0	941.0	949.0	896.0	929.0	776.0	554.0	398.0	365.12	314.0	241.0	272.95	224.0	231.0	230.0	237.0	230.0	222.0	231.0
373.32	576.32	826.32	861.4	883.32	796.32	887.32	878.32	880.32	845.32	752.32	559.32	448.32	396.32	313.32	282.32	319.27	275.32	288.32	317.32	296.32	286.32	316.32	261.32	353.32	561.32	904.0	937.0	981.12	884.0	941.0	949.0	896.0	929.0	776.0	554.0	398.0	365.12	314.0	241.0	272.95	224.0	231.0	230.0	237.0	230.0	222.0	231.0	328.0
576.32	826.32	861.4	883.32	796.32	887.32	878.32	880.32	845.32	752.32	559.32	448.32	396.32	313.32	282.32	319.27	275.32	288.32	317.32	296.32	286.32	316.32	261.32	353.32	561.32	904.0	937.0	981.12	884.0	941.0	949.0	896.0	929.0	776.0	554.0	398.0	365.12	314.0	241.0	272.95	224.0	231.0	230.0	237.0	230.0	222.0	231.0	328.0	667.0
826.32	861.4	883.32	796.32	887.32	878.32	880.32	845.32	752.32	559.32	448.32	396.32	313.32	282.32	319.27	275.32	288.32	317.32	296.32	286.32	316.32	261.32	353.32	561.32	904.0	937.0	981.12	884.0	941.0	949.0	896.0	929.0	776.0	554.0	398.0	365.12	314.0	241.0	272.95	224.0	231.0	230.0	237.0	230.0	222.0	231.0	328.0	667.0	943.0
861.4	883.32	796.32	887.32	878.32	880.32	845.32	752.32	559.32	448.32	396.32	313.32	282.32	319.27	275.32	288.32	317.32	296.32	286.32	316.32	261.32	353.32	561.32	904.0	937.0	981.12	884.0	941.0	949.0	896.0	929.0	776.0	554.0	398.0	365.12	314.0	241.0	272.95	224.0	231.0	230.0	237.0	230.0	222.0	231.0	328.0	667.0	943.0	959.0
883.32	796.32	887.32	878.32	880.32	845.32	752.32	559.32	448.32	396.32	313.32	282.32	319.27	275.32	288.32	317.32	296.32	286.32	316.32	261.32	353.32	561.32	904.0	937.0	981.12	884.0	941.0	949.0	896.0	929.0	776.0	554.0	398.0	365.12	314.0	241.0	272.95	224.0	231.0	230.0	237.0	230.0	222.0	231.0	328.0	667.0	943.0	959.0	1010.0
796.32	887.32	878.32	880.32	845.32	752.32	559.32	448.32	396.32	313.32	282.32	319.27	275.32	288.32	317.32	296.32	286.32	316.32	261.32	353.32	561.32	904.0	937.0	981.12	884.0	941.0	949.0	896.0	929.0	776.0	554.0	398.0	365.12	314.0	241.0	272.95	224.0	231.0	230.0	237.0	230.0	222.0	231.0	328.0	667.0	943.0	959.0	1010.0	903.0
887.32	878.32	880.32	845.32	752.32	559.32	448.32	396.32	313.32	282.32	319.27	275.32	288.32	317.32	296.32	286.32	316.32	261.32	353.32	561.32	904.0	937.0	981.12	884.0	941.0	949.0	896.0	929.0	776.0	554.0	398.0	365.12	314.0	241.0	272.95	224.0	231.0	230.0	237.0	230.0	222.0	231.0	328.0	667.0	943.0	959.0	1010.0	903.0	967.12
878.32	880.32	845.32	752.32	559.32	448.32	396.32	313.32	282.32	319.27	275.32	288.32	317.32	296.32	286.32	316.32	261.32	353.32	561.32	904.0	937.0	981.12	884.0	941.0	949.0	896.0	929.0	776.0	554.0	398.0	365.12	314.0	241.0	272.95	224.0	231.0	230.0	237.0	230.0	222.0	231.0	328.0	667.0	943.0	959.0	1010.0	903.0	967.12	975.0
880.32	845.32	752.32	559.32	448.32	396.32	313.32	282.32	319.27	275.32	288.32	317.32	296.32	286.32	316.32	261.32	353.32	561.32	904.0	937.0	981.12	884.0	941.0	949.0	896.0	929.0	776.0	554.0	398.0	365.12	314.0	241.0	272.95	224.0	231.0	230.0	237.0	230.0	222.0	231.0	328.0	667.0	943.0	959.0	1010.0	903.0	967.12	975.0	942.0
845.32	752.32	559.32	448.32	396.32	313.32	282.32	319.27	275.32	288.32	317.32	296.32	286.32	316.32	261.32	353.32	561.32	904.0	937.0	981.12	884.0	941.0	949.0	896.0	929.0	776.0	554.0	398.0	365.12	314.0	241.0	272.95	224.0	231.0	230.0	237.0	230.0	222.0	231.0	328.0	667.0	943.0	959.0	1010.0	903.0	967.12	975.0	942.0	926.0
752.32	559.32	448.32	396.32	313.32	282.32	319.27	275.32	288.32	317.32	296.32	286.32	316.32	261.32	353.32	561.32	904.0	937.0	981.12	884.0	941.0	949.0	896.0	929.0	776.0	554.0	398.0	365.12	314.0	241.0	272.95	224.0	231.0	230.0	237.0	230.0	222.0	231.0	328.0	667.0	943.0	959.0	1010.0	903.0	967.12	975.0	942.0	926.0	834.0
559.32	448.32	396.32	313.32	282.32	319.27	275.32	288.32	317.32	296.32	286.32	316.32	261.32	353.32	561.32	904.0	937.0	981.12	884.0	941.0	949.0	896.0	929.0	776.0	554.0	398.0	365.12	314.0	241.0	272.95	224.0	231.0	230.0	237.0	230.0	222.0	231.0	328.0	667.0	943.0	959.0	1010.0	903.0	967.12	975.0	942.0	926.0	834.0	562.0
448.32	396.32	313.32	282.32	319.27	275.32	288.32	317.32	296.32	286.32	316.32	261.32	353.32	561.32	904.0	937.0	981.12	884.0	941.0	949.0	896.0	929.0	776.0	554.0	398.0	365.12	314.0	241.0	272.95	224.0	231.0	230.0	237.0	230.0	222.0	231.0	328.0	667.0	943.0	959.0	1010.0	903.0	967.12	975.0	942.0	926.0	834.0	562.0	458.0
396.32	313.32	282.32	319.27	275.32	288.32	317.32	296.32	286.32	316.32	261.32	353.32	561.32	904.0	937.0	981.12	884.0	941.0	949.0	896.0	929.0	776.0	554.0	398.0	365.12	314.0	241.0	272.95	224.0	231.0	230.0	237.0	230.0	222.0	231.0	328.0	667.0	943.0	959.0	1010.0	903.0	967.12	975.0	942.0	926.0	834.0	562.0	458.0	443.0
313.32	282.32	319.27	275.32	288.32	317.32	296.32	286.32	316.32	261.32	353.32	561.32	904.0	937.0	981.12	884.0	941.0	949.0	896.0	929.0	776.0	554.0	398.0	365.12	314.0	241.0	272.95	224.0	231.0	230.0	237.0	230.0	222.0	231.0	328.0	667.0	943.0	959.0	1010.0	903.0	967.12	975.0	942.0	926.0	834.0	562.0	458.0	443.0	356.0
282.32	319.27	275.32	288.32	317.32	296.32	286.32	316.32	261.32	353.32	561.32	904.0	937.0	981.12	884.0	941.0	949.0	896.0	929.0	776.0	554.0	398.0	365.12	314.0	241.0	272.95	224.0	231.0	230.0	237.0	230.0	222.0	231.0	328.0	667.0	943.0	959.0	1010.0	903.0	967.12	975.0	942.0	926.0	834.0	562.0	458.0	443.0	356.0	291.0
319.27	275.32	288.32	317.32	296.32	286.32	316.32	261.32	353.32	561.32	904.0	937.0	981.12	884.0	941.0	949.0	896.0	929.0	776.0	554.0	398.0	365.12	314.0	241.0	272.95	224.0	231.0	230.0	237.0	230.0	222.0	231.0	328.0	667.0	943.0	959.0	1010.0	903.0	967.12	975.0	942.0	926.0	834.0	562.0	458.0	443.0	356.0	291.0	261.93
275.32	288.32	317.32	296.32	286.32	316.32	261.32	353.32	561.32	904.0	937.0	981.12	884.0	941.0	949.0	896.0	929.0	776.0	554.0	398.0	365.12	314.0	241.0	272.95	224.0	231.0	230.0	237.0	230.0	222.0	231.0	328.0	667.0	943.0	959.0	1010.0	903.0	967.12	975.0	942.0	926.0	834.0	562.0	458.0	443.0	356.0	291.0	261.93	261.0
288.32	317.32	296.32	286.32	316.32	261.32	353.32	561.32	904.0	937.0	981.12	884.0	941.0	949.0	896.0	929.0	776.0	554.0	398.0	365.12	314.0	241.0	272.95	224.0	231.0	230.0	237.0	230.0	222.0	231.0	328.0	667.0	943.0	959.0	1010.0	903.0	967.12	975.0	942.0	926.0	834.0	562.0	458.0	443.0	356.0	291.0	261.93	261.0	257.0
317.32	296.32	286.32	316.32	261.32	353.32	561.32	904.0	937.0	981.12	884.0	941.0	949.0	896.0	929.0	776.0	554.0	398.0	365.12	314.0	241.0	272.95	224.0	231.0	230.0	237.0	230.0	222.0	231.0	328.0	667.0	943.0	959.0	1010.0	903.0	967.12	975.0	942.0	926.0	834.0	562.0	458.0	443.0	356.0	291.0	261.93	261.0	257.0	245.0
296.32	286.32	316.32	261.32	353.32	561.32	904.0	937.0	981.12	884.0	941.0	949.0	896.0	929.0	776.0	554.0	398.0	365.12	314.0	241.0	272.95	224.0	231.0	230.0	237.0	230.0	222.0	231.0	328.0	667.0	943.0	959.0	1010.0	903.0	967.12	975.0	942.0	926.0	834.0	562.0	458.0	443.0	356.0	291.0	261.93	261.0	257.0	245.0	261.0
286.32	316.32	261.32	353.32	561.32	904.0	937.0	981.12	884.0	941.0	949.0	896.0	929.0	776.0	554.0	398.0	365.12	314.0	241.0	272.95	224.0	231.0	230.0	237.0	230.0	222.0	231.0	328.0	667.0	943.0	959.0	1010.0	903.0	967.12	975.0	942.0	926.0	834.0	562.0	458.0	443.0	356.0	291.0	261.93	261.0	257.0	245.0	261.0	258.0
316.32	261.32	353.32	561.32	904.0	937.0	981.12	884.0	941.0	949.0	896.0	929.0	776.0	554.0	398.0	365.12	314.0	241.0	272.95	224.0	231.0	230.0	237.0	230.0	222.0	231.0	328.0	667.0	943.0	959.0	1010.0	903.0	967.12	975.0	942.0	926.0	834.0	562.0	458.0	443.0	356.0	291.0	261.93	261.0	257.0	245.0	261.0	258.0	232.0
261.32	353.32	561.32	904.0	937.0	981.12	884.0	941.0	949.0	896.0	929.0	776.0	554.0	398.0	365.12	314.0	241.0	272.95	224.0	231.0	230.0	237.0	230.0	222.0	231.0	328.0	667.0	943.0	959.0	1010.0	903.0	967.12	975.0	942.0	926.0	834.0	562.0	458.0	443.0	356.0	291.0	261.93	261.0	257.0	245.0	261.0	258.0	232.0	238.0
353.32	561.32	904.0	937.0	981.12	884.0	941.0	949.0	896.0	929.0	776.0	554.0	398.0	365.12	314.0	241.0	272.95	224.0	231.0	230.0	237.0	230.0	222.0	231.0	328.0	667.0	943.0	959.0	1010.0	903.0	967.12	975.0	942.0	926.0	834.0	562.0	458.0	443.0	356.0	291.0	261.93	261.0	257.0	245.0	261.0	258.0	232.0	238.0	366.0
561.32	904.0	937.0	981.12	884.0	941.0	949.0	896.0	929.0	776.0	554.0	398.0	365.12	314.0	241.0	272.95	224.0	231.0	230.0	237.0	230.0	222.0	231.0	328.0	667.0	943.0	959.0	1010.0	903.0	967.12	975.0	942.0	926.0	834.0	562.0	458.0	443.0	356.0	291.0	261.93	261.0	257.0	245.0	261.0	258.0	232.0	238.0	366.0	660.08
904.0	937.0	981.12	884.0	941.0	949.0	896.0	929.0	776.0	554.0	398.0	365.12	314.0	241.0	272.95	224.0	231.0	230.0	237.0	230.0	222.0	231.0	328.0	667.0	943.0	959.0	1010.0	903.0	967.12	975.0	942.0	926.0	834.0	562.0	458.0	443.0	356.0	291.0	261.93	261.0	257.0	245.0	261.0	258.0	232.0	238.0	366.0	660.08	956.0
937.0	981.12	884.0	941.0	949.0	896.0	929.0	776.0	554.0	398.0	365.12	314.0	241.0	272.95	224.0	231.0	230.0	237.0	230.0	222.0	231.0	328.0	667.0	943.0	959.0	1010.0	903.0	967.12	975.0	942.0	926.0	834.0	562.0	458.0	443.0	356.0	291.0	261.93	261.0	257.0	245.0	261.0	258.0	232.0	238.0	366.0	660.08	956.0	952.0
981.12	884.0	941.0	949.0	896.0	929.0	776.0	554.0	398.0	365.12	314.0	241.0	272.95	224.0	231.0	230.0	237.0	230.0	222.0	231.0	328.0	667.0	943.0	959.0	1010.0	903.0	967.12	975.0	942.0	926.0	834.0	562.0	458.0	443.0	356.0	291.0	261.93	261.0	257.0	245.0	261.0	258.0	232.0	238.0	366.0	660.08	956.0	952.0	994.0
884.0	941.0	949.0	896.0	929.0	776.0	554.0	398.0	365.12	314.0	241.0	272.95	224.0	231.0	230.0	237.0	230.0	222.0	231.0	328.0	667.0	943.0	959.0	1010.0	903.0	967.12	975.0	942.0	926.0	834.0	562.0	458.0	443.0	356.0	291.0	261.93	261.0	257.0	245.0	261.0	258.0	232.0	238.0	366.0	660.08	956.0	952.0	994.0	909.12
941.0	949.0	896.0	929.0	776.0	554.0	398.0	365.12	314.0	241.0	272.95	224.0	231.0	230.0	237.0	230.0	222.0	231.0	328.0	667.0	943.0	959.0	1010.0	903.0	967.12	975.0	942.0	926.0	834.0	562.0	458.0	443.0	356.0	291.0	261.93	261.0	257.0	245.0	261.0	258.0	232.0	238.0	366.0	660.08	956.0	952.0	994.0	909.12	964.0
949.0	896.0	929.0	776.0	554.0	398.0	365.12	314.0	241.0	272.95	224.0	231.0	230.0	237.0	230.0	222.0	231.0	328.0	667.0	943.0	959.0	1010.0	903.0	967.12	975.0	942.0	926.0	834.0	562.0	458.0	443.0	356.0	291.0	261.93	261.0	257.0	245.0	261.0	258.0	232.0	238.0	366.0	660.08	956.0	952.0	994.0	909.12	964.0	955.0
896.0	929.0	776.0	554.0	398.0	365.12	314.0	241.0	272.95	224.0	231.0	230.0	237.0	230.0	222.0	231.0	328.0	667.0	943.0	959.0	1010.0	903.0	967.12	975.0	942.0	926.0	834.0	562.0	458.0	443.0	356.0	291.0	261.93	261.0	257.0	245.0	261.0	258.0	232.0	238.0	366.0	660.08	956.0	952.0	994.0	909.12	964.0	955.0	944.0
929.0	776.0	554.0	398.0	365.12	314.0	241.0	272.95	224.0	231.0	230.0	237.0	230.0	222.0	231.0	328.0	667.0	943.0	959.0	1010.0	903.0	967.12	975.0	942.0	926.0	834.0	562.0	458.0	443.0	356.0	291.0	261.93	261.0	257.0	245.0	261.0	258.0	232.0	238.0	366.0	660.08	956.0	952.0	994.0	909.12	964.0	955.0	944.0	893.12
776.0	554.0	398.0	365.12	314.0	241.0	272.95	224.0	231.0	230.0	237.0	230.0	222.0	231.0	328.0	667.0	943.0	959.0	1010.0	903.0	967.12	975.0	942.0	926.0	834.0	562.0	458.0	443.0	356.0	291.0	261.93	261.0	257.0	245.0	261.0	258.0	232.0	238.0	366.0	660.08	956.0	952.0	994.0	909.12	964.0	955.0	944.0	893.12	708.0
554.0	398.0	365.12	314.0	241.0	272.95	224.0	231.0	230.0	237.0	230.0	222.0	231.0	328.0	667.0	943.0	959.0	1010.0	903.0	967.12	975.0	942.0	926.0	834.0	562.0	458.0	443.0	356.0	291.0	261.93	261.0	257.0	245.0	261.0	258.0	232.0	238.0	366.0	660.08	956.0	952.0	994.0	909.12	964.0	955.0	944.0	893.12	708.0	487.0
398.0	365.12	314.0	241.0	272.95	224.0	231.0	230.0	237.0	230.0	222.0	231.0	328.0	667.0	943.0	959.0	1010.0	903.0	967.12	975.0	942.0	926.0	834.0	562.0	458.0	443.0	356.0	291.0	261.93	261.0	257.0	245.0	261.0	258.0	232.0	238.0	366.0	660.08	956.0	952.0	994.0	909.12	964.0	955.0	944.0	893.12	708.0	487.0	359.0
365.12	314.0	241.0	272.95	224.0	231.0	230.0	237.0	230.0	222.0	231.0	328.0	667.0	943.0	959.0	1010.0	903.0	967.12	975.0	942.0	926.0	834.0	562.0	458.0	443.0	356.0	291.0	261.93	261.0	257.0	245.0	261.0	258.0	232.0	238.0	366.0	660.08	956.0	952.0	994.0	909.12	964.0	955.0	944.0	893.12	708.0	487.0	359.0	306.0
314.0	241.0	272.95	224.0	231.0	230.0	237.0	230.0	222.0	231.0	328.0	667.0	943.0	959.0	1010.0	903.0	967.12	975.0	942.0	926.0	834.0	562.0	458.0	443.0	356.0	291.0	261.93	261.0	257.0	245.0	261.0	258.0	232.0	238.0	366.0	660.08	956.0	952.0	994.0	909.12	964.0	955.0	944.0	893.12	708.0	487.0	359.0	306.0	258.0
241.0	272.95	224.0	231.0	230.0	237.0	230.0	222.0	231.0	328.0	667.0	943.0	959.0	1010.0	903.0	967.12	975.0	942.0	926.0	834.0	562.0	458.0	443.0	356.0	291.0	261.93	261.0	257.0	245.0	261.0	258.0	232.0	238.0	366.0	660.08	956.0	952.0	994.0	909.12	964.0	955.0	944.0	893.12	708.0	487.0	359.0	306.0	258.0	250.0
272.95	224.0	231.0	230.0	237.0	230.0	222.0	231.0	328.0	667.0	943.0	959.0	1010.0	903.0	967.12	975.0	942.0	926.0	834.0	562.0	458.0	443.0	356.0	291.0	261.93	261.0	257.0	245.0	261.0	258.0	232.0	238.0	366.0	660.08	956.0	952.0	994.0	909.12	964.0	955.0	944.0	893.12	708.0	487.0	359.0	306.0	258.0	250.0	270.89
224.0	231.0	230.0	237.0	230.0	222.0	231.0	328.0	667.0	943.0	959.0	1010.0	903.0	967.12	975.0	942.0	926.0	834.0	562.0	458.0	443.0	356.0	291.0	261.93	261.0	257.0	245.0	261.0	258.0	232.0	238.0	366.0	660.08	956.0	952.0	994.0	909.12	964.0	955.0	944.0	893.12	708.0	487.0	359.0	306.0	258.0	250.0	270.89	212.0
231.0	230.0	237.0	230.0	222.0	231.0	328.0	667.0	943.0	959.0	1010.0	903.0	967.12	975.0	942.0	926.0	834.0	562.0	458.0	443.0	356.0	291.0	261.93	261.0	257.0	245.0	261.0	258.0	232.0	238.0	366.0	660.08	956.0	952.0	994.0	909.12	964.0	955.0	944.0	893.12	708.0	487.0	359.0	306.0	258.0	250.0	270.89	212.0	220.0
230.0	237.0	230.0	222.0	231.0	328.0	667.0	943.0	959.0	1010.0	903.0	967.12	975.0	942.0	926.0	834.0	562.0	458.0	443.0	356.0	291.0	261.93	261.0	257.0	245.0	261.0	258.0	232.0	238.0	366.0	660.08	956.0	952.0	994.0	909.12	964.0	955.0	944.0	893.12	708.0	487.0	359.0	306.0	258.0	250.0	270.89	212.0	220.0	184.0
237.0	230.0	222.0	231.0	328.0	667.0	943.0	959.0	1010.0	903.0	967.12	975.0	942.0	926.0	834.0	562.0	458.0	443.0	356.0	291.0	261.93	261.0	257.0	245.0	261.0	258.0	232.0	238.0	366.0	660.08	956.0	952.0	994.0	909.12	964.0	955.0	944.0	893.12	708.0	487.0	359.0	306.0	258.0	250.0	270.89	212.0	220.0	184.0	184.0
230.0	222.0	231.0	328.0	667.0	943.0	959.0	1010.0	903.0	967.12	975.0	942.0	926.0	834.0	562.0	458.0	443.0	356.0	291.0	261.93	261.0	257.0	245.0	261.0	258.0	232.0	238.0	366.0	660.08	956.0	952.0	994.0	909.12	964.0	955.0	944.0	893.12	708.0	487.0	359.0	306.0	258.0	250.0	270.89	212.0	220.0	184.0	184.0	197.0
222.0	231.0	328.0	667.0	943.0	959.0	1010.0	903.0	967.12	975.0	942.0	926.0	834.0	562.0	458.0	443.0	356.0	291.0	261.93	261.0	257.0	245.0	261.0	258.0	232.0	238.0	366.0	660.08	956.0	952.0	994.0	909.12	964.0	955.0	944.0	893.12	708.0	487.0	359.0	306.0	258.0	250.0	270.89	212.0	220.0	184.0	184.0	197.0	205.0
231.0	328.0	667.0	943.0	959.0	1010.0	903.0	967.12	975.0	942.0	926.0	834.0	562.0	458.0	443.0	356.0	291.0	261.93	261.0	257.0	245.0	261.0	258.0	232.0	238.0	366.0	660.08	956.0	952.0	994.0	909.12	964.0	955.0	944.0	893.12	708.0	487.0	359.0	306.0	258.0	250.0	270.89	212.0	220.0	184.0	184.0	197.0	205.0	191.0
328.0	667.0	943.0	959.0	1010.0	903.0	967.12	975.0	942.0	926.0	834.0	562.0	458.0	443.0	356.0	291.0	261.93	261.0	257.0	245.0	261.0	258.0	232.0	238.0	366.0	660.08	956.0	952.0	994.0	909.12	964.0	955.0	944.0	893.12	708.0	487.0	359.0	306.0	258.0	250.0	270.89	212.0	220.0	184.0	184.0	197.0	205.0	191.0	167.0
667.0	943.0	959.0	1010.0	903.0	967.12	975.0	942.0	926.0	834.0	562.0	458.0	443.0	356.0	291.0	261.93	261.0	257.0	245.0	261.0	258.0	232.0	238.0	366.0	660.08	956.0	952.0	994.0	909.12	964.0	955.0	944.0	893.12	708.0	487.0	359.0	306.0	258.0	250.0	270.89	212.0	220.0	184.0	184.0	197.0	205.0	191.0	167.0	211.0
943.0	959.0	1010.0	903.0	967.12	975.0	942.0	926.0	834.0	562.0	458.0	443.0	356.0	291.0	261.93	261.0	257.0	245.0	261.0	258.0	232.0	238.0	366.0	660.08	956.0	952.0	994.0	909.12	964.0	955.0	944.0	893.12	708.0	487.0	359.0	306.0	258.0	250.0	270.89	212.0	220.0	184.0	184.0	197.0	205.0	191.0	167.0	211.0	194.0
959.0	1010.0	903.0	967.12	975.0	942.0	926.0	834.0	562.0	458.0	443.0	356.0	291.0	261.93	261.0	257.0	245.0	261.0	258.0	232.0	238.0	366.0	660.08	956.0	952.0	994.0	909.12	964.0	955.0	944.0	893.12	708.0	487.0	359.0	306.0	258.0	250.0	270.89	212.0	220.0	184.0	184.0	197.0	205.0	191.0	167.0	211.0	194.0	183.0
1010.0	903.0	967.12	975.0	942.0	926.0	834.0	562.0	458.0	443.0	356.0	291.0	261.93	261.0	257.0	245.0	261.0	258.0	232.0	238.0	366.0	660.08	956.0	952.0	994.0	909.12	964.0	955.0	944.0	893.12	708.0	487.0	359.0	306.0	258.0	250.0	270.89	212.0	220.0	184.0	184.0	197.0	205.0	191.0	167.0	211.0	194.0	183.0	193.0
903.0	967.12	975.0	942.0	926.0	834.0	562.0	458.0	443.0	356.0	291.0	261.93	261.0	257.0	245.0	261.0	258.0	232.0	238.0	366.0	660.08	956.0	952.0	994.0	909.12	964.0	955.0	944.0	893.12	708.0	487.0	359.0	306.0	258.0	250.0	270.89	212.0	220.0	184.0	184.0	197.0	205.0	191.0	167.0	211.0	194.0	183.0	193.0	202.0
967.12	975.0	942.0	926.0	834.0	562.0	458.0	443.0	356.0	291.0	261.93	261.0	257.0	245.0	261.0	258.0	232.0	238.0	366.0	660.08	956.0	952.0	994.0	909.12	964.0	955.0	944.0	893.12	708.0	487.0	359.0	306.0	258.0	250.0	270.89	212.0	220.0	184.0	184.0	197.0	205.0	191.0	167.0	211.0	194.0	183.0	193.0	202.0	158.0
975.0	942.0	926.0	834.0	562.0	458.0	443.0	356.0	291.0	261.93	261.0	257.0	245.0	261.0	258.0	232.0	238.0	366.0	660.08	956.0	952.0	994.0	909.12	964.0	955.0	944.0	893.12	708.0	487.0	359.0	306.0	258.0	250.0	270.89	212.0	220.0	184.0	184.0	197.0	205.0	191.0	167.0	211.0	194.0	183.0	193.0	202.0	158.0	178.0
942.0	926.0	834.0	562.0	458.0	443.0	356.0	291.0	261.93	261.0	257.0	245.0	261.0	258.0	232.0	238.0	366.0	660.08	956.0	952.0	994.0	909.12	964.0	955.0	944.0	893.12	708.0	487.0	359.0	306.0	258.0	250.0	270.89	212.0	220.0	184.0	184.0	197.0	205.0	191.0	167.0	211.0	194.0	183.0	193.0	202.0	158.0	178.0	187.0
926.0	834.0	562.0	458.0	443.0	356.0	291.0	261.93	261.0	257.0	245.0	261.0	258.0	232.0	238.0	366.0	660.08	956.0	952.0	994.0	909.12	964.0	955.0	944.0	893.12	708.0	487.0	359.0	306.0	258.0	250.0	270.89	212.0	220.0	184.0	184.0	197.0	205.0	191.0	167.0	211.0	194.0	183.0	193.0	202.0	158.0	178.0	187.0	189.0
834.0	562.0	458.0	443.0	356.0	291.0	261.93	261.0	257.0	245.0	261.0	258.0	232.0	238.0	366.0	660.08	956.0	952.0	994.0	909.12	964.0	955.0	944.0	893.12	708.0	487.0	359.0	306.0	258.0	250.0	270.89	212.0	220.0	184.0	184.0	197.0	205.0	191.0	167.0	211.0	194.0	183.0	193.0	202.0	158.0	178.0	187.0	189.0	182.0
562.0	458.0	443.0	356.0	291.0	261.93	261.0	257.0	245.0	261.0	258.0	232.0	238.0	366.0	660.08	956.0	952.0	994.0	909.12	964.0	955.0	944.0	893.12	708.0	487.0	359.0	306.0	258.0	250.0	270.89	212.0	220.0	184.0	184.0	197.0	205.0	191.0	167.0	211.0	194.0	183.0	193.0	202.0	158.0	178.0	187.0	189.0	182.0	208.0
458.0	443.0	356.0	291.0	261.93	261.0	257.0	245.0	261.0	258.0	232.0	238.0	366.0	660.08	956.0	952.0	994.0	909.12	964.0	955.0	944.0	893.12	708.0	487.0	359.0	306.0	258.0	250.0	270.89	212.0	220.0	184.0	184.0	197.0	205.0	191.0	167.0	211.0	194.0	183.0	193.0	202.0	158.0	178.0	187.0	189.0	182.0	208.0	200.0
443.0	356.0	291.0	261.93	261.0	257.0	245.0	261.0	258.0	232.0	238.0	366.0	660.08	956.0	952.0	994.0	909.12	964.0	955.0	944.0	893.12	708.0	487.0	359.0	306.0	258.0	250.0	270.89	212.0	220.0	184.0	184.0	197.0	205.0	191.0	167.0	211.0	194.0	183.0	193.0	202.0	158.0	178.0	187.0	189.0	182.0	208.0	200.0	183.0
356.0	291.0	261.93	261.0	257.0	245.0	261.0	258.0	232.0	238.0	366.0	660.08	956.0	952.0	994.0	909.12	964.0	955.0	944.0	893.12	708.0	487.0	359.0	306.0	258.0	250.0	270.89	212.0	220.0	184.0	184.0	197.0	205.0	191.0	167.0	211.0	194.0	183.0	193.0	202.0	158.0	178.0	187.0	189.0	182.0	208.0	200.0	183.0	193.0
291.0	261.93	261.0	257.0	245.0	261.0	258.0	232.0	238.0	366.0	660.08	956.0	952.0	994.0	909.12	964.0	955.0	944.0	893.12	708.0	487.0	359.0	306.0	258.0	250.0	270.89	212.0	220.0	184.0	184.0	197.0	205.0	191.0	167.0	211.0	194.0	183.0	193.0	202.0	158.0	178.0	187.0	189.0	182.0	208.0	200.0	183.0	193.0	192.0
261.93	261.0	257.0	245.0	261.0	258.0	232.0	238.0	366.0	660.08	956.0	952.0	994.0	909.12	964.0	955.0	944.0	893.12	708.0	487.0	359.0	306.0	258.0	250.0	270.89	212.0	220.0	184.0	184.0	197.0	205.0	191.0	167.0	211.0	194.0	183.0	193.0	202.0	158.0	178.0	187.0	189.0	182.0	208.0	200.0	183.0	193.0	192.0	223.09
261.0	257.0	245.0	261.0	258.0	232.0	238.0	366.0	660.08	956.0	952.0	994.0	909.12	964.0	955.0	944.0	893.12	708.0	487.0	359.0	306.0	258.0	250.0	270.89	212.0	220.0	184.0	184.0	197.0	205.0	191.0	167.0	211.0	194.0	183.0	193.0	202.0	158.0	178.0	187.0	189.0	182.0	208.0	200.0	183.0	193.0	192.0	223.09	187.0
257.0	245.0	261.0	258.0	232.0	238.0	366.0	660.08	956.0	952.0	994.0	909.12	964.0	955.0	944.0	893.12	708.0	487.0	359.0	306.0	258.0	250.0	270.89	212.0	220.0	184.0	184.0	197.0	205.0	191.0	167.0	211.0	194.0	183.0	193.0	202.0	158.0	178.0	187.0	189.0	182.0	208.0	200.0	183.0	193.0	192.0	223.09	187.0	173.0
245.0	261.0	258.0	232.0	238.0	366.0	660.08	956.0	952.0	994.0	909.12	964.0	955.0	944.0	893.12	708.0	487.0	359.0	306.0	258.0	250.0	270.89	212.0	220.0	184.0	184.0	197.0	205.0	191.0	167.0	211.0	194.0	183.0	193.0	202.0	158.0	178.0	187.0	189.0	182.0	208.0	200.0	183.0	193.0	192.0	223.09	187.0	173.0	183.0
261.0	258.0	232.0	238.0	366.0	660.08	956.0	952.0	994.0	909.12	964.0	955.0	944.0	893.12	708.0	487.0	359.0	306.0	258.0	250.0	270.89	212.0	220.0	184.0	184.0	197.0	205.0	191.0	167.0	211.0	194.0	183.0	193.0	202.0	158.0	178.0	187.0	189.0	182.0	208.0	200.0	183.0	193.0	192.0	223.09	187.0	173.0	183.0	210.0
258.0	232.0	238.0	366.0	660.08	956.0	952.0	994.0	909.12	964.0	955.0	944.0	893.12	708.0	487.0	359.0	306.0	258.0	250.0	270.89	212.0	220.0	184.0	184.0	197.0	205.0	191.0	167.0	211.0	194.0	183.0	193.0	202.0	158.0	178.0	187.0	189.0	182.0	208.0	200.0	183.0	193.0	192.0	223.09	187.0	173.0	183.0	210.0	181.0
232.0	238.0	366.0	660.08	956.0	952.0	994.0	909.12	964.0	955.0	944.0	893.12	708.0	487.0	359.0	306.0	258.0	250.0	270.89	212.0	220.0	184.0	184.0	197.0	205.0	191.0	167.0	211.0	194.0	183.0	193.0	202.0	158.0	178.0	187.0	189.0	182.0	208.0	200.0	183.0	193.0	192.0	223.09	187.0	173.0	183.0	210.0	181.0	180.0
238.0	366.0	660.08	956.0	952.0	994.0	909.12	964.0	955.0	944.0	893.12	708.0	487.0	359.0	306.0	258.0	250.0	270.89	212.0	220.0	184.0	184.0	197.0	205.0	191.0	167.0	211.0	194.0	183.0	193.0	202.0	158.0	178.0	187.0	189.0	182.0	208.0	200.0	183.0	193.0	192.0	223.09	187.0	173.0	183.0	210.0	181.0	180.0	174.0
366.0	660.08	956.0	952.0	994.0	909.12	964.0	955.0	944.0	893.12	708.0	487.0	359.0	306.0	258.0	250.0	270.89	212.0	220.0	184.0	184.0	197.0	205.0	191.0	167.0	211.0	194.0	183.0	193.0	202.0	158.0	178.0	187.0	189.0	182.0	208.0	200.0	183.0	193.0	192.0	223.09	187.0	173.0	183.0	210.0	181.0	180.0	174.0	190.0
660.08	956.0	952.0	994.0	909.12	964.0	955.0	944.0	893.12	708.0	487.0	359.0	306.0	258.0	250.0	270.89	212.0	220.0	184.0	184.0	197.0	205.0	191.0	167.0	211.0	194.0	183.0	193.0	202.0	158.0	178.0	187.0	189.0	182.0	208.0	200.0	183.0	193.0	192.0	223.09	187.0	173.0	183.0	210.0	181.0	180.0	174.0	190.0	224.5
956.0	952.0	994.0	909.12	964.0	955.0	944.0	893.12	708.0	487.0	359.0	306.0	258.0	250.0	270.89	212.0	220.0	184.0	184.0	197.0	205.0	191.0	167.0	211.0	194.0	183.0	193.0	202.0	158.0	178.0	187.0	189.0	182.0	208.0	200.0	183.0	193.0	192.0	223.09	187.0	173.0	183.0	210.0	181.0	180.0	174.0	190.0	224.5	233.0
952.0	994.0	909.12	964.0	955.0	944.0	893.12	708.0	487.0	359.0	306.0	258.0	250.0	270.89	212.0	220.0	184.0	184.0	197.0	205.0	191.0	167.0	211.0	194.0	183.0	193.0	202.0	158.0	178.0	187.0	189.0	182.0	208.0	200.0	183.0	193.0	192.0	223.09	187.0	173.0	183.0	210.0	181.0	180.0	174.0	190.0	224.5	233.0	220.0
994.0	909.12	964.0	955.0	944.0	893.12	708.0	487.0	359.0	306.0	258.0	250.0	270.89	212.0	220.0	184.0	184.0	197.0	205.0	191.0	167.0	211.0	194.0	183.0	193.0	202.0	158.0	178.0	187.0	189.0	182.0	208.0	200.0	183.0	193.0	192.0	223.09	187.0	173.0	183.0	210.0	181.0	180.0	174.0	190.0	224.5	233.0	220.0	227.0
909.12	964.0	955.0	944.0	893.12	708.0	487.0	359.0	306.0	258.0	250.0	270.89	212.0	220.0	184.0	184.0	197.0	205.0	191.0	167.0	211.0	194.0	183.0	193.0	202.0	158.0	178.0	187.0	189.0	182.0	208.0	200.0	183.0	193.0	192.0	223.09	187.0	173.0	183.0	210.0	181.0	180.0	174.0	190.0	224.5	233.0	220.0	227.0	230.0
964.0	955.0	944.0	893.12	708.0	487.0	359.0	306.0	258.0	250.0	270.89	212.0	220.0	184.0	184.0	197.0	205.0	191.0	167.0	211.0	194.0	183.0	193.0	202.0	158.0	178.0	187.0	189.0	182.0	208.0	200.0	183.0	193.0	192.0	223.09	187.0	173.0	183.0	210.0	181.0	180.0	174.0	190.0	224.5	233.0	220.0	227.0	230.0	223.0
955.0	944.0	893.12	708.0	487.0	359.0	306.0	258.0	250.0	270.89	212.0	220.0	184.0	184.0	197.0	205.0	191.0	167.0	211.0	194.0	183.0	193.0	202.0	158.0	178.0	187.0	189.0	182.0	208.0	200.0	183.0	193.0	192.0	223.09	187.0	173.0	183.0	210.0	181.0	180.0	174.0	190.0	224.5	233.0	220.0	227.0	230.0	223.0	235.0
944.0	893.12	708.0	487.0	359.0	306.0	258.0	250.0	270.89	212.0	220.0	184.0	184.0	197.0	205.0	191.0	167.0	211.0	194.0	183.0	193.0	202.0	158.0	178.0	187.0	189.0	182.0	208.0	200.0	183.0	193.0	192.0	223.09	187.0	173.0	183.0	210.0	181.0	180.0	174.0	190.0	224.5	233.0	220.0	227.0	230.0	223.0	235.0	228.0
893.12	708.0	487.0	359.0	306.0	258.0	250.0	270.89	212.0	220.0	184.0	184.0	197.0	205.0	191.0	167.0	211.0	194.0	183.0	193.0	202.0	158.0	178.0	187.0	189.0	182.0	208.0	200.0	183.0	193.0	192.0	223.09	187.0	173.0	183.0	210.0	181.0	180.0	174.0	190.0	224.5	233.0	220.0	227.0	230.0	223.0	235.0	228.0	250.0
708.0	487.0	359.0	306.0	258.0	250.0	270.89	212.0	220.0	184.0	184.0	197.0	205.0	191.0	167.0	211.0	194.0	183.0	193.0	202.0	158.0	178.0	187.0	189.0	182.0	208.0	200.0	183.0	193.0	192.0	223.09	187.0	173.0	183.0	210.0	181.0	180.0	174.0	190.0	224.5	233.0	220.0	227.0	230.0	223.0	235.0	228.0	250.0	231.0
487.0	359.0	306.0	258.0	250.0	270.89	212.0	220.0	184.0	184.0	197.0	205.0	191.0	167.0	211.0	194.0	183.0	193.0	202.0	158.0	178.0	187.0	189.0	182.0	208.0	200.0	183.0	193.0	192.0	223.09	187.0	173.0	183.0	210.0	181.0	180.0	174.0	190.0	224.5	233.0	220.0	227.0	230.0	223.0	235.0	228.0	250.0	231.0	235.0
359.0	306.0	258.0	250.0	270.89	212.0	220.0	184.0	184.0	197.0	205.0	191.0	167.0	211.0	194.0	183.0	193.0	202.0	158.0	178.0	187.0	189.0	182.0	208.0	200.0	183.0	193.0	192.0	223.09	187.0	173.0	183.0	210.0	181.0	180.0	174.0	190.0	224.5	233.0	220.0	227.0	230.0	223.0	235.0	228.0	250.0	231.0	235.0	223.0
306.0	258.0	250.0	270.89	212.0	220.0	184.0	184.0	197.0	205.0	191.0	167.0	211.0	194.0	183.0	193.0	202.0	158.0	178.0	187.0	189.0	182.0	208.0	200.0	183.0	193.0	192.0	223.09	187.0	173.0	183.0	210.0	181.0	180.0	174.0	190.0	224.5	233.0	220.0	227.0	230.0	223.0	235.0	228.0	250.0	231.0	235.0	223.0	205.0
258.0	250.0	270.89	212.0	220.0	184.0	184.0	197.0	205.0	191.0	167.0	211.0	194.0	183.0	193.0	202.0	158.0	178.0	187.0	189.0	182.0	208.0	200.0	183.0	193.0	192.0	223.09	187.0	173.0	183.0	210.0	181.0	180.0	174.0	190.0	224.5	233.0	220.0	227.0	230.0	223.0	235.0	228.0	250.0	231.0	235.0	223.0	205.0	199.0
250.0	270.89	212.0	220.0	184.0	184.0	197.0	205.0	191.0	167.0	211.0	194.0	183.0	193.0	202.0	158.0	178.0	187.0	189.0	182.0	208.0	200.0	183.0	193.0	192.0	223.09	187.0	173.0	183.0	210.0	181.0	180.0	174.0	190.0	224.5	233.0	220.0	227.0	230.0	223.0	235.0	228.0	250.0	231.0	235.0	223.0	205.0	199.0	193.0
270.89	212.0	220.0	184.0	184.0	197.0	205.0	191.0	167.0	211.0	194.0	183.0	193.0	202.0	158.0	178.0	187.0	189.0	182.0	208.0	200.0	183.0	193.0	192.0	223.09	187.0	173.0	183.0	210.0	181.0	180.0	174.0	190.0	224.5	233.0	220.0	227.0	230.0	223.0	235.0	228.0	250.0	231.0	235.0	223.0	205.0	199.0	193.0	223.09
212.0	220.0	184.0	184.0	197.0	205.0	191.0	167.0	211.0	194.0	183.0	193.0	202.0	158.0	178.0	187.0	189.0	182.0	208.0	200.0	183.0	193.0	192.0	223.09	187.0	173.0	183.0	210.0	181.0	180.0	174.0	190.0	224.5	233.0	220.0	227.0	230.0	223.0	235.0	228.0	250.0	231.0	235.0	223.0	205.0	199.0	193.0	223.09	202.0
220.0	184.0	184.0	197.0	205.0	191.0	167.0	211.0	194.0	183.0	193.0	202.0	158.0	178.0	187.0	189.0	182.0	208.0	200.0	183.0	193.0	192.0	223.09	187.0	173.0	183.0	210.0	181.0	180.0	174.0	190.0	224.5	233.0	220.0	227.0	230.0	223.0	235.0	228.0	250.0	231.0	235.0	223.0	205.0	199.0	193.0	223.09	202.0	195.0
184.0	184.0	197.0	205.0	191.0	167.0	211.0	194.0	183.0	193.0	202.0	158.0	178.0	187.0	189.0	182.0	208.0	200.0	183.0	193.0	192.0	223.09	187.0	173.0	183.0	210.0	181.0	180.0	174.0	190.0	224.5	233.0	220.0	227.0	230.0	223.0	235.0	228.0	250.0	231.0	235.0	223.0	205.0	199.0	193.0	223.09	202.0	195.0	182.0
184.0	197.0	205.0	191.0	167.0	211.0	194.0	183.0	193.0	202.0	158.0	178.0	187.0	189.0	182.0	208.0	200.0	183.0	193.0	192.0	223.09	187.0	173.0	183.0	210.0	181.0	180.0	174.0	190.0	224.5	233.0	220.0	227.0	230.0	223.0	235.0	228.0	250.0	231.0	235.0	223.0	205.0	199.0	193.0	223.09	202.0	195.0	182.0	185.0
197.0	205.0	191.0	167.0	211.0	194.0	183.0	193.0	202.0	158.0	178.0	187.0	189.0	182.0	208.0	200.0	183.0	193.0	192.0	223.09	187.0	173.0	183.0	210.0	181.0	180.0	174.0	190.0	224.5	233.0	220.0	227.0	230.0	223.0	235.0	228.0	250.0	231.0	235.0	223.0	205.0	199.0	193.0	223.09	202.0	195.0	182.0	185.0	184.0
205.0	191.0	167.0	211.0	194.0	183.0	193.0	202.0	158.0	178.0	187.0	189.0	182.0	208.0	200.0	183.0	193.0	192.0	223.09	187.0	173.0	183.0	210.0	181.0	180.0	174.0	190.0	224.5	233.0	220.0	227.0	230.0	223.0	235.0	228.0	250.0	231.0	235.0	223.0	205.0	199.0	193.0	223.09	202.0	195.0	182.0	185.0	184.0	202.0
191.0	167.0	211.0	194.0	183.0	193.0	202.0	158.0	178.0	187.0	189.0	182.0	208.0	200.0	183.0	193.0	192.0	223.09	187.0	173.0	183.0	210.0	181.0	180.0	174.0	190.0	224.5	233.0	220.0	227.0	230.0	223.0	235.0	228.0	250.0	231.0	235.0	223.0	205.0	199.0	193.0	223.09	202.0	195.0	182.0	185.0	184.0	202.0	165.0
167.0	211.0	194.0	183.0	193.0	202.0	158.0	178.0	187.0	189.0	182.0	208.0	200.0	183.0	193.0	192.0	223.09	187.0	173.0	183.0	210.0	181.0	180.0	174.0	190.0	224.5	233.0	220.0	227.0	230.0	223.0	235.0	228.0	250.0	231.0	235.0	223.0	205.0	199.0	193.0	223.09	202.0	195.0	182.0	185.0	184.0	202.0	165.0	312.0
211.0	194.0	183.0	193.0	202.0	158.0	178.0	187.0	189.0	182.0	208.0	200.0	183.0	193.0	192.0	223.09	187.0	173.0	183.0	210.0	181.0	180.0	174.0	190.0	224.5	233.0	220.0	227.0	230.0	223.0	235.0	228.0	250.0	231.0	235.0	223.0	205.0	199.0	193.0	223.09	202.0	195.0	182.0	185.0	184.0	202.0	165.0	312.0	618.0
194.0	183.0	193.0	202.0	158.0	178.0	187.0	189.0	182.0	208.0	200.0	183.0	193.0	192.0	223.09	187.0	173.0	183.0	210.0	181.0	180.0	174.0	190.0	224.5	233.0	220.0	227.0	230.0	223.0	235.0	228.0	250.0	231.0	235.0	223.0	205.0	199.0	193.0	223.09	202.0	195.0	182.0	185.0	184.0	202.0	165.0	312.0	618.0	930.0
183.0	193.0	202.0	158.0	178.0	187.0	189.0	182.0	208.0	200.0	183.0	193.0	192.0	223.09	187.0	173.0	183.0	210.0	181.0	180.0	174.0	190.0	224.5	233.0	220.0	227.0	230.0	223.0	235.0	228.0	250.0	231.0	235.0	223.0	205.0	199.0	193.0	223.09	202.0	195.0	182.0	185.0	184.0	202.0	165.0	312.0	618.0	930.0	992.0
193.0	202.0	158.0	178.0	187.0	189.0	182.0	208.0	200.0	183.0	193.0	192.0	223.09	187.0	173.0	183.0	210.0	181.0	180.0	174.0	190.0	224.5	233.0	220.0	227.0	230.0	223.0	235.0	228.0	250.0	231.0	235.0	223.0	205.0	199.0	193.0	223.09	202.0	195.0	182.0	185.0	184.0	202.0	165.0	312.0	618.0	930.0	992.0	1028.0
202.0	158.0	178.0	187.0	189.0	182.0	208.0	200.0	183.0	193.0	192.0	223.09	187.0	173.0	183.0	210.0	181.0	180.0	174.0	190.0	224.5	233.0	220.0	227.0	230.0	223.0	235.0	228.0	250.0	231.0	235.0	223.0	205.0	199.0	193.0	223.09	202.0	195.0	182.0	185.0	184.0	202.0	165.0	312.0	618.0	930.0	992.0	1028.0	930.0
158.0	178.0	187.0	189.0	182.0	208.0	200.0	183.0	193.0	192.0	223.09	187.0	173.0	183.0	210.0	181.0	180.0	174.0	190.0	224.5	233.0	220.0	227.0	230.0	223.0	235.0	228.0	250.0	231.0	235.0	223.0	205.0	199.0	193.0	223.09	202.0	195.0	182.0	185.0	184.0	202.0	165.0	312.0	618.0	930.0	992.0	1028.0	930.0	1008.0
178.0	187.0	189.0	182.0	208.0	200.0	183.0	193.0	192.0	223.09	187.0	173.0	183.0	210.0	181.0	180.0	174.0	190.0	224.5	233.0	220.0	227.0	230.0	223.0	235.0	228.0	250.0	231.0	235.0	223.0	205.0	199.0	193.0	223.09	202.0	195.0	182.0	185.0	184.0	202.0	165.0	312.0	618.0	930.0	992.0	1028.0	930.0	1008.0	980.0
187.0	189.0	182.0	208.0	200.0	183.0	193.0	192.0	223.09	187.0	173.0	183.0	210.0	181.0	180.0	174.0	190.0	224.5	233.0	220.0	227.0	230.0	223.0	235.0	228.0	250.0	231.0	235.0	223.0	205.0	199.0	193.0	223.09	202.0	195.0	182.0	185.0	184.0	202.0	165.0	312.0	618.0	930.0	992.0	1028.0	930.0	1008.0	980.0	976.0
189.0	182.0	208.0	200.0	183.0	193.0	192.0	223.09	187.0	173.0	183.0	210.0	181.0	180.0	174.0	190.0	224.5	233.0	220.0	227.0	230.0	223.0	235.0	228.0	250.0	231.0	235.0	223.0	205.0	199.0	193.0	223.09	202.0	195.0	182.0	185.0	184.0	202.0	165.0	312.0	618.0	930.0	992.0	1028.0	930.0	1008.0	980.0	976.0	961.0
182.0	208.0	200.0	183.0	193.0	192.0	223.09	187.0	173.0	183.0	210.0	181.0	180.0	174.0	190.0	224.5	233.0	220.0	227.0	230.0	223.0	235.0	228.0	250.0	231.0	235.0	223.0	205.0	199.0	193.0	223.09	202.0	195.0	182.0	185.0	184.0	202.0	165.0	312.0	618.0	930.0	992.0	1028.0	930.0	1008.0	980.0	976.0	961.0	859.0
208.0	200.0	183.0	193.0	192.0	223.09	187.0	173.0	183.0	210.0	181.0	180.0	174.0	190.0	224.5	233.0	220.0	227.0	230.0	223.0	235.0	228.0	250.0	231.0	235.0	223.0	205.0	199.0	193.0	223.09	202.0	195.0	182.0	185.0	184.0	202.0	165.0	312.0	618.0	930.0	992.0	1028.0	930.0	1008.0	980.0	976.0	961.0	859.0	591.0
200.0	183.0	193.0	192.0	223.09	187.0	173.0	183.0	210.0	181.0	180.0	174.0	190.0	224.5	233.0	220.0	227.0	230.0	223.0	235.0	228.0	250.0	231.0	235.0	223.0	205.0	199.0	193.0	223.09	202.0	195.0	182.0	185.0	184.0	202.0	165.0	312.0	618.0	930.0	992.0	1028.0	930.0	1008.0	980.0	976.0	961.0	859.0	591.0	456.0
183.0	193.0	192.0	223.09	187.0	173.0	183.0	210.0	181.0	180.0	174.0	190.0	224.5	233.0	220.0	227.0	230.0	223.0	235.0	228.0	250.0	231.0	235.0	223.0	205.0	199.0	193.0	223.09	202.0	195.0	182.0	185.0	184.0	202.0	165.0	312.0	618.0	930.0	992.0	1028.0	930.0	1008.0	980.0	976.0	961.0	859.0	591.0	456.0	360.0
193.0	192.0	223.09	187.0	173.0	183.0	210.0	181.0	180.0	174.0	190.0	224.5	233.0	220.0	227.0	230.0	223.0	235.0	228.0	250.0	231.0	235.0	223.0	205.0	199.0	193.0	223.09	202.0	195.0	182.0	185.0	184.0	202.0	165.0	312.0	618.0	930.0	992.0	1028.0	930.0	1008.0	980.0	976.0	961.0	859.0	591.0	456.0	360.0	271.12
192.0	223.09	187.0	173.0	183.0	210.0	181.0	180.0	174.0	190.0	224.5	233.0	220.0	227.0	230.0	223.0	235.0	228.0	250.0	231.0	235.0	223.0	205.0	199.0	193.0	223.09	202.0	195.0	182.0	185.0	184.0	202.0	165.0	312.0	618.0	930.0	992.0	1028.0	930.0	1008.0	980.0	976.0	961.0	859.0	591.0	456.0	360.0	271.12	255.0
223.09	187.0	173.0	183.0	210.0	181.0	180.0	174.0	190.0	224.5	233.0	220.0	227.0	230.0	223.0	235.0	228.0	250.0	231.0	235.0	223.0	205.0	199.0	193.0	223.09	202.0	195.0	182.0	185.0	184.0	202.0	165.0	312.0	618.0	930.0	992.0	1028.0	930.0	1008.0	980.0	976.0	961.0	859.0	591.0	456.0	360.0	271.12	255.0	270.89
187.0	173.0	183.0	210.0	181.0	180.0	174.0	190.0	224.5	233.0	220.0	227.0	230.0	223.0	235.0	228.0	250.0	231.0	235.0	223.0	205.0	199.0	193.0	223.09	202.0	195.0	182.0	185.0	184.0	202.0	165.0	312.0	618.0	930.0	992.0	1028.0	930.0	1008.0	980.0	976.0	961.0	859.0	591.0	456.0	360.0	271.12	255.0	270.89	234.0
173.0	183.0	210.0	181.0	180.0	174.0	190.0	224.5	233.0	220.0	227.0	230.0	223.0	235.0	228.0	250.0	231.0	235.0	223.0	205.0	199.0	193.0	223.09	202.0	195.0	182.0	185.0	184.0	202.0	165.0	312.0	618.0	930.0	992.0	1028.0	930.0	1008.0	980.0	976.0	961.0	859.0	591.0	456.0	360.0	271.12	255.0	270.89	234.0	210.0
183.0	210.0	181.0	180.0	174.0	190.0	224.5	233.0	220.0	227.0	230.0	223.0	235.0	228.0	250.0	231.0	235.0	223.0	205.0	199.0	193.0	223.09	202.0	195.0	182.0	185.0	184.0	202.0	165.0	312.0	618.0	930.0	992.0	1028.0	930.0	1008.0	980.0	976.0	961.0	859.0	591.0	456.0	360.0	271.12	255.0	270.89	234.0	210.0	226.0
210.0	181.0	180.0	174.0	190.0	224.5	233.0	220.0	227.0	230.0	223.0	235.0	228.0	250.0	231.0	235.0	223.0	205.0	199.0	193.0	223.09	202.0	195.0	182.0	185.0	184.0	202.0	165.0	312.0	618.0	930.0	992.0	1028.0	930.0	1008.0	980.0	976.0	961.0	859.0	591.0	456.0	360.0	271.12	255.0	270.89	234.0	210.0	226.0	242.0
181.0	180.0	174.0	190.0	224.5	233.0	220.0	227.0	230.0	223.0	235.0	228.0	250.0	231.0	235.0	223.0	205.0	199.0	193.0	223.09	202.0	195.0	182.0	185.0	184.0	202.0	165.0	312.0	618.0	930.0	992.0	1028.0	930.0	1008.0	980.0	976.0	961.0	859.0	591.0	456.0	360.0	271.12	255.0	270.89	234.0	210.0	226.0	242.0	221.0
180.0	174.0	190.0	224.5	233.0	220.0	227.0	230.0	223.0	235.0	228.0	250.0	231.0	235.0	223.0	205.0	199.0	193.0	223.09	202.0	195.0	182.0	185.0	184.0	202.0	165.0	312.0	618.0	930.0	992.0	1028.0	930.0	1008.0	980.0	976.0	961.0	859.0	591.0	456.0	360.0	271.12	255.0	270.89	234.0	210.0	226.0	242.0	221.0	208.0
174.0	190.0	224.5	233.0	220.0	227.0	230.0	223.0	235.0	228.0	250.0	231.0	235.0	223.0	205.0	199.0	193.0	223.09	202.0	195.0	182.0	185.0	184.0	202.0	165.0	312.0	618.0	930.0	992.0	1028.0	930.0	1008.0	980.0	976.0	961.0	859.0	591.0	456.0	360.0	271.12	255.0	270.89	234.0	210.0	226.0	242.0	221.0	208.0	218.0
190.0	224.5	233.0	220.0	227.0	230.0	223.0	235.0	228.0	250.0	231.0	235.0	223.0	205.0	199.0	193.0	223.09	202.0	195.0	182.0	185.0	184.0	202.0	165.0	312.0	618.0	930.0	992.0	1028.0	930.0	1008.0	980.0	976.0	961.0	859.0	591.0	456.0	360.0	271.12	255.0	270.89	234.0	210.0	226.0	242.0	221.0	208.0	218.0	355.0
224.5	233.0	220.0	227.0	230.0	223.0	235.0	228.0	250.0	231.0	235.0	223.0	205.0	199.0	193.0	223.09	202.0	195.0	182.0	185.0	184.0	202.0	165.0	312.0	618.0	930.0	992.0	1028.0	930.0	1008.0	980.0	976.0	961.0	859.0	591.0	456.0	360.0	271.12	255.0	270.89	234.0	210.0	226.0	242.0	221.0	208.0	218.0	355.0	643.0
233.0	220.0	227.0	230.0	223.0	235.0	228.0	250.0	231.0	235.0	223.0	205.0	199.0	193.0	223.09	202.0	195.0	182.0	185.0	184.0	202.0	165.0	312.0	618.0	930.0	992.0	1028.0	930.0	1008.0	980.0	976.0	961.0	859.0	591.0	456.0	360.0	271.12	255.0	270.89	234.0	210.0	226.0	242.0	221.0	208.0	218.0	355.0	643.0	972.12
220.0	227.0	230.0	223.0	235.0	228.0	250.0	231.0	235.0	223.0	205.0	199.0	193.0	223.09	202.0	195.0	182.0	185.0	184.0	202.0	165.0	312.0	618.0	930.0	992.0	1028.0	930.0	1008.0	980.0	976.0	961.0	859.0	591.0	456.0	360.0	271.12	255.0	270.89	234.0	210.0	226.0	242.0	221.0	208.0	218.0	355.0	643.0	972.12	978.2
227.0	230.0	223.0	235.0	228.0	250.0	231.0	235.0	223.0	205.0	199.0	193.0	223.09	202.0	195.0	182.0	185.0	184.0	202.0	165.0	312.0	618.0	930.0	992.0	1028.0	930.0	1008.0	980.0	976.0	961.0	859.0	591.0	456.0	360.0	271.12	255.0	270.89	234.0	210.0	226.0	242.0	221.0	208.0	218.0	355.0	643.0	972.12	978.2	1003.2
230.0	223.0	235.0	228.0	250.0	231.0	235.0	223.0	205.0	199.0	193.0	223.09	202.0	195.0	182.0	185.0	184.0	202.0	165.0	312.0	618.0	930.0	992.0	1028.0	930.0	1008.0	980.0	976.0	961.0	859.0	591.0	456.0	360.0	271.12	255.0	270.89	234.0	210.0	226.0	242.0	221.0	208.0	218.0	355.0	643.0	972.12	978.2	1003.2	1023.2
223.0	235.0	228.0	250.0	231.0	235.0	223.0	205.0	199.0	193.0	223.09	202.0	195.0	182.0	185.0	184.0	202.0	165.0	312.0	618.0	930.0	992.0	1028.0	930.0	1008.0	980.0	976.0	961.0	859.0	591.0	456.0	360.0	271.12	255.0	270.89	234.0	210.0	226.0	242.0	221.0	208.0	218.0	355.0	643.0	972.12	978.2	1003.2	1023.2	974.2
235.0	228.0	250.0	231.0	235.0	223.0	205.0	199.0	193.0	223.09	202.0	195.0	182.0	185.0	184.0	202.0	165.0	312.0	618.0	930.0	992.0	1028.0	930.0	1008.0	980.0	976.0	961.0	859.0	591.0	456.0	360.0	271.12	255.0	270.89	234.0	210.0	226.0	242.0	221.0	208.0	218.0	355.0	643.0	972.12	978.2	1003.2	1023.2	974.2	1002.2
228.0	250.0	231.0	235.0	223.0	205.0	199.0	193.0	223.09	202.0	195.0	182.0	185.0	184.0	202.0	165.0	312.0	618.0	930.0	992.0	1028.0	930.0	1008.0	980.0	976.0	961.0	859.0	591.0	456.0	360.0	271.12	255.0	270.89	234.0	210.0	226.0	242.0	221.0	208.0	218.0	355.0	643.0	972.12	978.2	1003.2	1023.2	974.2	1002.2	988.0
250.0	231.0	235.0	223.0	205.0	199.0	193.0	223.09	202.0	195.0	182.0	185.0	184.0	202.0	165.0	312.0	618.0	930.0	992.0	1028.0	930.0	1008.0	980.0	976.0	961.0	859.0	591.0	456.0	360.0	271.12	255.0	270.89	234.0	210.0	226.0	242.0	221.0	208.0	218.0	355.0	643.0	972.12	978.2	1003.2	1023.2	974.2	1002.2	988.0	980.0
231.0	235.0	223.0	205.0	199.0	193.0	223.09	202.0	195.0	182.0	185.0	184.0	202.0	165.0	312.0	618.0	930.0	992.0	1028.0	930.0	1008.0	980.0	976.0	961.0	859.0	591.0	456.0	360.0	271.12	255.0	270.89	234.0	210.0	226.0	242.0	221.0	208.0	218.0	355.0	643.0	972.12	978.2	1003.2	1023.2	974.2	1002.2	988.0	980.0	840.0
235.0	223.0	205.0	199.0	193.0	223.09	202.0	195.0	182.0	185.0	184.0	202.0	165.0	312.0	618.0	930.0	992.0	1028.0	930.0	1008.0	980.0	976.0	961.0	859.0	591.0	456.0	360.0	271.12	255.0	270.89	234.0	210.0	226.0	242.0	221.0	208.0	218.0	355.0	643.0	972.12	978.2	1003.2	1023.2	974.2	1002.2	988.0	980.0	840.0	589.0
223.0	205.0	199.0	193.0	223.09	202.0	195.0	182.0	185.0	184.0	202.0	165.0	312.0	618.0	930.0	992.0	1028.0	930.0	1008.0	980.0	976.0	961.0	859.0	591.0	456.0	360.0	271.12	255.0	270.89	234.0	210.0	226.0	242.0	221.0	208.0	218.0	355.0	643.0	972.12	978.2	1003.2	1023.2	974.2	1002.2	988.0	980.0	840.0	589.0	426.0
205.0	199.0	193.0	223.09	202.0	195.0	182.0	185.0	184.0	202.0	165.0	312.0	618.0	930.0	992.0	1028.0	930.0	1008.0	980.0	976.0	961.0	859.0	591.0	456.0	360.0	271.12	255.0	270.89	234.0	210.0	226.0	242.0	221.0	208.0	218.0	355.0	643.0	972.12	978.2	1003.2	1023.2	974.2	1002.2	988.0	980.0	840.0	589.0	426.0	399.0
199.0	193.0	223.09	202.0	195.0	182.0	185.0	184.0	202.0	165.0	312.0	618.0	930.0	992.0	1028.0	930.0	1008.0	980.0	976.0	961.0	859.0	591.0	456.0	360.0	271.12	255.0	270.89	234.0	210.0	226.0	242.0	221.0	208.0	218.0	355.0	643.0	972.12	978.2	1003.2	1023.2	974.2	1002.2	988.0	980.0	840.0	589.0	426.0	399.0	310.0
193.0	223.09	202.0	195.0	182.0	185.0	184.0	202.0	165.0	312.0	618.0	930.0	992.0	1028.0	930.0	1008.0	980.0	976.0	961.0	859.0	591.0	456.0	360.0	271.12	255.0	270.89	234.0	210.0	226.0	242.0	221.0	208.0	218.0	355.0	643.0	972.12	978.2	1003.2	1023.2	974.2	1002.2	988.0	980.0	840.0	589.0	426.0	399.0	310.0	314.0
223.09	202.0	195.0	182.0	185.0	184.0	202.0	165.0	312.0	618.0	930.0	992.0	1028.0	930.0	1008.0	980.0	976.0	961.0	859.0	591.0	456.0	360.0	271.12	255.0	270.89	234.0	210.0	226.0	242.0	221.0	208.0	218.0	355.0	643.0	972.12	978.2	1003.2	1023.2	974.2	1002.2	988.0	980.0	840.0	589.0	426.0	399.0	310.0	314.0	279.85
202.0	195.0	182.0	185.0	184.0	202.0	165.0	312.0	618.0	930.0	992.0	1028.0	930.0	1008.0	980.0	976.0	961.0	859.0	591.0	456.0	360.0	271.12	255.0	270.89	234.0	210.0	226.0	242.0	221.0	208.0	218.0	355.0	643.0	972.12	978.2	1003.2	1023.2	974.2	1002.2	988.0	980.0	840.0	589.0	426.0	399.0	310.0	314.0	279.85	247.0
195.0	182.0	185.0	184.0	202.0	165.0	312.0	618.0	930.0	992.0	1028.0	930.0	1008.0	980.0	976.0	961.0	859.0	591.0	456.0	360.0	271.12	255.0	270.89	234.0	210.0	226.0	242.0	221.0	208.0	218.0	355.0	643.0	972.12	978.2	1003.2	1023.2	974.2	1002.2	988.0	980.0	840.0	589.0	426.0	399.0	310.0	314.0	279.85	247.0	233.0
182.0	185.0	184.0	202.0	165.0	312.0	618.0	930.0	992.0	1028.0	930.0	1008.0	980.0	976.0	961.0	859.0	591.0	456.0	360.0	271.12	255.0	270.89	234.0	210.0	226.0	242.0	221.0	208.0	218.0	355.0	643.0	972.12	978.2	1003.2	1023.2	974.2	1002.2	988.0	980.0	840.0	589.0	426.0	399.0	310.0	314.0	279.85	247.0	233.0	241.0
185.0	184.0	202.0	165.0	312.0	618.0	930.0	992.0	1028.0	930.0	1008.0	980.0	976.0	961.0	859.0	591.0	456.0	360.0	271.12	255.0	270.89	234.0	210.0	226.0	242.0	221.0	208.0	218.0	355.0	643.0	972.12	978.2	1003.2	1023.2	974.2	1002.2	988.0	980.0	840.0	589.0	426.0	399.0	310.0	314.0	279.85	247.0	233.0	241.0	221.0
184.0	202.0	165.0	312.0	618.0	930.0	992.0	1028.0	930.0	1008.0	980.0	976.0	961.0	859.0	591.0	456.0	360.0	271.12	255.0	270.89	234.0	210.0	226.0	242.0	221.0	208.0	218.0	355.0	643.0	972.12	978.2	1003.2	1023.2	974.2	1002.2	988.0	980.0	840.0	589.0	426.0	399.0	310.0	314.0	279.85	247.0	233.0	241.0	221.0	236.0
202.0	165.0	312.0	618.0	930.0	992.0	1028.0	930.0	1008.0	980.0	976.0	961.0	859.0	591.0	456.0	360.0	271.12	255.0	270.89	234.0	210.0	226.0	242.0	221.0	208.0	218.0	355.0	643.0	972.12	978.2	1003.2	1023.2	974.2	1002.2	988.0	980.0	840.0	589.0	426.0	399.0	310.0	314.0	279.85	247.0	233.0	241.0	221.0	236.0	217.0
165.0	312.0	618.0	930.0	992.0	1028.0	930.0	1008.0	980.0	976.0	961.0	859.0	591.0	456.0	360.0	271.12	255.0	270.89	234.0	210.0	226.0	242.0	221.0	208.0	218.0	355.0	643.0	972.12	978.2	1003.2	1023.2	974.2	1002.2	988.0	980.0	840.0	589.0	426.0	399.0	310.0	314.0	279.85	247.0	233.0	241.0	221.0	236.0	217.0	224.0
312.0	618.0	930.0	992.0	1028.0	930.0	1008.0	980.0	976.0	961.0	859.0	591.0	456.0	360.0	271.12	255.0	270.89	234.0	210.0	226.0	242.0	221.0	208.0	218.0	355.0	643.0	972.12	978.2	1003.2	1023.2	974.2	1002.2	988.0	980.0	840.0	589.0	426.0	399.0	310.0	314.0	279.85	247.0	233.0	241.0	221.0	236.0	217.0	224.0	349.0
618.0	930.0	992.0	1028.0	930.0	1008.0	980.0	976.0	961.0	859.0	591.0	456.0	360.0	271.12	255.0	270.89	234.0	210.0	226.0	242.0	221.0	208.0	218.0	355.0	643.0	972.12	978.2	1003.2	1023.2	974.2	1002.2	988.0	980.0	840.0	589.0	426.0	399.0	310.0	314.0	279.85	247.0	233.0	241.0	221.0	236.0	217.0	224.0	349.0	654.0
930.0	992.0	1028.0	930.0	1008.0	980.0	976.0	961.0	859.0	591.0	456.0	360.0	271.12	255.0	270.89	234.0	210.0	226.0	242.0	221.0	208.0	218.0	355.0	643.0	972.12	978.2	1003.2	1023.2	974.2	1002.2	988.0	980.0	840.0	589.0	426.0	399.0	310.0	314.0	279.85	247.0	233.0	241.0	221.0	236.0	217.0	224.0	349.0	654.0	939.0
992.0	1028.0	930.0	1008.0	980.0	976.0	961.0	859.0	591.0	456.0	360.0	271.12	255.0	270.89	234.0	210.0	226.0	242.0	221.0	208.0	218.0	355.0	643.0	972.12	978.2	1003.2	1023.2	974.2	1002.2	988.0	980.0	840.0	589.0	426.0	399.0	310.0	314.0	279.85	247.0	233.0	241.0	221.0	236.0	217.0	224.0	349.0	654.0	939.0	980.0
1028.0	930.0	1008.0	980.0	976.0	961.0	859.0	591.0	456.0	360.0	271.12	255.0	270.89	234.0	210.0	226.0	242.0	221.0	208.0	218.0	355.0	643.0	972.12	978.2	1003.2	1023.2	974.2	1002.2	988.0	980.0	840.0	589.0	426.0	399.0	310.0	314.0	279.85	247.0	233.0	241.0	221.0	236.0	217.0	224.0	349.0	654.0	939.0	980.0	982.0
930.0	1008.0	980.0	976.0	961.0	859.0	591.0	456.0	360.0	271.12	255.0	270.89	234.0	210.0	226.0	242.0	221.0	208.0	218.0	355.0	643.0	972.12	978.2	1003.2	1023.2	974.2	1002.2	988.0	980.0	840.0	589.0	426.0	399.0	310.0	314.0	279.85	247.0	233.0	241.0	221.0	236.0	217.0	224.0	349.0	654.0	939.0	980.0	982.0	929.0
1008.0	980.0	976.0	961.0	859.0	591.0	456.0	360.0	271.12	255.0	270.89	234.0	210.0	226.0	242.0	221.0	208.0	218.0	355.0	643.0	972.12	978.2	1003.2	1023.2	974.2	1002.2	988.0	980.0	840.0	589.0	426.0	399.0	310.0	314.0	279.85	247.0	233.0	241.0	221.0	236.0	217.0	224.0	349.0	654.0	939.0	980.0	982.0	929.0	993.0
980.0	976.0	961.0	859.0	591.0	456.0	360.0	271.12	255.0	270.89	234.0	210.0	226.0	242.0	221.0	208.0	218.0	355.0	643.0	972.12	978.2	1003.2	1023.2	974.2	1002.2	988.0	980.0	840.0	589.0	426.0	399.0	310.0	314.0	279.85	247.0	233.0	241.0	221.0	236.0	217.0	224.0	349.0	654.0	939.0	980.0	982.0	929.0	993.0	970.12
976.0	961.0	859.0	591.0	456.0	360.0	271.12	255.0	270.89	234.0	210.0	226.0	242.0	221.0	208.0	218.0	355.0	643.0	972.12	978.2	1003.2	1023.2	974.2	1002.2	988.0	980.0	840.0	589.0	426.0	399.0	310.0	314.0	279.85	247.0	233.0	241.0	221.0	236.0	217.0	224.0	349.0	654.0	939.0	980.0	982.0	929.0	993.0	970.12	939.0
961.0	859.0	591.0	456.0	360.0	271.12	255.0	270.89	234.0	210.0	226.0	242.0	221.0	208.0	218.0	355.0	643.0	972.12	978.2	1003.2	1023.2	974.2	1002.2	988.0	980.0	840.0	589.0	426.0	399.0	310.0	314.0	279.85	247.0	233.0	241.0	221.0	236.0	217.0	224.0	349.0	654.0	939.0	980.0	982.0	929.0	993.0	970.12	939.0	933.08
859.0	591.0	456.0	360.0	271.12	255.0	270.89	234.0	210.0	226.0	242.0	221.0	208.0	218.0	355.0	643.0	972.12	978.2	1003.2	1023.2	974.2	1002.2	988.0	980.0	840.0	589.0	426.0	399.0	310.0	314.0	279.85	247.0	233.0	241.0	221.0	236.0	217.0	224.0	349.0	654.0	939.0	980.0	982.0	929.0	993.0	970.12	939.0	933.08	799.0
591.0	456.0	360.0	271.12	255.0	270.89	234.0	210.0	226.0	242.0	221.0	208.0	218.0	355.0	643.0	972.12	978.2	1003.2	1023.2	974.2	1002.2	988.0	980.0	840.0	589.0	426.0	399.0	310.0	314.0	279.85	247.0	233.0	241.0	221.0	236.0	217.0	224.0	349.0	654.0	939.0	980.0	982.0	929.0	993.0	970.12	939.0	933.08	799.0	529.0
456.0	360.0	271.12	255.0	270.89	234.0	210.0	226.0	242.0	221.0	208.0	218.0	355.0	643.0	972.12	978.2	1003.2	1023.2	974.2	1002.2	988.0	980.0	840.0	589.0	426.0	399.0	310.0	314.0	279.85	247.0	233.0	241.0	221.0	236.0	217.0	224.0	349.0	654.0	939.0	980.0	982.0	929.0	993.0	970.12	939.0	933.08	799.0	529.0	413.0
360.0	271.12	255.0	270.89	234.0	210.0	226.0	242.0	221.0	208.0	218.0	355.0	643.0	972.12	978.2	1003.2	1023.2	974.2	1002.2	988.0	980.0	840.0	589.0	426.0	399.0	310.0	314.0	279.85	247.0	233.0	241.0	221.0	236.0	217.0	224.0	349.0	654.0	939.0	980.0	982.0	929.0	993.0	970.12	939.0	933.08	799.0	529.0	413.0	362.0
271.12	255.0	270.89	234.0	210.0	226.0	242.0	221.0	208.0	218.0	355.0	643.0	972.12	978.2	1003.2	1023.2	974.2	1002.2	988.0	980.0	840.0	589.0	426.0	399.0	310.0	314.0	279.85	247.0	233.0	241.0	221.0	236.0	217.0	224.0	349.0	654.0	939.0	980.0	982.0	929.0	993.0	970.12	939.0	933.08	799.0	529.0	413.0	362.0	320.0
255.0	270.89	234.0	210.0	226.0	242.0	221.0	208.0	218.0	355.0	643.0	972.12	978.2	1003.2	1023.2	974.2	1002.2	988.0	980.0	840.0	589.0	426.0	399.0	310.0	314.0	279.85	247.0	233.0	241.0	221.0	236.0	217.0	224.0	349.0	654.0	939.0	980.0	982.0	929.0	993.0	970.12	939.0	933.08	799.0	529.0	413.0	362.0	320.0	284.0
270.89	234.0	210.0	226.0	242.0	221.0	208.0	218.0	355.0	643.0	972.12	978.2	1003.2	1023.2	974.2	1002.2	988.0	980.0	840.0	589.0	426.0	399.0	310.0	314.0	279.85	247.0	233.0	241.0	221.0	236.0	217.0	224.0	349.0	654.0	939.0	980.0	982.0	929.0	993.0	970.12	939.0	933.08	799.0	529.0	413.0	362.0	320.0	284.0	263.93
234.0	210.0	226.0	242.0	221.0	208.0	218.0	355.0	643.0	972.12	978.2	1003.2	1023.2	974.2	1002.2	988.0	980.0	840.0	589.0	426.0	399.0	310.0	314.0	279.85	247.0	233.0	241.0	221.0	236.0	217.0	224.0	349.0	654.0	939.0	980.0	982.0	929.0	993.0	970.12	939.0	933.08	799.0	529.0	413.0	362.0	320.0	284.0	263.93	280.0
210.0	226.0	242.0	221.0	208.0	218.0	355.0	643.0	972.12	978.2	1003.2	1023.2	974.2	1002.2	988.0	980.0	840.0	589.0	426.0	399.0	310.0	314.0	279.85	247.0	233.0	241.0	221.0	236.0	217.0	224.0	349.0	654.0	939.0	980.0	982.0	929.0	993.0	970.12	939.0	933.08	799.0	529.0	413.0	362.0	320.0	284.0	263.93	280.0	268.0
226.0	242.0	221.0	208.0	218.0	355.0	643.0	972.12	978.2	1003.2	1023.2	974.2	1002.2	988.0	980.0	840.0	589.0	426.0	399.0	310.0	314.0	279.85	247.0	233.0	241.0	221.0	236.0	217.0	224.0	349.0	654.0	939.0	980.0	982.0	929.0	993.0	970.12	939.0	933.08	799.0	529.0	413.0	362.0	320.0	284.0	263.93	280.0	268.0	259.0
242.0	221.0	208.0	218.0	355.0	643.0	972.12	978.2	1003.2	1023.2	974.2	1002.2	988.0	980.0	840.0	589.0	426.0	399.0	310.0	314.0	279.85	247.0	233.0	241.0	221.0	236.0	217.0	224.0	349.0	654.0	939.0	980.0	982.0	929.0	993.0	970.12	939.0	933.08	799.0	529.0	413.0	362.0	320.0	284.0	263.93	280.0	268.0	259.0	259.0
221.0	208.0	218.0	355.0	643.0	972.12	978.2	1003.2	1023.2	974.2	1002.2	988.0	980.0	840.0	589.0	426.0	399.0	310.0	314.0	279.85	247.0	233.0	241.0	221.0	236.0	217.0	224.0	349.0	654.0	939.0	980.0	982.0	929.0	993.0	970.12	939.0	933.08	799.0	529.0	413.0	362.0	320.0	284.0	263.93	280.0	268.0	259.0	259.0	253.0
208.0	218.0	355.0	643.0	972.12	978.2	1003.2	1023.2	974.2	1002.2	988.0	980.0	840.0	589.0	426.0	399.0	310.0	314.0	279.85	247.0	233.0	241.0	221.0	236.0	217.0	224.0	349.0	654.0	939.0	980.0	982.0	929.0	993.0	970.12	939.0	933.08	799.0	529.0	413.0	362.0	320.0	284.0	263.93	280.0	268.0	259.0	259.0	253.0	247.0
218.0	355.0	643.0	972.12	978.2	1003.2	1023.2	974.2	1002.2	988.0	980.0	840.0	589.0	426.0	399.0	310.0	314.0	279.85	247.0	233.0	241.0	221.0	236.0	217.0	224.0	349.0	654.0	939.0	980.0	982.0	929.0	993.0	970.12	939.0	933.08	799.0	529.0	413.0	362.0	320.0	284.0	263.93	280.0	268.0	259.0	259.0	253.0	247.0	242.0
355.0	643.0	972.12	978.2	1003.2	1023.2	974.2	1002.2	988.0	980.0	840.0	589.0	426.0	399.0	310.0	314.0	279.85	247.0	233.0	241.0	221.0	236.0	217.0	224.0	349.0	654.0	939.0	980.0	982.0	929.0	993.0	970.12	939.0	933.08	799.0	529.0	413.0	362.0	320.0	284.0	263.93	280.0	268.0	259.0	259.0	253.0	247.0	242.0	336.0
643.0	972.12	978.2	1003.2	1023.2	974.2	1002.2	988.0	980.0	840.0	589.0	426.0	399.0	310.0	314.0	279.85	247.0	233.0	241.0	221.0	236.0	217.0	224.0	349.0	654.0	939.0	980.0	982.0	929.0	993.0	970.12	939.0	933.08	799.0	529.0	413.0	362.0	320.0	284.0	263.93	280.0	268.0	259.0	259.0	253.0	247.0	242.0	336.0	630.0
972.12	978.2	1003.2	1023.2	974.2	1002.2	988.0	980.0	840.0	589.0	426.0	399.0	310.0	314.0	279.85	247.0	233.0	241.0	221.0	236.0	217.0	224.0	349.0	654.0	939.0	980.0	982.0	929.0	993.0	970.12	939.0	933.08	799.0	529.0	413.0	362.0	320.0	284.0	263.93	280.0	268.0	259.0	259.0	253.0	247.0	242.0	336.0	630.0	948.0
978.2	1003.2	1023.2	974.2	1002.2	988.0	980.0	840.0	589.0	426.0	399.0	310.0	314.0	279.85	247.0	233.0	241.0	221.0	236.0	217.0	224.0	349.0	654.0	939.0	980.0	982.0	929.0	993.0	970.12	939.0	933.08	799.0	529.0	413.0	362.0	320.0	284.0	263.93	280.0	268.0	259.0	259.0	253.0	247.0	242.0	336.0	630.0	948.0	977.12
1003.2	1023.2	974.2	1002.2	988.0	980.0	840.0	589.0	426.0	399.0	310.0	314.0	279.85	247.0	233.0	241.0	221.0	236.0	217.0	224.0	349.0	654.0	939.0	980.0	982.0	929.0	993.0	970.12	939.0	933.08	799.0	529.0	413.0	362.0	320.0	284.0	263.93	280.0	268.0	259.0	259.0	253.0	247.0	242.0	336.0	630.0	948.0	977.12	1050.0
1023.2	974.2	1002.2	988.0	980.0	840.0	589.0	426.0	399.0	310.0	314.0	279.85	247.0	233.0	241.0	221.0	236.0	217.0	224.0	349.0	654.0	939.0	980.0	982.0	929.0	993.0	970.12	939.0	933.08	799.0	529.0	413.0	362.0	320.0	284.0	263.93	280.0	268.0	259.0	259.0	253.0	247.0	242.0	336.0	630.0	948.0	977.12	1050.0	955.0
974.2	1002.2	988.0	980.0	840.0	589.0	426.0	399.0	310.0	314.0	279.85	247.0	233.0	241.0	221.0	236.0	217.0	224.0	349.0	654.0	939.0	980.0	982.0	929.0	993.0	970.12	939.0	933.08	799.0	529.0	413.0	362.0	320.0	284.0	263.93	280.0	268.0	259.0	259.0	253.0	247.0	242.0	336.0	630.0	948.0	977.12	1050.0	955.0	969.08
1002.2	988.0	980.0	840.0	589.0	426.0	399.0	310.0	314.0	279.85	247.0	233.0	241.0	221.0	236.0	217.0	224.0	349.0	654.0	939.0	980.0	982.0	929.0	993.0	970.12	939.0	933.08	799.0	529.0	413.0	362.0	320.0	284.0	263.93	280.0	268.0	259.0	259.0	253.0	247.0	242.0	336.0	630.0	948.0	977.12	1050.0	955.0	969.08	990.0
988.0	980.0	840.0	589.0	426.0	399.0	310.0	314.0	279.85	247.0	233.0	241.0	221.0	236.0	217.0	224.0	349.0	654.0	939.0	980.0	982.0	929.0	993.0	970.12	939.0	933.08	799.0	529.0	413.0	362.0	320.0	284.0	263.93	280.0	268.0	259.0	259.0	253.0	247.0	242.0	336.0	630.0	948.0	977.12	1050.0	955.0	969.08	990.0	967.0
980.0	840.0	589.0	426.0	399.0	310.0	314.0	279.85	247.0	233.0	241.0	221.0	236.0	217.0	224.0	349.0	654.0	939.0	980.0	982.0	929.0	993.0	970.12	939.0	933.08	799.0	529.0	413.0	362.0	320.0	284.0	263.93	280.0	268.0	259.0	259.0	253.0	247.0	242.0	336.0	630.0	948.0	977.12	1050.0	955.0	969.08	990.0	967.0	958.0
840.0	589.0	426.0	399.0	310.0	314.0	279.85	247.0	233.0	241.0	221.0	236.0	217.0	224.0	349.0	654.0	939.0	980.0	982.0	929.0	993.0	970.12	939.0	933.08	799.0	529.0	413.0	362.0	320.0	284.0	263.93	280.0	268.0	259.0	259.0	253.0	247.0	242.0	336.0	630.0	948.0	977.12	1050.0	955.0	969.08	990.0	967.0	958.0	844.0
589.0	426.0	399.0	310.0	314.0	279.85	247.0	233.0	241.0	221.0	236.0	217.0	224.0	349.0	654.0	939.0	980.0	982.0	929.0	993.0	970.12	939.0	933.08	799.0	529.0	413.0	362.0	320.0	284.0	263.93	280.0	268.0	259.0	259.0	253.0	247.0	242.0	336.0	630.0	948.0	977.12	1050.0	955.0	969.08	990.0	967.0	958.0	844.0	594.0
426.0	399.0	310.0	314.0	279.85	247.0	233.0	241.0	221.0	236.0	217.0	224.0	349.0	654.0	939.0	980.0	982.0	929.0	993.0	970.12	939.0	933.08	799.0	529.0	413.0	362.0	320.0	284.0	263.93	280.0	268.0	259.0	259.0	253.0	247.0	242.0	336.0	630.0	948.0	977.12	1050.0	955.0	969.08	990.0	967.0	958.0	844.0	594.0	433.0
399.0	310.0	314.0	279.85	247.0	233.0	241.0	221.0	236.0	217.0	224.0	349.0	654.0	939.0	980.0	982.0	929.0	993.0	970.12	939.0	933.08	799.0	529.0	413.0	362.0	320.0	284.0	263.93	280.0	268.0	259.0	259.0	253.0	247.0	242.0	336.0	630.0	948.0	977.12	1050.0	955.0	969.08	990.0	967.0	958.0	844.0	594.0	433.0	386.0
310.0	314.0	279.85	247.0	233.0	241.0	221.0	236.0	217.0	224.0	349.0	654.0	939.0	980.0	982.0	929.0	993.0	970.12	939.0	933.08	799.0	529.0	413.0	362.0	320.0	284.0	263.93	280.0	268.0	259.0	259.0	253.0	247.0	242.0	336.0	630.0	948.0	977.12	1050.0	955.0	969.08	990.0	967.0	958.0	844.0	594.0	433.0	386.0	286.0
314.0	279.85	247.0	233.0	241.0	221.0	236.0	217.0	224.0	349.0	654.0	939.0	980.0	982.0	929.0	993.0	970.12	939.0	933.08	799.0	529.0	413.0	362.0	320.0	284.0	263.93	280.0	268.0	259.0	259.0	253.0	247.0	242.0	336.0	630.0	948.0	977.12	1050.0	955.0	969.08	990.0	967.0	958.0	844.0	594.0	433.0	386.0	286.0	312.32
279.85	247.0	233.0	241.0	221.0	236.0	217.0	224.0	349.0	654.0	939.0	980.0	982.0	929.0	993.0	970.12	939.0	933.08	799.0	529.0	413.0	362.0	320.0	284.0	263.93	280.0	268.0	259.0	259.0	253.0	247.0	242.0	336.0	630.0	948.0	977.12	1050.0	955.0	969.08	990.0	967.0	958.0	844.0	594.0	433.0	386.0	286.0	312.32	288.67
247.0	233.0	241.0	221.0	236.0	217.0	224.0	349.0	654.0	939.0	980.0	982.0	929.0	993.0	970.12	939.0	933.08	799.0	529.0	413.0	362.0	320.0	284.0	263.93	280.0	268.0	259.0	259.0	253.0	247.0	242.0	336.0	630.0	948.0	977.12	1050.0	955.0	969.08	990.0	967.0	958.0	844.0	594.0	433.0	386.0	286.0	312.32	288.67	261.0
233.0	241.0	221.0	236.0	217.0	224.0	349.0	654.0	939.0	980.0	982.0	929.0	993.0	970.12	939.0	933.08	799.0	529.0	413.0	362.0	320.0	284.0	263.93	280.0	268.0	259.0	259.0	253.0	247.0	242.0	336.0	630.0	948.0	977.12	1050.0	955.0	969.08	990.0	967.0	958.0	844.0	594.0	433.0	386.0	286.0	312.32	288.67	261.0	255.0
241.0	221.0	236.0	217.0	224.0	349.0	654.0	939.0	980.0	982.0	929.0	993.0	970.12	939.0	933.08	799.0	529.0	413.0	362.0	320.0	284.0	263.93	280.0	268.0	259.0	259.0	253.0	247.0	242.0	336.0	630.0	948.0	977.12	1050.0	955.0	969.08	990.0	967.0	958.0	844.0	594.0	433.0	386.0	286.0	312.32	288.67	261.0	255.0	241.0
221.0	236.0	217.0	224.0	349.0	654.0	939.0	980.0	982.0	929.0	993.0	970.12	939.0	933.08	799.0	529.0	413.0	362.0	320.0	284.0	263.93	280.0	268.0	259.0	259.0	253.0	247.0	242.0	336.0	630.0	948.0	977.12	1050.0	955.0	969.08	990.0	967.0	958.0	844.0	594.0	433.0	386.0	286.0	312.32	288.67	261.0	255.0	241.0	255.0
236.0	217.0	224.0	349.0	654.0	939.0	980.0	982.0	929.0	993.0	970.12	939.0	933.08	799.0	529.0	413.0	362.0	320.0	284.0	263.93	280.0	268.0	259.0	259.0	253.0	247.0	242.0	336.0	630.0	948.0	977.12	1050.0	955.0	969.08	990.0	967.0	958.0	844.0	594.0	433.0	386.0	286.0	312.32	288.67	261.0	255.0	241.0	255.0	235.0
217.0	224.0	349.0	654.0	939.0	980.0	982.0	929.0	993.0	970.12	939.0	933.08	799.0	529.0	413.0	362.0	320.0	284.0	263.93	280.0	268.0	259.0	259.0	253.0	247.0	242.0	336.0	630.0	948.0	977.12	1050.0	955.0	969.08	990.0	967.0	958.0	844.0	594.0	433.0	386.0	286.0	312.32	288.67	261.0	255.0	241.0	255.0	235.0	232.0
224.0	349.0	654.0	939.0	980.0	982.0	929.0	993.0	970.12	939.0	933.08	799.0	529.0	413.0	362.0	320.0	284.0	263.93	280.0	268.0	259.0	259.0	253.0	247.0	242.0	336.0	630.0	948.0	977.12	1050.0	955.0	969.08	990.0	967.0	958.0	844.0	594.0	433.0	386.0	286.0	312.32	288.67	261.0	255.0	241.0	255.0	235.0	232.0	219.0
349.0	654.0	939.0	980.0	982.0	929.0	993.0	970.12	939.0	933.08	799.0	529.0	413.0	362.0	320.0	284.0	263.93	280.0	268.0	259.0	259.0	253.0	247.0	242.0	336.0	630.0	948.0	977.12	1050.0	955.0	969.08	990.0	967.0	958.0	844.0	594.0	433.0	386.0	286.0	312.32	288.67	261.0	255.0	241.0	255.0	235.0	232.0	219.0	359.0
654.0	939.0	980.0	982.0	929.0	993.0	970.12	939.0	933.08	799.0	529.0	413.0	362.0	320.0	284.0	263.93	280.0	268.0	259.0	259.0	253.0	247.0	242.0	336.0	630.0	948.0	977.12	1050.0	955.0	969.08	990.0	967.0	958.0	844.0	594.0	433.0	386.0	286.0	312.32	288.67	261.0	255.0	241.0	255.0	235.0	232.0	219.0	359.0	622.0
939.0	980.0	982.0	929.0	993.0	970.12	939.0	933.08	799.0	529.0	413.0	362.0	320.0	284.0	263.93	280.0	268.0	259.0	259.0	253.0	247.0	242.0	336.0	630.0	948.0	977.12	1050.0	955.0	969.08	990.0	967.0	958.0	844.0	594.0	433.0	386.0	286.0	312.32	288.67	261.0	255.0	241.0	255.0	235.0	232.0	219.0	359.0	622.0	938.12
980.0	982.0	929.0	993.0	970.12	939.0	933.08	799.0	529.0	413.0	362.0	320.0	284.0	263.93	280.0	268.0	259.0	259.0	253.0	247.0	242.0	336.0	630.0	948.0	977.12	1050.0	955.0	969.08	990.0	967.0	958.0	844.0	594.0	433.0	386.0	286.0	312.32	288.67	261.0	255.0	241.0	255.0	235.0	232.0	219.0	359.0	622.0	938.12	1001.0
982.0	929.0	993.0	970.12	939.0	933.08	799.0	529.0	413.0	362.0	320.0	284.0	263.93	280.0	268.0	259.0	259.0	253.0	247.0	242.0	336.0	630.0	948.0	977.12	1050.0	955.0	969.08	990.0	967.0	958.0	844.0	594.0	433.0	386.0	286.0	312.32	288.67	261.0	255.0	241.0	255.0	235.0	232.0	219.0	359.0	622.0	938.12	1001.0	1005.0
929.0	993.0	970.12	939.0	933.08	799.0	529.0	413.0	362.0	320.0	284.0	263.93	280.0	268.0	259.0	259.0	253.0	247.0	242.0	336.0	630.0	948.0	977.12	1050.0	955.0	969.08	990.0	967.0	958.0	844.0	594.0	433.0	386.0	286.0	312.32	288.67	261.0	255.0	241.0	255.0	235.0	232.0	219.0	359.0	622.0	938.12	1001.0	1005.0	972.0
993.0	970.12	939.0	933.08	799.0	529.0	413.0	362.0	320.0	284.0	263.93	280.0	268.0	259.0	259.0	253.0	247.0	242.0	336.0	630.0	948.0	977.12	1050.0	955.0	969.08	990.0	967.0	958.0	844.0	594.0	433.0	386.0	286.0	312.32	288.67	261.0	255.0	241.0	255.0	235.0	232.0	219.0	359.0	622.0	938.12	1001.0	1005.0	972.0	1021.0
970.12	939.0	933.08	799.0	529.0	413.0	362.0	320.0	284.0	263.93	280.0	268.0	259.0	259.0	253.0	247.0	242.0	336.0	630.0	948.0	977.12	1050.0	955.0	969.08	990.0	967.0	958.0	844.0	594.0	433.0	386.0	286.0	312.32	288.67	261.0	255.0	241.0	255.0	235.0	232.0	219.0	359.0	622.0	938.12	1001.0	1005.0	972.0	1021.0	1001.0
939.0	933.08	799.0	529.0	413.0	362.0	320.0	284.0	263.93	280.0	268.0	259.0	259.0	253.0	247.0	242.0	336.0	630.0	948.0	977.12	1050.0	955.0	969.08	990.0	967.0	958.0	844.0	594.0	433.0	386.0	286.0	312.32	288.67	261.0	255.0	241.0	255.0	235.0	232.0	219.0	359.0	622.0	938.12	1001.0	1005.0	972.0	1021.0	1001.0	945.0
933.08	799.0	529.0	413.0	362.0	320.0	284.0	263.93	280.0	268.0	259.0	259.0	253.0	247.0	242.0	336.0	630.0	948.0	977.12	1050.0	955.0	969.08	990.0	967.0	958.0	844.0	594.0	433.0	386.0	286.0	312.32	288.67	261.0	255.0	241.0	255.0	235.0	232.0	219.0	359.0	622.0	938.12	1001.0	1005.0	972.0	1021.0	1001.0	945.0	945.0
799.0	529.0	413.0	362.0	320.0	284.0	263.93	280.0	268.0	259.0	259.0	253.0	247.0	242.0	336.0	630.0	948.0	977.12	1050.0	955.0	969.08	990.0	967.0	958.0	844.0	594.0	433.0	386.0	286.0	312.32	288.67	261.0	255.0	241.0	255.0	235.0	232.0	219.0	359.0	622.0	938.12	1001.0	1005.0	972.0	1021.0	1001.0	945.0	945.0	806.12
529.0	413.0	362.0	320.0	284.0	263.93	280.0	268.0	259.0	259.0	253.0	247.0	242.0	336.0	630.0	948.0	977.12	1050.0	955.0	969.08	990.0	967.0	958.0	844.0	594.0	433.0	386.0	286.0	312.32	288.67	261.0	255.0	241.0	255.0	235.0	232.0	219.0	359.0	622.0	938.12	1001.0	1005.0	972.0	1021.0	1001.0	945.0	945.0	806.12	542.0
413.0	362.0	320.0	284.0	263.93	280.0	268.0	259.0	259.0	253.0	247.0	242.0	336.0	630.0	948.0	977.12	1050.0	955.0	969.08	990.0	967.0	958.0	844.0	594.0	433.0	386.0	286.0	312.32	288.67	261.0	255.0	241.0	255.0	235.0	232.0	219.0	359.0	622.0	938.12	1001.0	1005.0	972.0	1021.0	1001.0	945.0	945.0	806.12	542.0	373.0
362.0	320.0	284.0	263.93	280.0	268.0	259.0	259.0	253.0	247.0	242.0	336.0	630.0	948.0	977.12	1050.0	955.0	969.08	990.0	967.0	958.0	844.0	594.0	433.0	386.0	286.0	312.32	288.67	261.0	255.0	241.0	255.0	235.0	232.0	219.0	359.0	622.0	938.12	1001.0	1005.0	972.0	1021.0	1001.0	945.0	945.0	806.12	542.0	373.0	330.0
320.0	284.0	263.93	280.0	268.0	259.0	259.0	253.0	247.0	242.0	336.0	630.0	948.0	977.12	1050.0	955.0	969.08	990.0	967.0	958.0	844.0	594.0	433.0	386.0	286.0	312.32	288.67	261.0	255.0	241.0	255.0	235.0	232.0	219.0	359.0	622.0	938.12	1001.0	1005.0	972.0	1021.0	1001.0	945.0	945.0	806.12	542.0	373.0	330.0	289.0
284.0	263.93	280.0	268.0	259.0	259.0	253.0	247.0	242.0	336.0	630.0	948.0	977.12	1050.0	955.0	969.08	990.0	967.0	958.0	844.0	594.0	433.0	386.0	286.0	312.32	288.67	261.0	255.0	241.0	255.0	235.0	232.0	219.0	359.0	622.0	938.12	1001.0	1005.0	972.0	1021.0	1001.0	945.0	945.0	806.12	542.0	373.0	330.0	289.0	265.0
263.93	280.0	268.0	259.0	259.0	253.0	247.0	242.0	336.0	630.0	948.0	977.12	1050.0	955.0	969.08	990.0	967.0	958.0	844.0	594.0	433.0	386.0	286.0	312.32	288.67	261.0	255.0	241.0	255.0	235.0	232.0	219.0	359.0	622.0	938.12	1001.0	1005.0	972.0	1021.0	1001.0	945.0	945.0	806.12	542.0	373.0	330.0	289.0	265.0	249.84
280.0	268.0	259.0	259.0	253.0	247.0	242.0	336.0	630.0	948.0	977.12	1050.0	955.0	969.08	990.0	967.0	958.0	844.0	594.0	433.0	386.0	286.0	312.32	288.67	261.0	255.0	241.0	255.0	235.0	232.0	219.0	359.0	622.0	938.12	1001.0	1005.0	972.0	1021.0	1001.0	945.0	945.0	806.12	542.0	373.0	330.0	289.0	265.0	249.84	209.0
268.0	259.0	259.0	253.0	247.0	242.0	336.0	630.0	948.0	977.12	1050.0	955.0	969.08	990.0	967.0	958.0	844.0	594.0	433.0	386.0	286.0	312.32	288.67	261.0	255.0	241.0	255.0	235.0	232.0	219.0	359.0	622.0	938.12	1001.0	1005.0	972.0	1021.0	1001.0	945.0	945.0	806.12	542.0	373.0	330.0	289.0	265.0	249.84	209.0	193.0
259.0	259.0	253.0	247.0	242.0	336.0	630.0	948.0	977.12	1050.0	955.0	969.08	990.0	967.0	958.0	844.0	594.0	433.0	386.0	286.0	312.32	288.67	261.0	255.0	241.0	255.0	235.0	232.0	219.0	359.0	622.0	938.12	1001.0	1005.0	972.0	1021.0	1001.0	945.0	945.0	806.12	542.0	373.0	330.0	289.0	265.0	249.84	209.0	193.0	230.0
259.0	253.0	247.0	242.0	336.0	630.0	948.0	977.12	1050.0	955.0	969.08	990.0	967.0	958.0	844.0	594.0	433.0	386.0	286.0	312.32	288.67	261.0	255.0	241.0	255.0	235.0	232.0	219.0	359.0	622.0	938.12	1001.0	1005.0	972.0	1021.0	1001.0	945.0	945.0	806.12	542.0	373.0	330.0	289.0	265.0	249.84	209.0	193.0	230.0	213.0
253.0	247.0	242.0	336.0	630.0	948.0	977.12	1050.0	955.0	969.08	990.0	967.0	958.0	844.0	594.0	433.0	386.0	286.0	312.32	288.67	261.0	255.0	241.0	255.0	235.0	232.0	219.0	359.0	622.0	938.12	1001.0	1005.0	972.0	1021.0	1001.0	945.0	945.0	806.12	542.0	373.0	330.0	289.0	265.0	249.84	209.0	193.0	230.0	213.0	232.0
247.0	242.0	336.0	630.0	948.0	977.12	1050.0	955.0	969.08	990.0	967.0	958.0	844.0	594.0	433.0	386.0	286.0	312.32	288.67	261.0	255.0	241.0	255.0	235.0	232.0	219.0	359.0	622.0	938.12	1001.0	1005.0	972.0	1021.0	1001.0	945.0	945.0	806.12	542.0	373.0	330.0	289.0	265.0	249.84	209.0	193.0	230.0	213.0	232.0	212.0
242.0	336.0	630.0	948.0	977.12	1050.0	955.0	969.08	990.0	967.0	958.0	844.0	594.0	433.0	386.0	286.0	312.32	288.67	261.0	255.0	241.0	255.0	235.0	232.0	219.0	359.0	622.0	938.12	1001.0	1005.0	972.0	1021.0	1001.0	945.0	945.0	806.12	542.0	373.0	330.0	289.0	265.0	249.84	209.0	193.0	230.0	213.0	232.0	212.0	209.0
336.0	630.0	948.0	977.12	1050.0	955.0	969.08	990.0	967.0	958.0	844.0	594.0	433.0	386.0	286.0	312.32	288.67	261.0	255.0	241.0	255.0	235.0	232.0	219.0	359.0	622.0	938.12	1001.0	1005.0	972.0	1021.0	1001.0	945.0	945.0	806.12	542.0	373.0	330.0	289.0	265.0	249.84	209.0	193.0	230.0	213.0	232.0	212.0	209.0	192.0
630.0	948.0	977.12	1050.0	955.0	969.08	990.0	967.0	958.0	844.0	594.0	433.0	386.0	286.0	312.32	288.67	261.0	255.0	241.0	255.0	235.0	232.0	219.0	359.0	622.0	938.12	1001.0	1005.0	972.0	1021.0	1001.0	945.0	945.0	806.12	542.0	373.0	330.0	289.0	265.0	249.84	209.0	193.0	230.0	213.0	232.0	212.0	209.0	192.0	238.0
948.0	977.12	1050.0	955.0	969.08	990.0	967.0	958.0	844.0	594.0	433.0	386.0	286.0	312.32	288.67	261.0	255.0	241.0	255.0	235.0	232.0	219.0	359.0	622.0	938.12	1001.0	1005.0	972.0	1021.0	1001.0	945.0	945.0	806.12	542.0	373.0	330.0	289.0	265.0	249.84	209.0	193.0	230.0	213.0	232.0	212.0	209.0	192.0	238.0	254.0
977.12	1050.0	955.0	969.08	990.0	967.0	958.0	844.0	594.0	433.0	386.0	286.0	312.32	288.67	261.0	255.0	241.0	255.0	235.0	232.0	219.0	359.0	622.0	938.12	1001.0	1005.0	972.0	1021.0	1001.0	945.0	945.0	806.12	542.0	373.0	330.0	289.0	265.0	249.84	209.0	193.0	230.0	213.0	232.0	212.0	209.0	192.0	238.0	254.0	257.0
1050.0	955.0	969.08	990.0	967.0	958.0	844.0	594.0	433.0	386.0	286.0	312.32	288.67	261.0	255.0	241.0	255.0	235.0	232.0	219.0	359.0	622.0	938.12	1001.0	1005.0	972.0	1021.0	1001.0	945.0	945.0	806.12	542.0	373.0	330.0	289.0	265.0	249.84	209.0	193.0	230.0	213.0	232.0	212.0	209.0	192.0	238.0	254.0	257.0	261.0
955.0	969.08	990.0	967.0	958.0	844.0	594.0	433.0	386.0	286.0	312.32	288.67	261.0	255.0	241.0	255.0	235.0	232.0	219.0	359.0	622.0	938.12	1001.0	1005.0	972.0	1021.0	1001.0	945.0	945.0	806.12	542.0	373.0	330.0	289.0	265.0	249.84	209.0	193.0	230.0	213.0	232.0	212.0	209.0	192.0	238.0	254.0	257.0	261.0	228.0
969.08	990.0	967.0	958.0	844.0	594.0	433.0	386.0	286.0	312.32	288.67	261.0	255.0	241.0	255.0	235.0	232.0	219.0	359.0	622.0	938.12	1001.0	1005.0	972.0	1021.0	1001.0	945.0	945.0	806.12	542.0	373.0	330.0	289.0	265.0	249.84	209.0	193.0	230.0	213.0	232.0	212.0	209.0	192.0	238.0	254.0	257.0	261.0	228.0	238.0
990.0	967.0	958.0	844.0	594.0	433.0	386.0	286.0	312.32	288.67	261.0	255.0	241.0	255.0	235.0	232.0	219.0	359.0	622.0	938.12	1001.0	1005.0	972.0	1021.0	1001.0	945.0	945.0	806.12	542.0	373.0	330.0	289.0	265.0	249.84	209.0	193.0	230.0	213.0	232.0	212.0	209.0	192.0	238.0	254.0	257.0	261.0	228.0	238.0	266.0
967.0	958.0	844.0	594.0	433.0	386.0	286.0	312.32	288.67	261.0	255.0	241.0	255.0	235.0	232.0	219.0	359.0	622.0	938.12	1001.0	1005.0	972.0	1021.0	1001.0	945.0	945.0	806.12	542.0	373.0	330.0	289.0	265.0	249.84	209.0	193.0	230.0	213.0	232.0	212.0	209.0	192.0	238.0	254.0	257.0	261.0	228.0	238.0	266.0	285.0
958.0	844.0	594.0	433.0	386.0	286.0	312.32	288.67	261.0	255.0	241.0	255.0	235.0	232.0	219.0	359.0	622.0	938.12	1001.0	1005.0	972.0	1021.0	1001.0	945.0	945.0	806.12	542.0	373.0	330.0	289.0	265.0	249.84	209.0	193.0	230.0	213.0	232.0	212.0	209.0	192.0	238.0	254.0	257.0	261.0	228.0	238.0	266.0	285.0	268.0
844.0	594.0	433.0	386.0	286.0	312.32	288.67	261.0	255.0	241.0	255.0	235.0	232.0	219.0	359.0	622.0	938.12	1001.0	1005.0	972.0	1021.0	1001.0	945.0	945.0	806.12	542.0	373.0	330.0	289.0	265.0	249.84	209.0	193.0	230.0	213.0	232.0	212.0	209.0	192.0	238.0	254.0	257.0	261.0	228.0	238.0	266.0	285.0	268.0	281.0
594.0	433.0	386.0	286.0	312.32	288.67	261.0	255.0	241.0	255.0	235.0	232.0	219.0	359.0	622.0	938.12	1001.0	1005.0	972.0	1021.0	1001.0	945.0	945.0	806.12	542.0	373.0	330.0	289.0	265.0	249.84	209.0	193.0	230.0	213.0	232.0	212.0	209.0	192.0	238.0	254.0	257.0	261.0	228.0	238.0	266.0	285.0	268.0	281.0	277.0
433.0	386.0	286.0	312.32	288.67	261.0	255.0	241.0	255.0	235.0	232.0	219.0	359.0	622.0	938.12	1001.0	1005.0	972.0	1021.0	1001.0	945.0	945.0	806.12	542.0	373.0	330.0	289.0	265.0	249.84	209.0	193.0	230.0	213.0	232.0	212.0	209.0	192.0	238.0	254.0	257.0	261.0	228.0	238.0	266.0	285.0	268.0	281.0	277.0	285.0
386.0	286.0	312.32	288.67	261.0	255.0	241.0	255.0	235.0	232.0	219.0	359.0	622.0	938.12	1001.0	1005.0	972.0	1021.0	1001.0	945.0	945.0	806.12	542.0	373.0	330.0	289.0	265.0	249.84	209.0	193.0	230.0	213.0	232.0	212.0	209.0	192.0	238.0	254.0	257.0	261.0	228.0	238.0	266.0	285.0	268.0	281.0	277.0	285.0	252.0
286.0	312.32	288.67	261.0	255.0	241.0	255.0	235.0	232.0	219.0	359.0	622.0	938.12	1001.0	1005.0	972.0	1021.0	1001.0	945.0	945.0	806.12	542.0	373.0	330.0	289.0	265.0	249.84	209.0	193.0	230.0	213.0	232.0	212.0	209.0	192.0	238.0	254.0	257.0	261.0	228.0	238.0	266.0	285.0	268.0	281.0	277.0	285.0	252.0	239.0
312.32	288.67	261.0	255.0	241.0	255.0	235.0	232.0	219.0	359.0	622.0	938.12	1001.0	1005.0	972.0	1021.0	1001.0	945.0	945.0	806.12	542.0	373.0	330.0	289.0	265.0	249.84	209.0	193.0	230.0	213.0	232.0	212.0	209.0	192.0	238.0	254.0	257.0	261.0	228.0	238.0	266.0	285.0	268.0	281.0	277.0	285.0	252.0	239.0	230.0
288.67	261.0	255.0	241.0	255.0	235.0	232.0	219.0	359.0	622.0	938.12	1001.0	1005.0	972.0	1021.0	1001.0	945.0	945.0	806.12	542.0	373.0	330.0	289.0	265.0	249.84	209.0	193.0	230.0	213.0	232.0	212.0	209.0	192.0	238.0	254.0	257.0	261.0	228.0	238.0	266.0	285.0	268.0	281.0	277.0	285.0	252.0	239.0	230.0	223.09
261.0	255.0	241.0	255.0	235.0	232.0	219.0	359.0	622.0	938.12	1001.0	1005.0	972.0	1021.0	1001.0	945.0	945.0	806.12	542.0	373.0	330.0	289.0	265.0	249.84	209.0	193.0	230.0	213.0	232.0	212.0	209.0	192.0	238.0	254.0	257.0	261.0	228.0	238.0	266.0	285.0	268.0	281.0	277.0	285.0	252.0	239.0	230.0	223.09	215.0
255.0	241.0	255.0	235.0	232.0	219.0	359.0	622.0	938.12	1001.0	1005.0	972.0	1021.0	1001.0	945.0	945.0	806.12	542.0	373.0	330.0	289.0	265.0	249.84	209.0	193.0	230.0	213.0	232.0	212.0	209.0	192.0	238.0	254.0	257.0	261.0	228.0	238.0	266.0	285.0	268.0	281.0	277.0	285.0	252.0	239.0	230.0	223.09	215.0	219.5
241.0	255.0	235.0	232.0	219.0	359.0	622.0	938.12	1001.0	1005.0	972.0	1021.0	1001.0	945.0	945.0	806.12	542.0	373.0	330.0	289.0	265.0	249.84	209.0	193.0	230.0	213.0	232.0	212.0	209.0	192.0	238.0	254.0	257.0	261.0	228.0	238.0	266.0	285.0	268.0	281.0	277.0	285.0	252.0	239.0	230.0	223.09	215.0	219.5	220.5
255.0	235.0	232.0	219.0	359.0	622.0	938.12	1001.0	1005.0	972.0	1021.0	1001.0	945.0	945.0	806.12	542.0	373.0	330.0	289.0	265.0	249.84	209.0	193.0	230.0	213.0	232.0	212.0	209.0	192.0	238.0	254.0	257.0	261.0	228.0	238.0	266.0	285.0	268.0	281.0	277.0	285.0	252.0	239.0	230.0	223.09	215.0	219.5	220.5	229.0
235.0	232.0	219.0	359.0	622.0	938.12	1001.0	1005.0	972.0	1021.0	1001.0	945.0	945.0	806.12	542.0	373.0	330.0	289.0	265.0	249.84	209.0	193.0	230.0	213.0	232.0	212.0	209.0	192.0	238.0	254.0	257.0	261.0	228.0	238.0	266.0	285.0	268.0	281.0	277.0	285.0	252.0	239.0	230.0	223.09	215.0	219.5	220.5	229.0	207.0
232.0	219.0	359.0	622.0	938.12	1001.0	1005.0	972.0	1021.0	1001.0	945.0	945.0	806.12	542.0	373.0	330.0	289.0	265.0	249.84	209.0	193.0	230.0	213.0	232.0	212.0	209.0	192.0	238.0	254.0	257.0	261.0	228.0	238.0	266.0	285.0	268.0	281.0	277.0	285.0	252.0	239.0	230.0	223.09	215.0	219.5	220.5	229.0	207.0	236.0
219.0	359.0	622.0	938.12	1001.0	1005.0	972.0	1021.0	1001.0	945.0	945.0	806.12	542.0	373.0	330.0	289.0	265.0	249.84	209.0	193.0	230.0	213.0	232.0	212.0	209.0	192.0	238.0	254.0	257.0	261.0	228.0	238.0	266.0	285.0	268.0	281.0	277.0	285.0	252.0	239.0	230.0	223.09	215.0	219.5	220.5	229.0	207.0	236.0	198.0
359.0	622.0	938.12	1001.0	1005.0	972.0	1021.0	1001.0	945.0	945.0	806.12	542.0	373.0	330.0	289.0	265.0	249.84	209.0	193.0	230.0	213.0	232.0	212.0	209.0	192.0	238.0	254.0	257.0	261.0	228.0	238.0	266.0	285.0	268.0	281.0	277.0	285.0	252.0	239.0	230.0	223.09	215.0	219.5	220.5	229.0	207.0	236.0	198.0	237.0
622.0	938.12	1001.0	1005.0	972.0	1021.0	1001.0	945.0	945.0	806.12	542.0	373.0	330.0	289.0	265.0	249.84	209.0	193.0	230.0	213.0	232.0	212.0	209.0	192.0	238.0	254.0	257.0	261.0	228.0	238.0	266.0	285.0	268.0	281.0	277.0	285.0	252.0	239.0	230.0	223.09	215.0	219.5	220.5	229.0	207.0	236.0	198.0	237.0	205.0
938.12	1001.0	1005.0	972.0	1021.0	1001.0	945.0	945.0	806.12	542.0	373.0	330.0	289.0	265.0	249.84	209.0	193.0	230.0	213.0	232.0	212.0	209.0	192.0	238.0	254.0	257.0	261.0	228.0	238.0	266.0	285.0	268.0	281.0	277.0	285.0	252.0	239.0	230.0	223.09	215.0	219.5	220.5	229.0	207.0	236.0	198.0	237.0	205.0	226.0
1001.0	1005.0	972.0	1021.0	1001.0	945.0	945.0	806.12	542.0	373.0	330.0	289.0	265.0	249.84	209.0	193.0	230.0	213.0	232.0	212.0	209.0	192.0	238.0	254.0	257.0	261.0	228.0	238.0	266.0	285.0	268.0	281.0	277.0	285.0	252.0	239.0	230.0	223.09	215.0	219.5	220.5	229.0	207.0	236.0	198.0	237.0	205.0	226.0	256.0
1005.0	972.0	1021.0	1001.0	945.0	945.0	806.12	542.0	373.0	330.0	289.0	265.0	249.84	209.0	193.0	230.0	213.0	232.0	212.0	209.0	192.0	238.0	254.0	257.0	261.0	228.0	238.0	266.0	285.0	268.0	281.0	277.0	285.0	252.0	239.0	230.0	223.09	215.0	219.5	220.5	229.0	207.0	236.0	198.0	237.0	205.0	226.0	256.0	260.0
972.0	1021.0	1001.0	945.0	945.0	806.12	542.0	373.0	330.0	289.0	265.0	249.84	209.0	193.0	230.0	213.0	232.0	212.0	209.0	192.0	238.0	254.0	257.0	261.0	228.0	238.0	266.0	285.0	268.0	281.0	277.0	285.0	252.0	239.0	230.0	223.09	215.0	219.5	220.5	229.0	207.0	236.0	198.0	237.0	205.0	226.0	256.0	260.0	250.0
1021.0	1001.0	945.0	945.0	806.12	542.0	373.0	330.0	289.0	265.0	249.84	209.0	193.0	230.0	213.0	232.0	212.0	209.0	192.0	238.0	254.0	257.0	261.0	228.0	238.0	266.0	285.0	268.0	281.0	277.0	285.0	252.0	239.0	230.0	223.09	215.0	219.5	220.5	229.0	207.0	236.0	198.0	237.0	205.0	226.0	256.0	260.0	250.0	260.0
1001.0	945.0	945.0	806.12	542.0	373.0	330.0	289.0	265.0	249.84	209.0	193.0	230.0	213.0	232.0	212.0	209.0	192.0	238.0	254.0	257.0	261.0	228.0	238.0	266.0	285.0	268.0	281.0	277.0	285.0	252.0	239.0	230.0	223.09	215.0	219.5	220.5	229.0	207.0	236.0	198.0	237.0	205.0	226.0	256.0	260.0	250.0	260.0	263.0
945.0	945.0	806.12	542.0	373.0	330.0	289.0	265.0	249.84	209.0	193.0	230.0	213.0	232.0	212.0	209.0	192.0	238.0	254.0	257.0	261.0	228.0	238.0	266.0	285.0	268.0	281.0	277.0	285.0	252.0	239.0	230.0	223.09	215.0	219.5	220.5	229.0	207.0	236.0	198.0	237.0	205.0	226.0	256.0	260.0	250.0	260.0	263.0	245.0
945.0	806.12	542.0	373.0	330.0	289.0	265.0	249.84	209.0	193.0	230.0	213.0	232.0	212.0	209.0	192.0	238.0	254.0	257.0	261.0	228.0	238.0	266.0	285.0	268.0	281.0	277.0	285.0	252.0	239.0	230.0	223.09	215.0	219.5	220.5	229.0	207.0	236.0	198.0	237.0	205.0	226.0	256.0	260.0	250.0	260.0	263.0	245.0	262.0
806.12	542.0	373.0	330.0	289.0	265.0	249.84	209.0	193.0	230.0	213.0	232.0	212.0	209.0	192.0	238.0	254.0	257.0	261.0	228.0	238.0	266.0	285.0	268.0	281.0	277.0	285.0	252.0	239.0	230.0	223.09	215.0	219.5	220.5	229.0	207.0	236.0	198.0	237.0	205.0	226.0	256.0	260.0	250.0	260.0	263.0	245.0	262.0	256.0
542.0	373.0	330.0	289.0	265.0	249.84	209.0	193.0	230.0	213.0	232.0	212.0	209.0	192.0	238.0	254.0	257.0	261.0	228.0	238.0	266.0	285.0	268.0	281.0	277.0	285.0	252.0	239.0	230.0	223.09	215.0	219.5	220.5	229.0	207.0	236.0	198.0	237.0	205.0	226.0	256.0	260.0	250.0	260.0	263.0	245.0	262.0	256.0	237.0
373.0	330.0	289.0	265.0	249.84	209.0	193.0	230.0	213.0	232.0	212.0	209.0	192.0	238.0	254.0	257.0	261.0	228.0	238.0	266.0	285.0	268.0	281.0	277.0	285.0	252.0	239.0	230.0	223.09	215.0	219.5	220.5	229.0	207.0	236.0	198.0	237.0	205.0	226.0	256.0	260.0	250.0	260.0	263.0	245.0	262.0	256.0	237.0	253.0
330.0	289.0	265.0	249.84	209.0	193.0	230.0	213.0	232.0	212.0	209.0	192.0	238.0	254.0	257.0	261.0	228.0	238.0	266.0	285.0	268.0	281.0	277.0	285.0	252.0	239.0	230.0	223.09	215.0	219.5	220.5	229.0	207.0	236.0	198.0	237.0	205.0	226.0	256.0	260.0	250.0	260.0	263.0	245.0	262.0	256.0	237.0	253.0	237.0
289.0	265.0	249.84	209.0	193.0	230.0	213.0	232.0	212.0	209.0	192.0	238.0	254.0	257.0	261.0	228.0	238.0	266.0	285.0	268.0	281.0	277.0	285.0	252.0	239.0	230.0	223.09	215.0	219.5	220.5	229.0	207.0	236.0	198.0	237.0	205.0	226.0	256.0	260.0	250.0	260.0	263.0	245.0	262.0	256.0	237.0	253.0	237.0	260.0
265.0	249.84	209.0	193.0	230.0	213.0	232.0	212.0	209.0	192.0	238.0	254.0	257.0	261.0	228.0	238.0	266.0	285.0	268.0	281.0	277.0	285.0	252.0	239.0	230.0	223.09	215.0	219.5	220.5	229.0	207.0	236.0	198.0	237.0	205.0	226.0	256.0	260.0	250.0	260.0	263.0	245.0	262.0	256.0	237.0	253.0	237.0	260.0	226.0
249.84	209.0	193.0	230.0	213.0	232.0	212.0	209.0	192.0	238.0	254.0	257.0	261.0	228.0	238.0	266.0	285.0	268.0	281.0	277.0	285.0	252.0	239.0	230.0	223.09	215.0	219.5	220.5	229.0	207.0	236.0	198.0	237.0	205.0	226.0	256.0	260.0	250.0	260.0	263.0	245.0	262.0	256.0	237.0	253.0	237.0	260.0	226.0	223.09
209.0	193.0	230.0	213.0	232.0	212.0	209.0	192.0	238.0	254.0	257.0	261.0	228.0	238.0	266.0	285.0	268.0	281.0	277.0	285.0	252.0	239.0	230.0	223.09	215.0	219.5	220.5	229.0	207.0	236.0	198.0	237.0	205.0	226.0	256.0	260.0	250.0	260.0	263.0	245.0	262.0	256.0	237.0	253.0	237.0	260.0	226.0	223.09	224.0
193.0	230.0	213.0	232.0	212.0	209.0	192.0	238.0	254.0	257.0	261.0	228.0	238.0	266.0	285.0	268.0	281.0	277.0	285.0	252.0	239.0	230.0	223.09	215.0	219.5	220.5	229.0	207.0	236.0	198.0	237.0	205.0	226.0	256.0	260.0	250.0	260.0	263.0	245.0	262.0	256.0	237.0	253.0	237.0	260.0	226.0	223.09	224.0	205.0
230.0	213.0	232.0	212.0	209.0	192.0	238.0	254.0	257.0	261.0	228.0	238.0	266.0	285.0	268.0	281.0	277.0	285.0	252.0	239.0	230.0	223.09	215.0	219.5	220.5	229.0	207.0	236.0	198.0	237.0	205.0	226.0	256.0	260.0	250.0	260.0	263.0	245.0	262.0	256.0	237.0	253.0	237.0	260.0	226.0	223.09	224.0	205.0	219.0
213.0	232.0	212.0	209.0	192.0	238.0	254.0	257.0	261.0	228.0	238.0	266.0	285.0	268.0	281.0	277.0	285.0	252.0	239.0	230.0	223.09	215.0	219.5	220.5	229.0	207.0	236.0	198.0	237.0	205.0	226.0	256.0	260.0	250.0	260.0	263.0	245.0	262.0	256.0	237.0	253.0	237.0	260.0	226.0	223.09	224.0	205.0	219.0	220.0
232.0	212.0	209.0	192.0	238.0	254.0	257.0	261.0	228.0	238.0	266.0	285.0	268.0	281.0	277.0	285.0	252.0	239.0	230.0	223.09	215.0	219.5	220.5	229.0	207.0	236.0	198.0	237.0	205.0	226.0	256.0	260.0	250.0	260.0	263.0	245.0	262.0	256.0	237.0	253.0	237.0	260.0	226.0	223.09	224.0	205.0	219.0	220.0	231.0
212.0	209.0	192.0	238.0	254.0	257.0	261.0	228.0	238.0	266.0	285.0	268.0	281.0	277.0	285.0	252.0	239.0	230.0	223.09	215.0	219.5	220.5	229.0	207.0	236.0	198.0	237.0	205.0	226.0	256.0	260.0	250.0	260.0	263.0	245.0	262.0	256.0	237.0	253.0	237.0	260.0	226.0	223.09	224.0	205.0	219.0	220.0	231.0	216.0
209.0	192.0	238.0	254.0	257.0	261.0	228.0	238.0	266.0	285.0	268.0	281.0	277.0	285.0	252.0	239.0	230.0	223.09	215.0	219.5	220.5	229.0	207.0	236.0	198.0	237.0	205.0	226.0	256.0	260.0	250.0	260.0	263.0	245.0	262.0	256.0	237.0	253.0	237.0	260.0	226.0	223.09	224.0	205.0	219.0	220.0	231.0	216.0	207.0
192.0	238.0	254.0	257.0	261.0	228.0	238.0	266.0	285.0	268.0	281.0	277.0	285.0	252.0	239.0	230.0	223.09	215.0	219.5	220.5	229.0	207.0	236.0	198.0	237.0	205.0	226.0	256.0	260.0	250.0	260.0	263.0	245.0	262.0	256.0	237.0	253.0	237.0	260.0	226.0	223.09	224.0	205.0	219.0	220.0	231.0	216.0	207.0	372.0
238.0	254.0	257.0	261.0	228.0	238.0	266.0	285.0	268.0	281.0	277.0	285.0	252.0	239.0	230.0	223.09	215.0	219.5	220.5	229.0	207.0	236.0	198.0	237.0	205.0	226.0	256.0	260.0	250.0	260.0	263.0	245.0	262.0	256.0	237.0	253.0	237.0	260.0	226.0	223.09	224.0	205.0	219.0	220.0	231.0	216.0	207.0	372.0	643.0
254.0	257.0	261.0	228.0	238.0	266.0	285.0	268.0	281.0	277.0	285.0	252.0	239.0	230.0	223.09	215.0	219.5	220.5	229.0	207.0	236.0	198.0	237.0	205.0	226.0	256.0	260.0	250.0	260.0	263.0	245.0	262.0	256.0	237.0	253.0	237.0	260.0	226.0	223.09	224.0	205.0	219.0	220.0	231.0	216.0	207.0	372.0	643.0	969.0
257.0	261.0	228.0	238.0	266.0	285.0	268.0	281.0	277.0	285.0	252.0	239.0	230.0	223.09	215.0	219.5	220.5	229.0	207.0	236.0	198.0	237.0	205.0	226.0	256.0	260.0	250.0	260.0	263.0	245.0	262.0	256.0	237.0	253.0	237.0	260.0	226.0	223.09	224.0	205.0	219.0	220.0	231.0	216.0	207.0	372.0	643.0	969.0	995.11
261.0	228.0	238.0	266.0	285.0	268.0	281.0	277.0	285.0	252.0	239.0	230.0	223.09	215.0	219.5	220.5	229.0	207.0	236.0	198.0	237.0	205.0	226.0	256.0	260.0	250.0	260.0	263.0	245.0	262.0	256.0	237.0	253.0	237.0	260.0	226.0	223.09	224.0	205.0	219.0	220.0	231.0	216.0	207.0	372.0	643.0	969.0	995.11	896.0
228.0	238.0	266.0	285.0	268.0	281.0	277.0	285.0	252.0	239.0	230.0	223.09	215.0	219.5	220.5	229.0	207.0	236.0	198.0	237.0	205.0	226.0	256.0	260.0	250.0	260.0	263.0	245.0	262.0	256.0	237.0	253.0	237.0	260.0	226.0	223.09	224.0	205.0	219.0	220.0	231.0	216.0	207.0	372.0	643.0	969.0	995.11	896.0	827.0
238.0	266.0	285.0	268.0	281.0	277.0	285.0	252.0	239.0	230.0	223.09	215.0	219.5	220.5	229.0	207.0	236.0	198.0	237.0	205.0	226.0	256.0	260.0	250.0	260.0	263.0	245.0	262.0	256.0	237.0	253.0	237.0	260.0	226.0	223.09	224.0	205.0	219.0	220.0	231.0	216.0	207.0	372.0	643.0	969.0	995.11	896.0	827.0	863.0
266.0	285.0	268.0	281.0	277.0	285.0	252.0	239.0	230.0	223.09	215.0	219.5	220.5	229.0	207.0	236.0	198.0	237.0	205.0	226.0	256.0	260.0	250.0	260.0	263.0	245.0	262.0	256.0	237.0	253.0	237.0	260.0	226.0	223.09	224.0	205.0	219.0	220.0	231.0	216.0	207.0	372.0	643.0	969.0	995.11	896.0	827.0	863.0	857.08
285.0	268.0	281.0	277.0	285.0	252.0	239.0	230.0	223.09	215.0	219.5	220.5	229.0	207.0	236.0	198.0	237.0	205.0	226.0	256.0	260.0	250.0	260.0	263.0	245.0	262.0	256.0	237.0	253.0	237.0	260.0	226.0	223.09	224.0	205.0	219.0	220.0	231.0	216.0	207.0	372.0	643.0	969.0	995.11	896.0	827.0	863.0	857.08	836.0
268.0	281.0	277.0	285.0	252.0	239.0	230.0	223.09	215.0	219.5	220.5	229.0	207.0	236.0	198.0	237.0	205.0	226.0	256.0	260.0	250.0	260.0	263.0	245.0	262.0	256.0	237.0	253.0	237.0	260.0	226.0	223.09	224.0	205.0	219.0	220.0	231.0	216.0	207.0	372.0	643.0	969.0	995.11	896.0	827.0	863.0	857.08	836.0	799.0
281.0	277.0	285.0	252.0	239.0	230.0	223.09	215.0	219.5	220.5	229.0	207.0	236.0	198.0	237.0	205.0	226.0	256.0	260.0	250.0	260.0	263.0	245.0	262.0	256.0	237.0	253.0	237.0	260.0	226.0	223.09	224.0	205.0	219.0	220.0	231.0	216.0	207.0	372.0	643.0	969.0	995.11	896.0	827.0	863.0	857.08	836.0	799.0	696.0
277.0	285.0	252.0	239.0	230.0	223.09	215.0	219.5	220.5	229.0	207.0	236.0	198.0	237.0	205.0	226.0	256.0	260.0	250.0	260.0	263.0	245.0	262.0	256.0	237.0	253.0	237.0	260.0	226.0	223.09	224.0	205.0	219.0	220.0	231.0	216.0	207.0	372.0	643.0	969.0	995.11	896.0	827.0	863.0	857.08	836.0	799.0	696.0	561.0
285.0	252.0	239.0	230.0	223.09	215.0	219.5	220.5	229.0	207.0	236.0	198.0	237.0	205.0	226.0	256.0	260.0	250.0	260.0	263.0	245.0	262.0	256.0	237.0	253.0	237.0	260.0	226.0	223.09	224.0	205.0	219.0	220.0	231.0	216.0	207.0	372.0	643.0	969.0	995.11	896.0	827.0	863.0	857.08	836.0	799.0	696.0	561.0	404.12
252.0	239.0	230.0	223.09	215.0	219.5	220.5	229.0	207.0	236.0	198.0	237.0	205.0	226.0	256.0	260.0	250.0	260.0	263.0	245.0	262.0	256.0	237.0	253.0	237.0	260.0	226.0	223.09	224.0	205.0	219.0	220.0	231.0	216.0	207.0	372.0	643.0	969.0	995.11	896.0	827.0	863.0	857.08	836.0	799.0	696.0	561.0	404.12	303.0
239.0	230.0	223.09	215.0	219.5	220.5	229.0	207.0	236.0	198.0	237.0	205.0	226.0	256.0	260.0	250.0	260.0	263.0	245.0	262.0	256.0	237.0	253.0	237.0	260.0	226.0	223.09	224.0	205.0	219.0	220.0	231.0	216.0	207.0	372.0	643.0	969.0	995.11	896.0	827.0	863.0	857.08	836.0	799.0	696.0	561.0	404.12	303.0	269.0
230.0	223.09	215.0	219.5	220.5	229.0	207.0	236.0	198.0	237.0	205.0	226.0	256.0	260.0	250.0	260.0	263.0	245.0	262.0	256.0	237.0	253.0	237.0	260.0	226.0	223.09	224.0	205.0	219.0	220.0	231.0	216.0	207.0	372.0	643.0	969.0	995.11	896.0	827.0	863.0	857.08	836.0	799.0	696.0	561.0	404.12	303.0	269.0	267.0
223.09	215.0	219.5	220.5	229.0	207.0	236.0	198.0	237.0	205.0	226.0	256.0	260.0	250.0	260.0	263.0	245.0	262.0	256.0	237.0	253.0	237.0	260.0	226.0	223.09	224.0	205.0	219.0	220.0	231.0	216.0	207.0	372.0	643.0	969.0	995.11	896.0	827.0	863.0	857.08	836.0	799.0	696.0	561.0	404.12	303.0	269.0	267.0	249.885
215.0	219.5	220.5	229.0	207.0	236.0	198.0	237.0	205.0	226.0	256.0	260.0	250.0	260.0	263.0	245.0	262.0	256.0	237.0	253.0	237.0	260.0	226.0	223.09	224.0	205.0	219.0	220.0	231.0	216.0	207.0	372.0	643.0	969.0	995.11	896.0	827.0	863.0	857.08	836.0	799.0	696.0	561.0	404.12	303.0	269.0	267.0	249.885	232.0
219.5	220.5	229.0	207.0	236.0	198.0	237.0	205.0	226.0	256.0	260.0	250.0	260.0	263.0	245.0	262.0	256.0	237.0	253.0	237.0	260.0	226.0	223.09	224.0	205.0	219.0	220.0	231.0	216.0	207.0	372.0	643.0	969.0	995.11	896.0	827.0	863.0	857.08	836.0	799.0	696.0	561.0	404.12	303.0	269.0	267.0	249.885	232.0	220.0
220.5	229.0	207.0	236.0	198.0	237.0	205.0	226.0	256.0	260.0	250.0	260.0	263.0	245.0	262.0	256.0	237.0	253.0	237.0	260.0	226.0	223.09	224.0	205.0	219.0	220.0	231.0	216.0	207.0	372.0	643.0	969.0	995.11	896.0	827.0	863.0	857.08	836.0	799.0	696.0	561.0	404.12	303.0	269.0	267.0	249.885	232.0	220.0	242.0
229.0	207.0	236.0	198.0	237.0	205.0	226.0	256.0	260.0	250.0	260.0	263.0	245.0	262.0	256.0	237.0	253.0	237.0	260.0	226.0	223.09	224.0	205.0	219.0	220.0	231.0	216.0	207.0	372.0	643.0	969.0	995.11	896.0	827.0	863.0	857.08	836.0	799.0	696.0	561.0	404.12	303.0	269.0	267.0	249.885	232.0	220.0	242.0	208.0
207.0	236.0	198.0	237.0	205.0	226.0	256.0	260.0	250.0	260.0	263.0	245.0	262.0	256.0	237.0	253.0	237.0	260.0	226.0	223.09	224.0	205.0	219.0	220.0	231.0	216.0	207.0	372.0	643.0	969.0	995.11	896.0	827.0	863.0	857.08	836.0	799.0	696.0	561.0	404.12	303.0	269.0	267.0	249.885	232.0	220.0	242.0	208.0	233.0
236.0	198.0	237.0	205.0	226.0	256.0	260.0	250.0	260.0	263.0	245.0	262.0	256.0	237.0	253.0	237.0	260.0	226.0	223.09	224.0	205.0	219.0	220.0	231.0	216.0	207.0	372.0	643.0	969.0	995.11	896.0	827.0	863.0	857.08	836.0	799.0	696.0	561.0	404.12	303.0	269.0	267.0	249.885	232.0	220.0	242.0	208.0	233.0	209.0
198.0	237.0	205.0	226.0	256.0	260.0	250.0	260.0	263.0	245.0	262.0	256.0	237.0	253.0	237.0	260.0	226.0	223.09	224.0	205.0	219.0	220.0	231.0	216.0	207.0	372.0	643.0	969.0	995.11	896.0	827.0	863.0	857.08	836.0	799.0	696.0	561.0	404.12	303.0	269.0	267.0	249.885	232.0	220.0	242.0	208.0	233.0	209.0	222.0
237.0	205.0	226.0	256.0	260.0	250.0	260.0	263.0	245.0	262.0	256.0	237.0	253.0	237.0	260.0	226.0	223.09	224.0	205.0	219.0	220.0	231.0	216.0	207.0	372.0	643.0	969.0	995.11	896.0	827.0	863.0	857.08	836.0	799.0	696.0	561.0	404.12	303.0	269.0	267.0	249.885	232.0	220.0	242.0	208.0	233.0	209.0	222.0	364.0
205.0	226.0	256.0	260.0	250.0	260.0	263.0	245.0	262.0	256.0	237.0	253.0	237.0	260.0	226.0	223.09	224.0	205.0	219.0	220.0	231.0	216.0	207.0	372.0	643.0	969.0	995.11	896.0	827.0	863.0	857.08	836.0	799.0	696.0	561.0	404.12	303.0	269.0	267.0	249.885	232.0	220.0	242.0	208.0	233.0	209.0	222.0	364.0	677.0
226.0	256.0	260.0	250.0	260.0	263.0	245.0	262.0	256.0	237.0	253.0	237.0	260.0	226.0	223.09	224.0	205.0	219.0	220.0	231.0	216.0	207.0	372.0	643.0	969.0	995.11	896.0	827.0	863.0	857.08	836.0	799.0	696.0	561.0	404.12	303.0	269.0	267.0	249.885	232.0	220.0	242.0	208.0	233.0	209.0	222.0	364.0	677.0	967.0
256.0	260.0	250.0	260.0	263.0	245.0	262.0	256.0	237.0	253.0	237.0	260.0	226.0	223.09	224.0	205.0	219.0	220.0	231.0	216.0	207.0	372.0	643.0	969.0	995.11	896.0	827.0	863.0	857.08	836.0	799.0	696.0	561.0	404.12	303.0	269.0	267.0	249.885	232.0	220.0	242.0	208.0	233.0	209.0	222.0	364.0	677.0	967.0	1021.12
260.0	250.0	260.0	263.0	245.0	262.0	256.0	237.0	253.0	237.0	260.0	226.0	223.09	224.0	205.0	219.0	220.0	231.0	216.0	207.0	372.0	643.0	969.0	995.11	896.0	827.0	863.0	857.08	836.0	799.0	696.0	561.0	404.12	303.0	269.0	267.0	249.885	232.0	220.0	242.0	208.0	233.0	209.0	222.0	364.0	677.0	967.0	1021.12	1017.0
250.0	260.0	263.0	245.0	262.0	256.0	237.0	253.0	237.0	260.0	226.0	223.09	224.0	205.0	219.0	220.0	231.0	216.0	207.0	372.0	643.0	969.0	995.11	896.0	827.0	863.0	857.08	836.0	799.0	696.0	561.0	404.12	303.0	269.0	267.0	249.885	232.0	220.0	242.0	208.0	233.0	209.0	222.0	364.0	677.0	967.0	1021.12	1017.0	929.0
260.0	263.0	245.0	262.0	256.0	237.0	253.0	237.0	260.0	226.0	223.09	224.0	205.0	219.0	220.0	231.0	216.0	207.0	372.0	643.0	969.0	995.11	896.0	827.0	863.0	857.08	836.0	799.0	696.0	561.0	404.12	303.0	269.0	267.0	249.885	232.0	220.0	242.0	208.0	233.0	209.0	222.0	364.0	677.0	967.0	1021.12	1017.0	929.0	1020.0
263.0	245.0	262.0	256.0	237.0	253.0	237.0	260.0	226.0	223.09	224.0	205.0	219.0	220.0	231.0	216.0	207.0	372.0	643.0	969.0	995.11	896.0	827.0	863.0	857.08	836.0	799.0	696.0	561.0	404.12	303.0	269.0	267.0	249.885	232.0	220.0	242.0	208.0	233.0	209.0	222.0	364.0	677.0	967.0	1021.12	1017.0	929.0	1020.0	991.0
245.0	262.0	256.0	237.0	253.0	237.0	260.0	226.0	223.09	224.0	205.0	219.0	220.0	231.0	216.0	207.0	372.0	643.0	969.0	995.11	896.0	827.0	863.0	857.08	836.0	799.0	696.0	561.0	404.12	303.0	269.0	267.0	249.885	232.0	220.0	242.0	208.0	233.0	209.0	222.0	364.0	677.0	967.0	1021.12	1017.0	929.0	1020.0	991.0	997.08
262.0	256.0	237.0	253.0	237.0	260.0	226.0	223.09	224.0	205.0	219.0	220.0	231.0	216.0	207.0	372.0	643.0	969.0	995.11	896.0	827.0	863.0	857.08	836.0	799.0	696.0	561.0	404.12	303.0	269.0	267.0	249.885	232.0	220.0	242.0	208.0	233.0	209.0	222.0	364.0	677.0	967.0	1021.12	1017.0	929.0	1020.0	991.0	997.08	953.0
256.0	237.0	253.0	237.0	260.0	226.0	223.09	224.0	205.0	219.0	220.0	231.0	216.0	207.0	372.0	643.0	969.0	995.11	896.0	827.0	863.0	857.08	836.0	799.0	696.0	561.0	404.12	303.0	269.0	267.0	249.885	232.0	220.0	242.0	208.0	233.0	209.0	222.0	364.0	677.0	967.0	1021.12	1017.0	929.0	1020.0	991.0	997.08	953.0	844.0
237.0	253.0	237.0	260.0	226.0	223.09	224.0	205.0	219.0	220.0	231.0	216.0	207.0	372.0	643.0	969.0	995.11	896.0	827.0	863.0	857.08	836.0	799.0	696.0	561.0	404.12	303.0	269.0	267.0	249.885	232.0	220.0	242.0	208.0	233.0	209.0	222.0	364.0	677.0	967.0	1021.12	1017.0	929.0	1020.0	991.0	997.08	953.0	844.0	624.12
253.0	237.0	260.0	226.0	223.09	224.0	205.0	219.0	220.0	231.0	216.0	207.0	372.0	643.0	969.0	995.11	896.0	827.0	863.0	857.08	836.0	799.0	696.0	561.0	404.12	303.0	269.0	267.0	249.885	232.0	220.0	242.0	208.0	233.0	209.0	222.0	364.0	677.0	967.0	1021.12	1017.0	929.0	1020.0	991.0	997.08	953.0	844.0	624.12	519.0
237.0	260.0	226.0	223.09	224.0	205.0	219.0	220.0	231.0	216.0	207.0	372.0	643.0	969.0	995.11	896.0	827.0	863.0	857.08	836.0	799.0	696.0	561.0	404.12	303.0	269.0	267.0	249.885	232.0	220.0	242.0	208.0	233.0	209.0	222.0	364.0	677.0	967.0	1021.12	1017.0	929.0	1020.0	991.0	997.08	953.0	844.0	624.12	519.0	369.0
260.0	226.0	223.09	224.0	205.0	219.0	220.0	231.0	216.0	207.0	372.0	643.0	969.0	995.11	896.0	827.0	863.0	857.08	836.0	799.0	696.0	561.0	404.12	303.0	269.0	267.0	249.885	232.0	220.0	242.0	208.0	233.0	209.0	222.0	364.0	677.0	967.0	1021.12	1017.0	929.0	1020.0	991.0	997.08	953.0	844.0	624.12	519.0	369.0	284.0
226.0	223.09	224.0	205.0	219.0	220.0	231.0	216.0	207.0	372.0	643.0	969.0	995.11	896.0	827.0	863.0	857.08	836.0	799.0	696.0	561.0	404.12	303.0	269.0	267.0	249.885	232.0	220.0	242.0	208.0	233.0	209.0	222.0	364.0	677.0	967.0	1021.12	1017.0	929.0	1020.0	991.0	997.08	953.0	844.0	624.12	519.0	369.0	284.0	269.0
223.09	224.0	205.0	219.0	220.0	231.0	216.0	207.0	372.0	643.0	969.0	995.11	896.0	827.0	863.0	857.08	836.0	799.0	696.0	561.0	404.12	303.0	269.0	267.0	249.885	232.0	220.0	242.0	208.0	233.0	209.0	222.0	364.0	677.0	967.0	1021.12	1017.0	929.0	1020.0	991.0	997.08	953.0	844.0	624.12	519.0	369.0	284.0	269.0	249.885
224.0	205.0	219.0	220.0	231.0	216.0	207.0	372.0	643.0	969.0	995.11	896.0	827.0	863.0	857.08	836.0	799.0	696.0	561.0	404.12	303.0	269.0	267.0	249.885	232.0	220.0	242.0	208.0	233.0	209.0	222.0	364.0	677.0	967.0	1021.12	1017.0	929.0	1020.0	991.0	997.08	953.0	844.0	624.12	519.0	369.0	284.0	269.0	249.885	238.0
205.0	219.0	220.0	231.0	216.0	207.0	372.0	643.0	969.0	995.11	896.0	827.0	863.0	857.08	836.0	799.0	696.0	561.0	404.12	303.0	269.0	267.0	249.885	232.0	220.0	242.0	208.0	233.0	209.0	222.0	364.0	677.0	967.0	1021.12	1017.0	929.0	1020.0	991.0	997.08	953.0	844.0	624.12	519.0	369.0	284.0	269.0	249.885	238.0	250.0
219.0	220.0	231.0	216.0	207.0	372.0	643.0	969.0	995.11	896.0	827.0	863.0	857.08	836.0	799.0	696.0	561.0	404.12	303.0	269.0	267.0	249.885	232.0	220.0	242.0	208.0	233.0	209.0	222.0	364.0	677.0	967.0	1021.12	1017.0	929.0	1020.0	991.0	997.08	953.0	844.0	624.12	519.0	369.0	284.0	269.0	249.885	238.0	250.0	252.0
220.0	231.0	216.0	207.0	372.0	643.0	969.0	995.11	896.0	827.0	863.0	857.08	836.0	799.0	696.0	561.0	404.12	303.0	269.0	267.0	249.885	232.0	220.0	242.0	208.0	233.0	209.0	222.0	364.0	677.0	967.0	1021.12	1017.0	929.0	1020.0	991.0	997.08	953.0	844.0	624.12	519.0	369.0	284.0	269.0	249.885	238.0	250.0	252.0	244.0
231.0	216.0	207.0	372.0	643.0	969.0	995.11	896.0	827.0	863.0	857.08	836.0	799.0	696.0	561.0	404.12	303.0	269.0	267.0	249.885	232.0	220.0	242.0	208.0	233.0	209.0	222.0	364.0	677.0	967.0	1021.12	1017.0	929.0	1020.0	991.0	997.08	953.0	844.0	624.12	519.0	369.0	284.0	269.0	249.885	238.0	250.0	252.0	244.0	245.0
216.0	207.0	372.0	643.0	969.0	995.11	896.0	827.0	863.0	857.08	836.0	799.0	696.0	561.0	404.12	303.0	269.0	267.0	249.885	232.0	220.0	242.0	208.0	233.0	209.0	222.0	364.0	677.0	967.0	1021.12	1017.0	929.0	1020.0	991.0	997.08	953.0	844.0	624.12	519.0	369.0	284.0	269.0	249.885	238.0	250.0	252.0	244.0	245.0	250.0
207.0	372.0	643.0	969.0	995.11	896.0	827.0	863.0	857.08	836.0	799.0	696.0	561.0	404.12	303.0	269.0	267.0	249.885	232.0	220.0	242.0	208.0	233.0	209.0	222.0	364.0	677.0	967.0	1021.12	1017.0	929.0	1020.0	991.0	997.08	953.0	844.0	624.12	519.0	369.0	284.0	269.0	249.885	238.0	250.0	252.0	244.0	245.0	250.0	220.0
372.0	643.0	969.0	995.11	896.0	827.0	863.0	857.08	836.0	799.0	696.0	561.0	404.12	303.0	269.0	267.0	249.885	232.0	220.0	242.0	208.0	233.0	209.0	222.0	364.0	677.0	967.0	1021.12	1017.0	929.0	1020.0	991.0	997.08	953.0	844.0	624.12	519.0	369.0	284.0	269.0	249.885	238.0	250.0	252.0	244.0	245.0	250.0	220.0	353.0
643.0	969.0	995.11	896.0	827.0	863.0	857.08	836.0	799.0	696.0	561.0	404.12	303.0	269.0	267.0	249.885	232.0	220.0	242.0	208.0	233.0	209.0	222.0	364.0	677.0	967.0	1021.12	1017.0	929.0	1020.0	991.0	997.08	953.0	844.0	624.12	519.0	369.0	284.0	269.0	249.885	238.0	250.0	252.0	244.0	245.0	250.0	220.0	353.0	656.0
969.0	995.11	896.0	827.0	863.0	857.08	836.0	799.0	696.0	561.0	404.12	303.0	269.0	267.0	249.885	232.0	220.0	242.0	208.0	233.0	209.0	222.0	364.0	677.0	967.0	1021.12	1017.0	929.0	1020.0	991.0	997.08	953.0	844.0	624.12	519.0	369.0	284.0	269.0	249.885	238.0	250.0	252.0	244.0	245.0	250.0	220.0	353.0	656.0	940.0
995.11	896.0	827.0	863.0	857.08	836.0	799.0	696.0	561.0	404.12	303.0	269.0	267.0	249.885	232.0	220.0	242.0	208.0	233.0	209.0	222.0	364.0	677.0	967.0	1021.12	1017.0	929.0	1020.0	991.0	997.08	953.0	844.0	624.12	519.0	369.0	284.0	269.0	249.885	238.0	250.0	252.0	244.0	245.0	250.0	220.0	353.0	656.0	940.0	980.0
896.0	827.0	863.0	857.08	836.0	799.0	696.0	561.0	404.12	303.0	269.0	267.0	249.885	232.0	220.0	242.0	208.0	233.0	209.0	222.0	364.0	677.0	967.0	1021.12	1017.0	929.0	1020.0	991.0	997.08	953.0	844.0	624.12	519.0	369.0	284.0	269.0	249.885	238.0	250.0	252.0	244.0	245.0	250.0	220.0	353.0	656.0	940.0	980.0	1005.0
827.0	863.0	857.08	836.0	799.0	696.0	561.0	404.12	303.0	269.0	267.0	249.885	232.0	220.0	242.0	208.0	233.0	209.0	222.0	364.0	677.0	967.0	1021.12	1017.0	929.0	1020.0	991.0	997.08	953.0	844.0	624.12	519.0	369.0	284.0	269.0	249.885	238.0	250.0	252.0	244.0	245.0	250.0	220.0	353.0	656.0	940.0	980.0	1005.0	915.0
863.0	857.08	836.0	799.0	696.0	561.0	404.12	303.0	269.0	267.0	249.885	232.0	220.0	242.0	208.0	233.0	209.0	222.0	364.0	677.0	967.0	1021.12	1017.0	929.0	1020.0	991.0	997.08	953.0	844.0	624.12	519.0	369.0	284.0	269.0	249.885	238.0	250.0	252.0	244.0	245.0	250.0	220.0	353.0	656.0	940.0	980.0	1005.0	915.0	973.0
857.08	836.0	799.0	696.0	561.0	404.12	303.0	269.0	267.0	249.885	232.0	220.0	242.0	208.0	233.0	209.0	222.0	364.0	677.0	967.0	1021.12	1017.0	929.0	1020.0	991.0	997.08	953.0	844.0	624.12	519.0	369.0	284.0	269.0	249.885	238.0	250.0	252.0	244.0	245.0	250.0	220.0	353.0	656.0	940.0	980.0	1005.0	915.0	973.0	979.0
836.0	799.0	696.0	561.0	404.12	303.0	269.0	267.0	249.885	232.0	220.0	242.0	208.0	233.0	209.0	222.0	364.0	677.0	967.0	1021.12	1017.0	929.0	1020.0	991.0	997.08	953.0	844.0	624.12	519.0	369.0	284.0	269.0	249.885	238.0	250.0	252.0	244.0	245.0	250.0	220.0	353.0	656.0	940.0	980.0	1005.0	915.0	973.0	979.0	978.0
799.0	696.0	561.0	404.12	303.0	269.0	267.0	249.885	232.0	220.0	242.0	208.0	233.0	209.0	222.0	364.0	677.0	967.0	1021.12	1017.0	929.0	1020.0	991.0	997.08	953.0	844.0	624.12	519.0	369.0	284.0	269.0	249.885	238.0	250.0	252.0	244.0	245.0	250.0	220.0	353.0	656.0	940.0	980.0	1005.0	915.0	973.0	979.0	978.0	928.0
696.0	561.0	404.12	303.0	269.0	267.0	249.885	232.0	220.0	242.0	208.0	233.0	209.0	222.0	364.0	677.0	967.0	1021.12	1017.0	929.0	1020.0	991.0	997.08	953.0	844.0	624.12	519.0	369.0	284.0	269.0	249.885	238.0	250.0	252.0	244.0	245.0	250.0	220.0	353.0	656.0	940.0	980.0	1005.0	915.0	973.0	979.0	978.0	928.0	827.0
561.0	404.12	303.0	269.0	267.0	249.885	232.0	220.0	242.0	208.0	233.0	209.0	222.0	364.0	677.0	967.0	1021.12	1017.0	929.0	1020.0	991.0	997.08	953.0	844.0	624.12	519.0	369.0	284.0	269.0	249.885	238.0	250.0	252.0	244.0	245.0	250.0	220.0	353.0	656.0	940.0	980.0	1005.0	915.0	973.0	979.0	978.0	928.0	827.0	574.0
404.12	303.0	269.0	267.0	249.885	232.0	220.0	242.0	208.0	233.0	209.0	222.0	364.0	677.0	967.0	1021.12	1017.0	929.0	1020.0	991.0	997.08	953.0	844.0	624.12	519.0	369.0	284.0	269.0	249.885	238.0	250.0	252.0	244.0	245.0	250.0	220.0	353.0	656.0	940.0	980.0	1005.0	915.0	973.0	979.0	978.0	928.0	827.0	574.0	470.0
303.0	269.0	267.0	249.885	232.0	220.0	242.0	208.0	233.0	209.0	222.0	364.0	677.0	967.0	1021.12	1017.0	929.0	1020.0	991.0	997.08	953.0	844.0	624.12	519.0	369.0	284.0	269.0	249.885	238.0	250.0	252.0	244.0	245.0	250.0	220.0	353.0	656.0	940.0	980.0	1005.0	915.0	973.0	979.0	978.0	928.0	827.0	574.0	470.0	366.0
269.0	267.0	249.885	232.0	220.0	242.0	208.0	233.0	209.0	222.0	364.0	677.0	967.0	1021.12	1017.0	929.0	1020.0	991.0	997.08	953.0	844.0	624.12	519.0	369.0	284.0	269.0	249.885	238.0	250.0	252.0	244.0	245.0	250.0	220.0	353.0	656.0	940.0	980.0	1005.0	915.0	973.0	979.0	978.0	928.0	827.0	574.0	470.0	366.0	298.0
267.0	249.885	232.0	220.0	242.0	208.0	233.0	209.0	222.0	364.0	677.0	967.0	1021.12	1017.0	929.0	1020.0	991.0	997.08	953.0	844.0	624.12	519.0	369.0	284.0	269.0	249.885	238.0	250.0	252.0	244.0	245.0	250.0	220.0	353.0	656.0	940.0	980.0	1005.0	915.0	973.0	979.0	978.0	928.0	827.0	574.0	470.0	366.0	298.0	265.0
249.885	232.0	220.0	242.0	208.0	233.0	209.0	222.0	364.0	677.0	967.0	1021.12	1017.0	929.0	1020.0	991.0	997.08	953.0	844.0	624.12	519.0	369.0	284.0	269.0	249.885	238.0	250.0	252.0	244.0	245.0	250.0	220.0	353.0	656.0	940.0	980.0	1005.0	915.0	973.0	979.0	978.0	928.0	827.0	574.0	470.0	366.0	298.0	265.0	249.93
232.0	220.0	242.0	208.0	233.0	209.0	222.0	364.0	677.0	967.0	1021.12	1017.0	929.0	1020.0	991.0	997.08	953.0	844.0	624.12	519.0	369.0	284.0	269.0	249.885	238.0	250.0	252.0	244.0	245.0	250.0	220.0	353.0	656.0	940.0	980.0	1005.0	915.0	973.0	979.0	978.0	928.0	827.0	574.0	470.0	366.0	298.0	265.0	249.93	244.0
220.0	242.0	208.0	233.0	209.0	222.0	364.0	677.0	967.0	1021.12	1017.0	929.0	1020.0	991.0	997.08	953.0	844.0	624.12	519.0	369.0	284.0	269.0	249.885	238.0	250.0	252.0	244.0	245.0	250.0	220.0	353.0	656.0	940.0	980.0	1005.0	915.0	973.0	979.0	978.0	928.0	827.0	574.0	470.0	366.0	298.0	265.0	249.93	244.0	242.0
242.0	208.0	233.0	209.0	222.0	364.0	677.0	967.0	1021.12	1017.0	929.0	1020.0	991.0	997.08	953.0	844.0	624.12	519.0	369.0	284.0	269.0	249.885	238.0	250.0	252.0	244.0	245.0	250.0	220.0	353.0	656.0	940.0	980.0	1005.0	915.0	973.0	979.0	978.0	928.0	827.0	574.0	470.0	366.0	298.0	265.0	249.93	244.0	242.0	250.0
208.0	233.0	209.0	222.0	364.0	677.0	967.0	1021.12	1017.0	929.0	1020.0	991.0	997.08	953.0	844.0	624.12	519.0	369.0	284.0	269.0	249.885	238.0	250.0	252.0	244.0	245.0	250.0	220.0	353.0	656.0	940.0	980.0	1005.0	915.0	973.0	979.0	978.0	928.0	827.0	574.0	470.0	366.0	298.0	265.0	249.93	244.0	242.0	250.0	240.0
233.0	209.0	222.0	364.0	677.0	967.0	1021.12	1017.0	929.0	1020.0	991.0	997.08	953.0	844.0	624.12	519.0	369.0	284.0	269.0	249.885	238.0	250.0	252.0	244.0	245.0	250.0	220.0	353.0	656.0	940.0	980.0	1005.0	915.0	973.0	979.0	978.0	928.0	827.0	574.0	470.0	366.0	298.0	265.0	249.93	244.0	242.0	250.0	240.0	223.0
209.0	222.0	364.0	677.0	967.0	1021.12	1017.0	929.0	1020.0	991.0	997.08	953.0	844.0	624.12	519.0	369.0	284.0	269.0	249.885	238.0	250.0	252.0	244.0	245.0	250.0	220.0	353.0	656.0	940.0	980.0	1005.0	915.0	973.0	979.0	978.0	928.0	827.0	574.0	470.0	366.0	298.0	265.0	249.93	244.0	242.0	250.0	240.0	223.0	237.0
222.0	364.0	677.0	967.0	1021.12	1017.0	929.0	1020.0	991.0	997.08	953.0	844.0	624.12	519.0	369.0	284.0	269.0	249.885	238.0	250.0	252.0	244.0	245.0	250.0	220.0	353.0	656.0	940.0	980.0	1005.0	915.0	973.0	979.0	978.0	928.0	827.0	574.0	470.0	366.0	298.0	265.0	249.93	244.0	242.0	250.0	240.0	223.0	237.0	231.0
364.0	677.0	967.0	1021.12	1017.0	929.0	1020.0	991.0	997.08	953.0	844.0	624.12	519.0	369.0	284.0	269.0	249.885	238.0	250.0	252.0	244.0	245.0	250.0	220.0	353.0	656.0	940.0	980.0	1005.0	915.0	973.0	979.0	978.0	928.0	827.0	574.0	470.0	366.0	298.0	265.0	249.93	244.0	242.0	250.0	240.0	223.0	237.0	231.0	356.0
677.0	967.0	1021.12	1017.0	929.0	1020.0	991.0	997.08	953.0	844.0	624.12	519.0	369.0	284.0	269.0	249.885	238.0	250.0	252.0	244.0	245.0	250.0	220.0	353.0	656.0	940.0	980.0	1005.0	915.0	973.0	979.0	978.0	928.0	827.0	574.0	470.0	366.0	298.0	265.0	249.93	244.0	242.0	250.0	240.0	223.0	237.0	231.0	356.0	638.0
967.0	1021.12	1017.0	929.0	1020.0	991.0	997.08	953.0	844.0	624.12	519.0	369.0	284.0	269.0	249.885	238.0	250.0	252.0	244.0	245.0	250.0	220.0	353.0	656.0	940.0	980.0	1005.0	915.0	973.0	979.0	978.0	928.0	827.0	574.0	470.0	366.0	298.0	265.0	249.93	244.0	242.0	250.0	240.0	223.0	237.0	231.0	356.0	638.0	909.0
1021.12	1017.0	929.0	1020.0	991.0	997.08	953.0	844.0	624.12	519.0	369.0	284.0	269.0	249.885	238.0	250.0	252.0	244.0	245.0	250.0	220.0	353.0	656.0	940.0	980.0	1005.0	915.0	973.0	979.0	978.0	928.0	827.0	574.0	470.0	366.0	298.0	265.0	249.93	244.0	242.0	250.0	240.0	223.0	237.0	231.0	356.0	638.0	909.0	981.0
1017.0	929.0	1020.0	991.0	997.08	953.0	844.0	624.12	519.0	369.0	284.0	269.0	249.885	238.0	250.0	252.0	244.0	245.0	250.0	220.0	353.0	656.0	940.0	980.0	1005.0	915.0	973.0	979.0	978.0	928.0	827.0	574.0	470.0	366.0	298.0	265.0	249.93	244.0	242.0	250.0	240.0	223.0	237.0	231.0	356.0	638.0	909.0	981.0	986.0
929.0	1020.0	991.0	997.08	953.0	844.0	624.12	519.0	369.0	284.0	269.0	249.885	238.0	250.0	252.0	244.0	245.0	250.0	220.0	353.0	656.0	940.0	980.0	1005.0	915.0	973.0	979.0	978.0	928.0	827.0	574.0	470.0	366.0	298.0	265.0	249.93	244.0	242.0	250.0	240.0	223.0	237.0	231.0	356.0	638.0	909.0	981.0	986.0	894.12
1020.0	991.0	997.08	953.0	844.0	624.12	519.0	369.0	284.0	269.0	249.885	238.0	250.0	252.0	244.0	245.0	250.0	220.0	353.0	656.0	940.0	980.0	1005.0	915.0	973.0	979.0	978.0	928.0	827.0	574.0	470.0	366.0	298.0	265.0	249.93	244.0	242.0	250.0	240.0	223.0	237.0	231.0	356.0	638.0	909.0	981.0	986.0	894.12	935.0
991.0	997.08	953.0	844.0	624.12	519.0	369.0	284.0	269.0	249.885	238.0	250.0	252.0	244.0	245.0	250.0	220.0	353.0	656.0	940.0	980.0	1005.0	915.0	973.0	979.0	978.0	928.0	827.0	574.0	470.0	366.0	298.0	265.0	249.93	244.0	242.0	250.0	240.0	223.0	237.0	231.0	356.0	638.0	909.0	981.0	986.0	894.12	935.0	906.0
997.08	953.0	844.0	624.12	519.0	369.0	284.0	269.0	249.885	238.0	250.0	252.0	244.0	245.0	250.0	220.0	353.0	656.0	940.0	980.0	1005.0	915.0	973.0	979.0	978.0	928.0	827.0	574.0	470.0	366.0	298.0	265.0	249.93	244.0	242.0	250.0	240.0	223.0	237.0	231.0	356.0	638.0	909.0	981.0	986.0	894.12	935.0	906.0	911.0
953.0	844.0	624.12	519.0	369.0	284.0	269.0	249.885	238.0	250.0	252.0	244.0	245.0	250.0	220.0	353.0	656.0	940.0	980.0	1005.0	915.0	973.0	979.0	978.0	928.0	827.0	574.0	470.0	366.0	298.0	265.0	249.93	244.0	242.0	250.0	240.0	223.0	237.0	231.0	356.0	638.0	909.0	981.0	986.0	894.12	935.0	906.0	911.0	888.0
844.0	624.12	519.0	369.0	284.0	269.0	249.885	238.0	250.0	252.0	244.0	245.0	250.0	220.0	353.0	656.0	940.0	980.0	1005.0	915.0	973.0	979.0	978.0	928.0	827.0	574.0	470.0	366.0	298.0	265.0	249.93	244.0	242.0	250.0	240.0	223.0	237.0	231.0	356.0	638.0	909.0	981.0	986.0	894.12	935.0	906.0	911.0	888.0	796.0
624.12	519.0	369.0	284.0	269.0	249.885	238.0	250.0	252.0	244.0	245.0	250.0	220.0	353.0	656.0	940.0	980.0	1005.0	915.0	973.0	979.0	978.0	928.0	827.0	574.0	470.0	366.0	298.0	265.0	249.93	244.0	242.0	250.0	240.0	223.0	237.0	231.0	356.0	638.0	909.0	981.0	986.0	894.12	935.0	906.0	911.0	888.0	796.0	585.0
519.0	369.0	284.0	269.0	249.885	238.0	250.0	252.0	244.0	245.0	250.0	220.0	353.0	656.0	940.0	980.0	1005.0	915.0	973.0	979.0	978.0	928.0	827.0	574.0	470.0	366.0	298.0	265.0	249.93	244.0	242.0	250.0	240.0	223.0	237.0	231.0	356.0	638.0	909.0	981.0	986.0	894.12	935.0	906.0	911.0	888.0	796.0	585.0	456.0
369.0	284.0	269.0	249.885	238.0	250.0	252.0	244.0	245.0	250.0	220.0	353.0	656.0	940.0	980.0	1005.0	915.0	973.0	979.0	978.0	928.0	827.0	574.0	470.0	366.0	298.0	265.0	249.93	244.0	242.0	250.0	240.0	223.0	237.0	231.0	356.0	638.0	909.0	981.0	986.0	894.12	935.0	906.0	911.0	888.0	796.0	585.0	456.0	381.0
284.0	269.0	249.885	238.0	250.0	252.0	244.0	245.0	250.0	220.0	353.0	656.0	940.0	980.0	1005.0	915.0	973.0	979.0	978.0	928.0	827.0	574.0	470.0	366.0	298.0	265.0	249.93	244.0	242.0	250.0	240.0	223.0	237.0	231.0	356.0	638.0	909.0	981.0	986.0	894.12	935.0	906.0	911.0	888.0	796.0	585.0	456.0	381.0	327.0
269.0	249.885	238.0	250.0	252.0	244.0	245.0	250.0	220.0	353.0	656.0	940.0	980.0	1005.0	915.0	973.0	979.0	978.0	928.0	827.0	574.0	470.0	366.0	298.0	265.0	249.93	244.0	242.0	250.0	240.0	223.0	237.0	231.0	356.0	638.0	909.0	981.0	986.0	894.12	935.0	906.0	911.0	888.0	796.0	585.0	456.0	381.0	327.0	268.0
249.885	238.0	250.0	252.0	244.0	245.0	250.0	220.0	353.0	656.0	940.0	980.0	1005.0	915.0	973.0	979.0	978.0	928.0	827.0	574.0	470.0	366.0	298.0	265.0	249.93	244.0	242.0	250.0	240.0	223.0	237.0	231.0	356.0	638.0	909.0	981.0	986.0	894.12	935.0	906.0	911.0	888.0	796.0	585.0	456.0	381.0	327.0	268.0	247.92
238.0	250.0	252.0	244.0	245.0	250.0	220.0	353.0	656.0	940.0	980.0	1005.0	915.0	973.0	979.0	978.0	928.0	827.0	574.0	470.0	366.0	298.0	265.0	249.93	244.0	242.0	250.0	240.0	223.0	237.0	231.0	356.0	638.0	909.0	981.0	986.0	894.12	935.0	906.0	911.0	888.0	796.0	585.0	456.0	381.0	327.0	268.0	247.92	244.0
250.0	252.0	244.0	245.0	250.0	220.0	353.0	656.0	940.0	980.0	1005.0	915.0	973.0	979.0	978.0	928.0	827.0	574.0	470.0	366.0	298.0	265.0	249.93	244.0	242.0	250.0	240.0	223.0	237.0	231.0	356.0	638.0	909.0	981.0	986.0	894.12	935.0	906.0	911.0	888.0	796.0	585.0	456.0	381.0	327.0	268.0	247.92	244.0	262.0
252.0	244.0	245.0	250.0	220.0	353.0	656.0	940.0	980.0	1005.0	915.0	973.0	979.0	978.0	928.0	827.0	574.0	470.0	366.0	298.0	265.0	249.93	244.0	242.0	250.0	240.0	223.0	237.0	231.0	356.0	638.0	909.0	981.0	986.0	894.12	935.0	906.0	911.0	888.0	796.0	585.0	456.0	381.0	327.0	268.0	247.92	244.0	262.0	246.0
244.0	245.0	250.0	220.0	353.0	656.0	940.0	980.0	1005.0	915.0	973.0	979.0	978.0	928.0	827.0	574.0	470.0	366.0	298.0	265.0	249.93	244.0	242.0	250.0	240.0	223.0	237.0	231.0	356.0	638.0	909.0	981.0	986.0	894.12	935.0	906.0	911.0	888.0	796.0	585.0	456.0	381.0	327.0	268.0	247.92	244.0	262.0	246.0	233.0
245.0	250.0	220.0	353.0	656.0	940.0	980.0	1005.0	915.0	973.0	979.0	978.0	928.0	827.0	574.0	470.0	366.0	298.0	265.0	249.93	244.0	242.0	250.0	240.0	223.0	237.0	231.0	356.0	638.0	909.0	981.0	986.0	894.12	935.0	906.0	911.0	888.0	796.0	585.0	456.0	381.0	327.0	268.0	247.92	244.0	262.0	246.0	233.0	224.0
250.0	220.0	353.0	656.0	940.0	980.0	1005.0	915.0	973.0	979.0	978.0	928.0	827.0	574.0	470.0	366.0	298.0	265.0	249.93	244.0	242.0	250.0	240.0	223.0	237.0	231.0	356.0	638.0	909.0	981.0	986.0	894.12	935.0	906.0	911.0	888.0	796.0	585.0	456.0	381.0	327.0	268.0	247.92	244.0	262.0	246.0	233.0	224.0	238.0
220.0	353.0	656.0	940.0	980.0	1005.0	915.0	973.0	979.0	978.0	928.0	827.0	574.0	470.0	366.0	298.0	265.0	249.93	244.0	242.0	250.0	240.0	223.0	237.0	231.0	356.0	638.0	909.0	981.0	986.0	894.12	935.0	906.0	911.0	888.0	796.0	585.0	456.0	381.0	327.0	268.0	247.92	244.0	262.0	246.0	233.0	224.0	238.0	239.0
353.0	656.0	940.0	980.0	1005.0	915.0	973.0	979.0	978.0	928.0	827.0	574.0	470.0	366.0	298.0	265.0	249.93	244.0	242.0	250.0	240.0	223.0	237.0	231.0	356.0	638.0	909.0	981.0	986.0	894.12	935.0	906.0	911.0	888.0	796.0	585.0	456.0	381.0	327.0	268.0	247.92	244.0	262.0	246.0	233.0	224.0	238.0	239.0	369.0
656.0	940.0	980.0	1005.0	915.0	973.0	979.0	978.0	928.0	827.0	574.0	470.0	366.0	298.0	265.0	249.93	244.0	242.0	250.0	240.0	223.0	237.0	231.0	356.0	638.0	909.0	981.0	986.0	894.12	935.0	906.0	911.0	888.0	796.0	585.0	456.0	381.0	327.0	268.0	247.92	244.0	262.0	246.0	233.0	224.0	238.0	239.0	369.0	631.0
940.0	980.0	1005.0	915.0	973.0	979.0	978.0	928.0	827.0	574.0	470.0	366.0	298.0	265.0	249.93	244.0	242.0	250.0	240.0	223.0	237.0	231.0	356.0	638.0	909.0	981.0	986.0	894.12	935.0	906.0	911.0	888.0	796.0	585.0	456.0	381.0	327.0	268.0	247.92	244.0	262.0	246.0	233.0	224.0	238.0	239.0	369.0	631.0	917.0
980.0	1005.0	915.0	973.0	979.0	978.0	928.0	827.0	574.0	470.0	366.0	298.0	265.0	249.93	244.0	242.0	250.0	240.0	223.0	237.0	231.0	356.0	638.0	909.0	981.0	986.0	894.12	935.0	906.0	911.0	888.0	796.0	585.0	456.0	381.0	327.0	268.0	247.92	244.0	262.0	246.0	233.0	224.0	238.0	239.0	369.0	631.0	917.0	956.12
1005.0	915.0	973.0	979.0	978.0	928.0	827.0	574.0	470.0	366.0	298.0	265.0	249.93	244.0	242.0	250.0	240.0	223.0	237.0	231.0	356.0	638.0	909.0	981.0	986.0	894.12	935.0	906.0	911.0	888.0	796.0	585.0	456.0	381.0	327.0	268.0	247.92	244.0	262.0	246.0	233.0	224.0	238.0	239.0	369.0	631.0	917.0	956.12	957.12
915.0	973.0	979.0	978.0	928.0	827.0	574.0	470.0	366.0	298.0	265.0	249.93	244.0	242.0	250.0	240.0	223.0	237.0	231.0	356.0	638.0	909.0	981.0	986.0	894.12	935.0	906.0	911.0	888.0	796.0	585.0	456.0	381.0	327.0	268.0	247.92	244.0	262.0	246.0	233.0	224.0	238.0	239.0	369.0	631.0	917.0	956.12	957.12	889.0
973.0	979.0	978.0	928.0	827.0	574.0	470.0	366.0	298.0	265.0	249.93	244.0	242.0	250.0	240.0	223.0	237.0	231.0	356.0	638.0	909.0	981.0	986.0	894.12	935.0	906.0	911.0	888.0	796.0	585.0	456.0	381.0	327.0	268.0	247.92	244.0	262.0	246.0	233.0	224.0	238.0	239.0	369.0	631.0	917.0	956.12	957.12	889.0	941.0
979.0	978.0	928.0	827.0	574.0	470.0	366.0	298.0	265.0	249.93	244.0	242.0	250.0	240.0	223.0	237.0	231.0	356.0	638.0	909.0	981.0	986.0	894.12	935.0	906.0	911.0	888.0	796.0	585.0	456.0	381.0	327.0	268.0	247.92	244.0	262.0	246.0	233.0	224.0	238.0	239.0	369.0	631.0	917.0	956.12	957.12	889.0	941.0	939.0
978.0	928.0	827.0	574.0	470.0	366.0	298.0	265.0	249.93	244.0	242.0	250.0	240.0	223.0	237.0	231.0	356.0	638.0	909.0	981.0	986.0	894.12	935.0	906.0	911.0	888.0	796.0	585.0	456.0	381.0	327.0	268.0	247.92	244.0	262.0	246.0	233.0	224.0	238.0	239.0	369.0	631.0	917.0	956.12	957.12	889.0	941.0	939.0	925.12
928.0	827.0	574.0	470.0	366.0	298.0	265.0	249.93	244.0	242.0	250.0	240.0	223.0	237.0	231.0	356.0	638.0	909.0	981.0	986.0	894.12	935.0	906.0	911.0	888.0	796.0	585.0	456.0	381.0	327.0	268.0	247.92	244.0	262.0	246.0	233.0	224.0	238.0	239.0	369.0	631.0	917.0	956.12	957.12	889.0	941.0	939.0	925.12	921.0
827.0	574.0	470.0	366.0	298.0	265.0	249.93	244.0	242.0	250.0	240.0	223.0	237.0	231.0	356.0	638.0	909.0	981.0	986.0	894.12	935.0	906.0	911.0	888.0	796.0	585.0	456.0	381.0	327.0	268.0	247.92	244.0	262.0	246.0	233.0	224.0	238.0	239.0	369.0	631.0	917.0	956.12	957.12	889.0	941.0	939.0	925.12	921.0	775.0
574.0	470.0	366.0	298.0	265.0	249.93	244.0	242.0	250.0	240.0	223.0	237.0	231.0	356.0	638.0	909.0	981.0	986.0	894.12	935.0	906.0	911.0	888.0	796.0	585.0	456.0	381.0	327.0	268.0	247.92	244.0	262.0	246.0	233.0	224.0	238.0	239.0	369.0	631.0	917.0	956.12	957.12	889.0	941.0	939.0	925.12	921.0	775.0	541.0
470.0	366.0	298.0	265.0	249.93	244.0	242.0	250.0	240.0	223.0	237.0	231.0	356.0	638.0	909.0	981.0	986.0	894.12	935.0	906.0	911.0	888.0	796.0	585.0	456.0	381.0	327.0	268.0	247.92	244.0	262.0	246.0	233.0	224.0	238.0	239.0	369.0	631.0	917.0	956.12	957.12	889.0	941.0	939.0	925.12	921.0	775.0	541.0	474.0
366.0	298.0	265.0	249.93	244.0	242.0	250.0	240.0	223.0	237.0	231.0	356.0	638.0	909.0	981.0	986.0	894.12	935.0	906.0	911.0	888.0	796.0	585.0	456.0	381.0	327.0	268.0	247.92	244.0	262.0	246.0	233.0	224.0	238.0	239.0	369.0	631.0	917.0	956.12	957.12	889.0	941.0	939.0	925.12	921.0	775.0	541.0	474.0	406.0
298.0	265.0	249.93	244.0	242.0	250.0	240.0	223.0	237.0	231.0	356.0	638.0	909.0	981.0	986.0	894.12	935.0	906.0	911.0	888.0	796.0	585.0	456.0	381.0	327.0	268.0	247.92	244.0	262.0	246.0	233.0	224.0	238.0	239.0	369.0	631.0	917.0	956.12	957.12	889.0	941.0	939.0	925.12	921.0	775.0	541.0	474.0	406.0	277.0
265.0	249.93	244.0	242.0	250.0	240.0	223.0	237.0	231.0	356.0	638.0	909.0	981.0	986.0	894.12	935.0	906.0	911.0	888.0	796.0	585.0	456.0	381.0	327.0	268.0	247.92	244.0	262.0	246.0	233.0	224.0	238.0	239.0	369.0	631.0	917.0	956.12	957.12	889.0	941.0	939.0	925.12	921.0	775.0	541.0	474.0	406.0	277.0	243.0
249.93	244.0	242.0	250.0	240.0	223.0	237.0	231.0	356.0	638.0	909.0	981.0	986.0	894.12	935.0	906.0	911.0	888.0	796.0	585.0	456.0	381.0	327.0	268.0	247.92	244.0	262.0	246.0	233.0	224.0	238.0	239.0	369.0	631.0	917.0	956.12	957.12	889.0	941.0	939.0	925.12	921.0	775.0	541.0	474.0	406.0	277.0	243.0	249.925
244.0	242.0	250.0	240.0	223.0	237.0	231.0	356.0	638.0	909.0	981.0	986.0	894.12	935.0	906.0	911.0	888.0	796.0	585.0	456.0	381.0	327.0	268.0	247.92	244.0	262.0	246.0	233.0	224.0	238.0	239.0	369.0	631.0	917.0	956.12	957.12	889.0	941.0	939.0	925.12	921.0	775.0	541.0	474.0	406.0	277.0	243.0	249.925	229.0
242.0	250.0	240.0	223.0	237.0	231.0	356.0	638.0	909.0	981.0	986.0	894.12	935.0	906.0	911.0	888.0	796.0	585.0	456.0	381.0	327.0	268.0	247.92	244.0	262.0	246.0	233.0	224.0	238.0	239.0	369.0	631.0	917.0	956.12	957.12	889.0	941.0	939.0	925.12	921.0	775.0	541.0	474.0	406.0	277.0	243.0	249.925	229.0	246.0
250.0	240.0	223.0	237.0	231.0	356.0	638.0	909.0	981.0	986.0	894.12	935.0	906.0	911.0	888.0	796.0	585.0	456.0	381.0	327.0	268.0	247.92	244.0	262.0	246.0	233.0	224.0	238.0	239.0	369.0	631.0	917.0	956.12	957.12	889.0	941.0	939.0	925.12	921.0	775.0	541.0	474.0	406.0	277.0	243.0	249.925	229.0	246.0	211.0
240.0	223.0	237.0	231.0	356.0	638.0	909.0	981.0	986.0	894.12	935.0	906.0	911.0	888.0	796.0	585.0	456.0	381.0	327.0	268.0	247.92	244.0	262.0	246.0	233.0	224.0	238.0	239.0	369.0	631.0	917.0	956.12	957.12	889.0	941.0	939.0	925.12	921.0	775.0	541.0	474.0	406.0	277.0	243.0	249.925	229.0	246.0	211.0	243.0
223.0	237.0	231.0	356.0	638.0	909.0	981.0	986.0	894.12	935.0	906.0	911.0	888.0	796.0	585.0	456.0	381.0	327.0	268.0	247.92	244.0	262.0	246.0	233.0	224.0	238.0	239.0	369.0	631.0	917.0	956.12	957.12	889.0	941.0	939.0	925.12	921.0	775.0	541.0	474.0	406.0	277.0	243.0	249.925	229.0	246.0	211.0	243.0	215.0
237.0	231.0	356.0	638.0	909.0	981.0	986.0	894.12	935.0	906.0	911.0	888.0	796.0	585.0	456.0	381.0	327.0	268.0	247.92	244.0	262.0	246.0	233.0	224.0	238.0	239.0	369.0	631.0	917.0	956.12	957.12	889.0	941.0	939.0	925.12	921.0	775.0	541.0	474.0	406.0	277.0	243.0	249.925	229.0	246.0	211.0	243.0	215.0	231.0
231.0	356.0	638.0	909.0	981.0	986.0	894.12	935.0	906.0	911.0	888.0	796.0	585.0	456.0	381.0	327.0	268.0	247.92	244.0	262.0	246.0	233.0	224.0	238.0	239.0	369.0	631.0	917.0	956.12	957.12	889.0	941.0	939.0	925.12	921.0	775.0	541.0	474.0	406.0	277.0	243.0	249.925	229.0	246.0	211.0	243.0	215.0	231.0	205.0
356.0	638.0	909.0	981.0	986.0	894.12	935.0	906.0	911.0	888.0	796.0	585.0	456.0	381.0	327.0	268.0	247.92	244.0	262.0	246.0	233.0	224.0	238.0	239.0	369.0	631.0	917.0	956.12	957.12	889.0	941.0	939.0	925.12	921.0	775.0	541.0	474.0	406.0	277.0	243.0	249.925	229.0	246.0	211.0	243.0	215.0	231.0	205.0	217.0
638.0	909.0	981.0	986.0	894.12	935.0	906.0	911.0	888.0	796.0	585.0	456.0	381.0	327.0	268.0	247.92	244.0	262.0	246.0	233.0	224.0	238.0	239.0	369.0	631.0	917.0	956.12	957.12	889.0	941.0	939.0	925.12	921.0	775.0	541.0	474.0	406.0	277.0	243.0	249.925	229.0	246.0	211.0	243.0	215.0	231.0	205.0	217.0	244.0
909.0	981.0	986.0	894.12	935.0	906.0	911.0	888.0	796.0	585.0	456.0	381.0	327.0	268.0	247.92	244.0	262.0	246.0	233.0	224.0	238.0	239.0	369.0	631.0	917.0	956.12	957.12	889.0	941.0	939.0	925.12	921.0	775.0	541.0	474.0	406.0	277.0	243.0	249.925	229.0	246.0	211.0	243.0	215.0	231.0	205.0	217.0	244.0	250.0
981.0	986.0	894.12	935.0	906.0	911.0	888.0	796.0	585.0	456.0	381.0	327.0	268.0	247.92	244.0	262.0	246.0	233.0	224.0	238.0	239.0	369.0	631.0	917.0	956.12	957.12	889.0	941.0	939.0	925.12	921.0	775.0	541.0	474.0	406.0	277.0	243.0	249.925	229.0	246.0	211.0	243.0	215.0	231.0	205.0	217.0	244.0	250.0	286.0
986.0	894.12	935.0	906.0	911.0	888.0	796.0	585.0	456.0	381.0	327.0	268.0	247.92	244.0	262.0	246.0	233.0	224.0	238.0	239.0	369.0	631.0	917.0	956.12	957.12	889.0	941.0	939.0	925.12	921.0	775.0	541.0	474.0	406.0	277.0	243.0	249.925	229.0	246.0	211.0	243.0	215.0	231.0	205.0	217.0	244.0	250.0	286.0	282.0
894.12	935.0	906.0	911.0	888.0	796.0	585.0	456.0	381.0	327.0	268.0	247.92	244.0	262.0	246.0	233.0	224.0	238.0	239.0	369.0	631.0	917.0	956.12	957.12	889.0	941.0	939.0	925.12	921.0	775.0	541.0	474.0	406.0	277.0	243.0	249.925	229.0	246.0	211.0	243.0	215.0	231.0	205.0	217.0	244.0	250.0	286.0	282.0	297.0
935.0	906.0	911.0	888.0	796.0	585.0	456.0	381.0	327.0	268.0	247.92	244.0	262.0	246.0	233.0	224.0	238.0	239.0	369.0	631.0	917.0	956.12	957.12	889.0	941.0	939.0	925.12	921.0	775.0	541.0	474.0	406.0	277.0	243.0	249.925	229.0	246.0	211.0	243.0	215.0	231.0	205.0	217.0	244.0	250.0	286.0	282.0	297.0	272.0
906.0	911.0	888.0	796.0	585.0	456.0	381.0	327.0	268.0	247.92	244.0	262.0	246.0	233.0	224.0	238.0	239.0	369.0	631.0	917.0	956.12	957.12	889.0	941.0	939.0	925.12	921.0	775.0	541.0	474.0	406.0	277.0	243.0	249.925	229.0	246.0	211.0	243.0	215.0	231.0	205.0	217.0	244.0	250.0	286.0	282.0	297.0	272.0	275.0
911.0	888.0	796.0	585.0	456.0	381.0	327.0	268.0	247.92	244.0	262.0	246.0	233.0	224.0	238.0	239.0	369.0	631.0	917.0	956.12	957.12	889.0	941.0	939.0	925.12	921.0	775.0	541.0	474.0	406.0	277.0	243.0	249.925	229.0	246.0	211.0	243.0	215.0	231.0	205.0	217.0	244.0	250.0	286.0	282.0	297.0	272.0	275.0	296.0
888.0	796.0	585.0	456.0	381.0	327.0	268.0	247.92	244.0	262.0	246.0	233.0	224.0	238.0	239.0	369.0	631.0	917.0	956.12	957.12	889.0	941.0	939.0	925.12	921.0	775.0	541.0	474.0	406.0	277.0	243.0	249.925	229.0	246.0	211.0	243.0	215.0	231.0	205.0	217.0	244.0	250.0	286.0	282.0	297.0	272.0	275.0	296.0	277.0
796.0	585.0	456.0	381.0	327.0	268.0	247.92	244.0	262.0	246.0	233.0	224.0	238.0	239.0	369.0	631.0	917.0	956.12	957.12	889.0	941.0	939.0	925.12	921.0	775.0	541.0	474.0	406.0	277.0	243.0	249.925	229.0	246.0	211.0	243.0	215.0	231.0	205.0	217.0	244.0	250.0	286.0	282.0	297.0	272.0	275.0	296.0	277.0	256.0
585.0	456.0	381.0	327.0	268.0	247.92	244.0	262.0	246.0	233.0	224.0	238.0	239.0	369.0	631.0	917.0	956.12	957.12	889.0	941.0	939.0	925.12	921.0	775.0	541.0	474.0	406.0	277.0	243.0	249.925	229.0	246.0	211.0	243.0	215.0	231.0	205.0	217.0	244.0	250.0	286.0	282.0	297.0	272.0	275.0	296.0	277.0	256.0	278.0
456.0	381.0	327.0	268.0	247.92	244.0	262.0	246.0	233.0	224.0	238.0	239.0	369.0	631.0	917.0	956.12	957.12	889.0	941.0	939.0	925.12	921.0	775.0	541.0	474.0	406.0	277.0	243.0	249.925	229.0	246.0	211.0	243.0	215.0	231.0	205.0	217.0	244.0	250.0	286.0	282.0	297.0	272.0	275.0	296.0	277.0	256.0	278.0	233.0
381.0	327.0	268.0	247.92	244.0	262.0	246.0	233.0	224.0	238.0	239.0	369.0	631.0	917.0	956.12	957.12	889.0	941.0	939.0	925.12	921.0	775.0	541.0	474.0	406.0	277.0	243.0	249.925	229.0	246.0	211.0	243.0	215.0	231.0	205.0	217.0	244.0	250.0	286.0	282.0	297.0	272.0	275.0	296.0	277.0	256.0	278.0	233.0	249.0
327.0	268.0	247.92	244.0	262.0	246.0	233.0	224.0	238.0	239.0	369.0	631.0	917.0	956.12	957.12	889.0	941.0	939.0	925.12	921.0	775.0	541.0	474.0	406.0	277.0	243.0	249.925	229.0	246.0	211.0	243.0	215.0	231.0	205.0	217.0	244.0	250.0	286.0	282.0	297.0	272.0	275.0	296.0	277.0	256.0	278.0	233.0	249.0	212.0
268.0	247.92	244.0	262.0	246.0	233.0	224.0	238.0	239.0	369.0	631.0	917.0	956.12	957.12	889.0	941.0	939.0	925.12	921.0	775.0	541.0	474.0	406.0	277.0	243.0	249.925	229.0	246.0	211.0	243.0	215.0	231.0	205.0	217.0	244.0	250.0	286.0	282.0	297.0	272.0	275.0	296.0	277.0	256.0	278.0	233.0	249.0	212.0	209.0
247.92	244.0	262.0	246.0	233.0	224.0	238.0	239.0	369.0	631.0	917.0	956.12	957.12	889.0	941.0	939.0	925.12	921.0	775.0	541.0	474.0	406.0	277.0	243.0	249.925	229.0	246.0	211.0	243.0	215.0	231.0	205.0	217.0	244.0	250.0	286.0	282.0	297.0	272.0	275.0	296.0	277.0	256.0	278.0	233.0	249.0	212.0	209.0	223.09
244.0	262.0	246.0	233.0	224.0	238.0	239.0	369.0	631.0	917.0	956.12	957.12	889.0	941.0	939.0	925.12	921.0	775.0	541.0	474.0	406.0	277.0	243.0	249.925	229.0	246.0	211.0	243.0	215.0	231.0	205.0	217.0	244.0	250.0	286.0	282.0	297.0	272.0	275.0	296.0	277.0	256.0	278.0	233.0	249.0	212.0	209.0	223.09	207.0
262.0	246.0	233.0	224.0	238.0	239.0	369.0	631.0	917.0	956.12	957.12	889.0	941.0	939.0	925.12	921.0	775.0	541.0	474.0	406.0	277.0	243.0	249.925	229.0	246.0	211.0	243.0	215.0	231.0	205.0	217.0	244.0	250.0	286.0	282.0	297.0	272.0	275.0	296.0	277.0	256.0	278.0	233.0	249.0	212.0	209.0	223.09	207.0	207.0
246.0	233.0	224.0	238.0	239.0	369.0	631.0	917.0	956.12	957.12	889.0	941.0	939.0	925.12	921.0	775.0	541.0	474.0	406.0	277.0	243.0	249.925	229.0	246.0	211.0	243.0	215.0	231.0	205.0	217.0	244.0	250.0	286.0	282.0	297.0	272.0	275.0	296.0	277.0	256.0	278.0	233.0	249.0	212.0	209.0	223.09	207.0	207.0	217.0
233.0	224.0	238.0	239.0	369.0	631.0	917.0	956.12	957.12	889.0	941.0	939.0	925.12	921.0	775.0	541.0	474.0	406.0	277.0	243.0	249.925	229.0	246.0	211.0	243.0	215.0	231.0	205.0	217.0	244.0	250.0	286.0	282.0	297.0	272.0	275.0	296.0	277.0	256.0	278.0	233.0	249.0	212.0	209.0	223.09	207.0	207.0	217.0	213.0
224.0	238.0	239.0	369.0	631.0	917.0	956.12	957.12	889.0	941.0	939.0	925.12	921.0	775.0	541.0	474.0	406.0	277.0	243.0	249.925	229.0	246.0	211.0	243.0	215.0	231.0	205.0	217.0	244.0	250.0	286.0	282.0	297.0	272.0	275.0	296.0	277.0	256.0	278.0	233.0	249.0	212.0	209.0	223.09	207.0	207.0	217.0	213.0	212.0
238.0	239.0	369.0	631.0	917.0	956.12	957.12	889.0	941.0	939.0	925.12	921.0	775.0	541.0	474.0	406.0	277.0	243.0	249.925	229.0	246.0	211.0	243.0	215.0	231.0	205.0	217.0	244.0	250.0	286.0	282.0	297.0	272.0	275.0	296.0	277.0	256.0	278.0	233.0	249.0	212.0	209.0	223.09	207.0	207.0	217.0	213.0	212.0	226.0
239.0	369.0	631.0	917.0	956.12	957.12	889.0	941.0	939.0	925.12	921.0	775.0	541.0	474.0	406.0	277.0	243.0	249.925	229.0	246.0	211.0	243.0	215.0	231.0	205.0	217.0	244.0	250.0	286.0	282.0	297.0	272.0	275.0	296.0	277.0	256.0	278.0	233.0	249.0	212.0	209.0	223.09	207.0	207.0	217.0	213.0	212.0	226.0	219.0
369.0	631.0	917.0	956.12	957.12	889.0	941.0	939.0	925.12	921.0	775.0	541.0	474.0	406.0	277.0	243.0	249.925	229.0	246.0	211.0	243.0	215.0	231.0	205.0	217.0	244.0	250.0	286.0	282.0	297.0	272.0	275.0	296.0	277.0	256.0	278.0	233.0	249.0	212.0	209.0	223.09	207.0	207.0	217.0	213.0	212.0	226.0	219.0	231.0
631.0	917.0	956.12	957.12	889.0	941.0	939.0	925.12	921.0	775.0	541.0	474.0	406.0	277.0	243.0	249.925	229.0	246.0	211.0	243.0	215.0	231.0	205.0	217.0	244.0	250.0	286.0	282.0	297.0	272.0	275.0	296.0	277.0	256.0	278.0	233.0	249.0	212.0	209.0	223.09	207.0	207.0	217.0	213.0	212.0	226.0	219.0	231.0	217.0
917.0	956.12	957.12	889.0	941.0	939.0	925.12	921.0	775.0	541.0	474.0	406.0	277.0	243.0	249.925	229.0	246.0	211.0	243.0	215.0	231.0	205.0	217.0	244.0	250.0	286.0	282.0	297.0	272.0	275.0	296.0	277.0	256.0	278.0	233.0	249.0	212.0	209.0	223.09	207.0	207.0	217.0	213.0	212.0	226.0	219.0	231.0	217.0	229.0
956.12	957.12	889.0	941.0	939.0	925.12	921.0	775.0	541.0	474.0	406.0	277.0	243.0	249.925	229.0	246.0	211.0	243.0	215.0	231.0	205.0	217.0	244.0	250.0	286.0	282.0	297.0	272.0	275.0	296.0	277.0	256.0	278.0	233.0	249.0	212.0	209.0	223.09	207.0	207.0	217.0	213.0	212.0	226.0	219.0	231.0	217.0	229.0	204.0
957.12	889.0	941.0	939.0	925.12	921.0	775.0	541.0	474.0	406.0	277.0	243.0	249.925	229.0	246.0	211.0	243.0	215.0	231.0	205.0	217.0	244.0	250.0	286.0	282.0	297.0	272.0	275.0	296.0	277.0	256.0	278.0	233.0	249.0	212.0	209.0	223.09	207.0	207.0	217.0	213.0	212.0	226.0	219.0	231.0	217.0	229.0	204.0	232.0
889.0	941.0	939.0	925.12	921.0	775.0	541.0	474.0	406.0	277.0	243.0	249.925	229.0	246.0	211.0	243.0	215.0	231.0	205.0	217.0	244.0	250.0	286.0	282.0	297.0	272.0	275.0	296.0	277.0	256.0	278.0	233.0	249.0	212.0	209.0	223.09	207.0	207.0	217.0	213.0	212.0	226.0	219.0	231.0	217.0	229.0	204.0	232.0	227.0
941.0	939.0	925.12	921.0	775.0	541.0	474.0	406.0	277.0	243.0	249.925	229.0	246.0	211.0	243.0	215.0	231.0	205.0	217.0	244.0	250.0	286.0	282.0	297.0	272.0	275.0	296.0	277.0	256.0	278.0	233.0	249.0	212.0	209.0	223.09	207.0	207.0	217.0	213.0	212.0	226.0	219.0	231.0	217.0	229.0	204.0	232.0	227.0	209.0
939.0	925.12	921.0	775.0	541.0	474.0	406.0	277.0	243.0	249.925	229.0	246.0	211.0	243.0	215.0	231.0	205.0	217.0	244.0	250.0	286.0	282.0	297.0	272.0	275.0	296.0	277.0	256.0	278.0	233.0	249.0	212.0	209.0	223.09	207.0	207.0	217.0	213.0	212.0	226.0	219.0	231.0	217.0	229.0	204.0	232.0	227.0	209.0	228.0
925.12	921.0	775.0	541.0	474.0	406.0	277.0	243.0	249.925	229.0	246.0	211.0	243.0	215.0	231.0	205.0	217.0	244.0	250.0	286.0	282.0	297.0	272.0	275.0	296.0	277.0	256.0	278.0	233.0	249.0	212.0	209.0	223.09	207.0	207.0	217.0	213.0	212.0	226.0	219.0	231.0	217.0	229.0	204.0	232.0	227.0	209.0	228.0	249.0
921.0	775.0	541.0	474.0	406.0	277.0	243.0	249.925	229.0	246.0	211.0	243.0	215.0	231.0	205.0	217.0	244.0	250.0	286.0	282.0	297.0	272.0	275.0	296.0	277.0	256.0	278.0	233.0	249.0	212.0	209.0	223.09	207.0	207.0	217.0	213.0	212.0	226.0	219.0	231.0	217.0	229.0	204.0	232.0	227.0	209.0	228.0	249.0	239.0
775.0	541.0	474.0	406.0	277.0	243.0	249.925	229.0	246.0	211.0	243.0	215.0	231.0	205.0	217.0	244.0	250.0	286.0	282.0	297.0	272.0	275.0	296.0	277.0	256.0	278.0	233.0	249.0	212.0	209.0	223.09	207.0	207.0	217.0	213.0	212.0	226.0	219.0	231.0	217.0	229.0	204.0	232.0	227.0	209.0	228.0	249.0	239.0	232.0
541.0	474.0	406.0	277.0	243.0	249.925	229.0	246.0	211.0	243.0	215.0	231.0	205.0	217.0	244.0	250.0	286.0	282.0	297.0	272.0	275.0	296.0	277.0	256.0	278.0	233.0	249.0	212.0	209.0	223.09	207.0	207.0	217.0	213.0	212.0	226.0	219.0	231.0	217.0	229.0	204.0	232.0	227.0	209.0	228.0	249.0	239.0	232.0	242.0
474.0	406.0	277.0	243.0	249.925	229.0	246.0	211.0	243.0	215.0	231.0	205.0	217.0	244.0	250.0	286.0	282.0	297.0	272.0	275.0	296.0	277.0	256.0	278.0	233.0	249.0	212.0	209.0	223.09	207.0	207.0	217.0	213.0	212.0	226.0	219.0	231.0	217.0	229.0	204.0	232.0	227.0	209.0	228.0	249.0	239.0	232.0	242.0	248.0
406.0	277.0	243.0	249.925	229.0	246.0	211.0	243.0	215.0	231.0	205.0	217.0	244.0	250.0	286.0	282.0	297.0	272.0	275.0	296.0	277.0	256.0	278.0	233.0	249.0	212.0	209.0	223.09	207.0	207.0	217.0	213.0	212.0	226.0	219.0	231.0	217.0	229.0	204.0	232.0	227.0	209.0	228.0	249.0	239.0	232.0	242.0	248.0	231.0
277.0	243.0	249.925	229.0	246.0	211.0	243.0	215.0	231.0	205.0	217.0	244.0	250.0	286.0	282.0	297.0	272.0	275.0	296.0	277.0	256.0	278.0	233.0	249.0	212.0	209.0	223.09	207.0	207.0	217.0	213.0	212.0	226.0	219.0	231.0	217.0	229.0	204.0	232.0	227.0	209.0	228.0	249.0	239.0	232.0	242.0	248.0	231.0	198.0
243.0	249.925	229.0	246.0	211.0	243.0	215.0	231.0	205.0	217.0	244.0	250.0	286.0	282.0	297.0	272.0	275.0	296.0	277.0	256.0	278.0	233.0	249.0	212.0	209.0	223.09	207.0	207.0	217.0	213.0	212.0	226.0	219.0	231.0	217.0	229.0	204.0	232.0	227.0	209.0	228.0	249.0	239.0	232.0	242.0	248.0	231.0	198.0	215.0
249.925	229.0	246.0	211.0	243.0	215.0	231.0	205.0	217.0	244.0	250.0	286.0	282.0	297.0	272.0	275.0	296.0	277.0	256.0	278.0	233.0	249.0	212.0	209.0	223.09	207.0	207.0	217.0	213.0	212.0	226.0	219.0	231.0	217.0	229.0	204.0	232.0	227.0	209.0	228.0	249.0	239.0	232.0	242.0	248.0	231.0	198.0	215.0	223.09
229.0	246.0	211.0	243.0	215.0	231.0	205.0	217.0	244.0	250.0	286.0	282.0	297.0	272.0	275.0	296.0	277.0	256.0	278.0	233.0	249.0	212.0	209.0	223.09	207.0	207.0	217.0	213.0	212.0	226.0	219.0	231.0	217.0	229.0	204.0	232.0	227.0	209.0	228.0	249.0	239.0	232.0	242.0	248.0	231.0	198.0	215.0	223.09	211.0
246.0	211.0	243.0	215.0	231.0	205.0	217.0	244.0	250.0	286.0	282.0	297.0	272.0	275.0	296.0	277.0	256.0	278.0	233.0	249.0	212.0	209.0	223.09	207.0	207.0	217.0	213.0	212.0	226.0	219.0	231.0	217.0	229.0	204.0	232.0	227.0	209.0	228.0	249.0	239.0	232.0	242.0	248.0	231.0	198.0	215.0	223.09	211.0	216.0
211.0	243.0	215.0	231.0	205.0	217.0	244.0	250.0	286.0	282.0	297.0	272.0	275.0	296.0	277.0	256.0	278.0	233.0	249.0	212.0	209.0	223.09	207.0	207.0	217.0	213.0	212.0	226.0	219.0	231.0	217.0	229.0	204.0	232.0	227.0	209.0	228.0	249.0	239.0	232.0	242.0	248.0	231.0	198.0	215.0	223.09	211.0	216.0	204.0
243.0	215.0	231.0	205.0	217.0	244.0	250.0	286.0	282.0	297.0	272.0	275.0	296.0	277.0	256.0	278.0	233.0	249.0	212.0	209.0	223.09	207.0	207.0	217.0	213.0	212.0	226.0	219.0	231.0	217.0	229.0	204.0	232.0	227.0	209.0	228.0	249.0	239.0	232.0	242.0	248.0	231.0	198.0	215.0	223.09	211.0	216.0	204.0	226.0
215.0	231.0	205.0	217.0	244.0	250.0	286.0	282.0	297.0	272.0	275.0	296.0	277.0	256.0	278.0	233.0	249.0	212.0	209.0	223.09	207.0	207.0	217.0	213.0	212.0	226.0	219.0	231.0	217.0	229.0	204.0	232.0	227.0	209.0	228.0	249.0	239.0	232.0	242.0	248.0	231.0	198.0	215.0	223.09	211.0	216.0	204.0	226.0	219.0
231.0	205.0	217.0	244.0	250.0	286.0	282.0	297.0	272.0	275.0	296.0	277.0	256.0	278.0	233.0	249.0	212.0	209.0	223.09	207.0	207.0	217.0	213.0	212.0	226.0	219.0	231.0	217.0	229.0	204.0	232.0	227.0	209.0	228.0	249.0	239.0	232.0	242.0	248.0	231.0	198.0	215.0	223.09	211.0	216.0	204.0	226.0	219.0	201.0
205.0	217.0	244.0	250.0	286.0	282.0	297.0	272.0	275.0	296.0	277.0	256.0	278.0	233.0	249.0	212.0	209.0	223.09	207.0	207.0	217.0	213.0	212.0	226.0	219.0	231.0	217.0	229.0	204.0	232.0	227.0	209.0	228.0	249.0	239.0	232.0	242.0	248.0	231.0	198.0	215.0	223.09	211.0	216.0	204.0	226.0	219.0	201.0	211.0
217.0	244.0	250.0	286.0	282.0	297.0	272.0	275.0	296.0	277.0	256.0	278.0	233.0	249.0	212.0	209.0	223.09	207.0	207.0	217.0	213.0	212.0	226.0	219.0	231.0	217.0	229.0	204.0	232.0	227.0	209.0	228.0	249.0	239.0	232.0	242.0	248.0	231.0	198.0	215.0	223.09	211.0	216.0	204.0	226.0	219.0	201.0	211.0	358.0
244.0	250.0	286.0	282.0	297.0	272.0	275.0	296.0	277.0	256.0	278.0	233.0	249.0	212.0	209.0	223.09	207.0	207.0	217.0	213.0	212.0	226.0	219.0	231.0	217.0	229.0	204.0	232.0	227.0	209.0	228.0	249.0	239.0	232.0	242.0	248.0	231.0	198.0	215.0	223.09	211.0	216.0	204.0	226.0	219.0	201.0	211.0	358.0	648.0
250.0	286.0	282.0	297.0	272.0	275.0	296.0	277.0	256.0	278.0	233.0	249.0	212.0	209.0	223.09	207.0	207.0	217.0	213.0	212.0	226.0	219.0	231.0	217.0	229.0	204.0	232.0	227.0	209.0	228.0	249.0	239.0	232.0	242.0	248.0	231.0	198.0	215.0	223.09	211.0	216.0	204.0	226.0	219.0	201.0	211.0	358.0	648.0	938.0
286.0	282.0	297.0	272.0	275.0	296.0	277.0	256.0	278.0	233.0	249.0	212.0	209.0	223.09	207.0	207.0	217.0	213.0	212.0	226.0	219.0	231.0	217.0	229.0	204.0	232.0	227.0	209.0	228.0	249.0	239.0	232.0	242.0	248.0	231.0	198.0	215.0	223.09	211.0	216.0	204.0	226.0	219.0	201.0	211.0	358.0	648.0	938.0	1009.0
282.0	297.0	272.0	275.0	296.0	277.0	256.0	278.0	233.0	249.0	212.0	209.0	223.09	207.0	207.0	217.0	213.0	212.0	226.0	219.0	231.0	217.0	229.0	204.0	232.0	227.0	209.0	228.0	249.0	239.0	232.0	242.0	248.0	231.0	198.0	215.0	223.09	211.0	216.0	204.0	226.0	219.0	201.0	211.0	358.0	648.0	938.0	1009.0	1007.0
297.0	272.0	275.0	296.0	277.0	256.0	278.0	233.0	249.0	212.0	209.0	223.09	207.0	207.0	217.0	213.0	212.0	226.0	219.0	231.0	217.0	229.0	204.0	232.0	227.0	209.0	228.0	249.0	239.0	232.0	242.0	248.0	231.0	198.0	215.0	223.09	211.0	216.0	204.0	226.0	219.0	201.0	211.0	358.0	648.0	938.0	1009.0	1007.0	944.0
272.0	275.0	296.0	277.0	256.0	278.0	233.0	249.0	212.0	209.0	223.09	207.0	207.0	217.0	213.0	212.0	226.0	219.0	231.0	217.0	229.0	204.0	232.0	227.0	209.0	228.0	249.0	239.0	232.0	242.0	248.0	231.0	198.0	215.0	223.09	211.0	216.0	204.0	226.0	219.0	201.0	211.0	358.0	648.0	938.0	1009.0	1007.0	944.0	964.0
275.0	296.0	277.0	256.0	278.0	233.0	249.0	212.0	209.0	223.09	207.0	207.0	217.0	213.0	212.0	226.0	219.0	231.0	217.0	229.0	204.0	232.0	227.0	209.0	228.0	249.0	239.0	232.0	242.0	248.0	231.0	198.0	215.0	223.09	211.0	216.0	204.0	226.0	219.0	201.0	211.0	358.0	648.0	938.0	1009.0	1007.0	944.0	964.0	1013.0
296.0	277.0	256.0	278.0	233.0	249.0	212.0	209.0	223.09	207.0	207.0	217.0	213.0	212.0	226.0	219.0	231.0	217.0	229.0	204.0	232.0	227.0	209.0	228.0	249.0	239.0	232.0	242.0	248.0	231.0	198.0	215.0	223.09	211.0	216.0	204.0	226.0	219.0	201.0	211.0	358.0	648.0	938.0	1009.0	1007.0	944.0	964.0	1013.0	970.0
277.0	256.0	278.0	233.0	249.0	212.0	209.0	223.09	207.0	207.0	217.0	213.0	212.0	226.0	219.0	231.0	217.0	229.0	204.0	232.0	227.0	209.0	228.0	249.0	239.0	232.0	242.0	248.0	231.0	198.0	215.0	223.09	211.0	216.0	204.0	226.0	219.0	201.0	211.0	358.0	648.0	938.0	1009.0	1007.0	944.0	964.0	1013.0	970.0	950.0
256.0	278.0	233.0	249.0	212.0	209.0	223.09	207.0	207.0	217.0	213.0	212.0	226.0	219.0	231.0	217.0	229.0	204.0	232.0	227.0	209.0	228.0	249.0	239.0	232.0	242.0	248.0	231.0	198.0	215.0	223.09	211.0	216.0	204.0	226.0	219.0	201.0	211.0	358.0	648.0	938.0	1009.0	1007.0	944.0	964.0	1013.0	970.0	950.0	875.0
278.0	233.0	249.0	212.0	209.0	223.09	207.0	207.0	217.0	213.0	212.0	226.0	219.0	231.0	217.0	229.0	204.0	232.0	227.0	209.0	228.0	249.0	239.0	232.0	242.0	248.0	231.0	198.0	215.0	223.09	211.0	216.0	204.0	226.0	219.0	201.0	211.0	358.0	648.0	938.0	1009.0	1007.0	944.0	964.0	1013.0	970.0	950.0	875.0	592.0
233.0	249.0	212.0	209.0	223.09	207.0	207.0	217.0	213.0	212.0	226.0	219.0	231.0	217.0	229.0	204.0	232.0	227.0	209.0	228.0	249.0	239.0	232.0	242.0	248.0	231.0	198.0	215.0	223.09	211.0	216.0	204.0	226.0	219.0	201.0	211.0	358.0	648.0	938.0	1009.0	1007.0	944.0	964.0	1013.0	970.0	950.0	875.0	592.0	441.0
249.0	212.0	209.0	223.09	207.0	207.0	217.0	213.0	212.0	226.0	219.0	231.0	217.0	229.0	204.0	232.0	227.0	209.0	228.0	249.0	239.0	232.0	242.0	248.0	231.0	198.0	215.0	223.09	211.0	216.0	204.0	226.0	219.0	201.0	211.0	358.0	648.0	938.0	1009.0	1007.0	944.0	964.0	1013.0	970.0	950.0	875.0	592.0	441.0	355.0
212.0	209.0	223.09	207.0	207.0	217.0	213.0	212.0	226.0	219.0	231.0	217.0	229.0	204.0	232.0	227.0	209.0	228.0	249.0	239.0	232.0	242.0	248.0	231.0	198.0	215.0	223.09	211.0	216.0	204.0	226.0	219.0	201.0	211.0	358.0	648.0	938.0	1009.0	1007.0	944.0	964.0	1013.0	970.0	950.0	875.0	592.0	441.0	355.0	299.0
209.0	223.09	207.0	207.0	217.0	213.0	212.0	226.0	219.0	231.0	217.0	229.0	204.0	232.0	227.0	209.0	228.0	249.0	239.0	232.0	242.0	248.0	231.0	198.0	215.0	223.09	211.0	216.0	204.0	226.0	219.0	201.0	211.0	358.0	648.0	938.0	1009.0	1007.0	944.0	964.0	1013.0	970.0	950.0	875.0	592.0	441.0	355.0	299.0	243.0
223.09	207.0	207.0	217.0	213.0	212.0	226.0	219.0	231.0	217.0	229.0	204.0	232.0	227.0	209.0	228.0	249.0	239.0	232.0	242.0	248.0	231.0	198.0	215.0	223.09	211.0	216.0	204.0	226.0	219.0	201.0	211.0	358.0	648.0	938.0	1009.0	1007.0	944.0	964.0	1013.0	970.0	950.0	875.0	592.0	441.0	355.0	299.0	243.0	251.93
207.0	207.0	217.0	213.0	212.0	226.0	219.0	231.0	217.0	229.0	204.0	232.0	227.0	209.0	228.0	249.0	239.0	232.0	242.0	248.0	231.0	198.0	215.0	223.09	211.0	216.0	204.0	226.0	219.0	201.0	211.0	358.0	648.0	938.0	1009.0	1007.0	944.0	964.0	1013.0	970.0	950.0	875.0	592.0	441.0	355.0	299.0	243.0	251.93	264.0
207.0	217.0	213.0	212.0	226.0	219.0	231.0	217.0	229.0	204.0	232.0	227.0	209.0	228.0	249.0	239.0	232.0	242.0	248.0	231.0	198.0	215.0	223.09	211.0	216.0	204.0	226.0	219.0	201.0	211.0	358.0	648.0	938.0	1009.0	1007.0	944.0	964.0	1013.0	970.0	950.0	875.0	592.0	441.0	355.0	299.0	243.0	251.93	264.0	241.0
217.0	213.0	212.0	226.0	219.0	231.0	217.0	229.0	204.0	232.0	227.0	209.0	228.0	249.0	239.0	232.0	242.0	248.0	231.0	198.0	215.0	223.09	211.0	216.0	204.0	226.0	219.0	201.0	211.0	358.0	648.0	938.0	1009.0	1007.0	944.0	964.0	1013.0	970.0	950.0	875.0	592.0	441.0	355.0	299.0	243.0	251.93	264.0	241.0	259.0
213.0	212.0	226.0	219.0	231.0	217.0	229.0	204.0	232.0	227.0	209.0	228.0	249.0	239.0	232.0	242.0	248.0	231.0	198.0	215.0	223.09	211.0	216.0	204.0	226.0	219.0	201.0	211.0	358.0	648.0	938.0	1009.0	1007.0	944.0	964.0	1013.0	970.0	950.0	875.0	592.0	441.0	355.0	299.0	243.0	251.93	264.0	241.0	259.0	244.0
212.0	226.0	219.0	231.0	217.0	229.0	204.0	232.0	227.0	209.0	228.0	249.0	239.0	232.0	242.0	248.0	231.0	198.0	215.0	223.09	211.0	216.0	204.0	226.0	219.0	201.0	211.0	358.0	648.0	938.0	1009.0	1007.0	944.0	964.0	1013.0	970.0	950.0	875.0	592.0	441.0	355.0	299.0	243.0	251.93	264.0	241.0	259.0	244.0	260.0
226.0	219.0	231.0	217.0	229.0	204.0	232.0	227.0	209.0	228.0	249.0	239.0	232.0	242.0	248.0	231.0	198.0	215.0	223.09	211.0	216.0	204.0	226.0	219.0	201.0	211.0	358.0	648.0	938.0	1009.0	1007.0	944.0	964.0	1013.0	970.0	950.0	875.0	592.0	441.0	355.0	299.0	243.0	251.93	264.0	241.0	259.0	244.0	260.0	235.0
219.0	231.0	217.0	229.0	204.0	232.0	227.0	209.0	228.0	249.0	239.0	232.0	242.0	248.0	231.0	198.0	215.0	223.09	211.0	216.0	204.0	226.0	219.0	201.0	211.0	358.0	648.0	938.0	1009.0	1007.0	944.0	964.0	1013.0	970.0	950.0	875.0	592.0	441.0	355.0	299.0	243.0	251.93	264.0	241.0	259.0	244.0	260.0	235.0	240.0
231.0	217.0	229.0	204.0	232.0	227.0	209.0	228.0	249.0	239.0	232.0	242.0	248.0	231.0	198.0	215.0	223.09	211.0	216.0	204.0	226.0	219.0	201.0	211.0	358.0	648.0	938.0	1009.0	1007.0	944.0	964.0	1013.0	970.0	950.0	875.0	592.0	441.0	355.0	299.0	243.0	251.93	264.0	241.0	259.0	244.0	260.0	235.0	240.0	351.0
217.0	229.0	204.0	232.0	227.0	209.0	228.0	249.0	239.0	232.0	242.0	248.0	231.0	198.0	215.0	223.09	211.0	216.0	204.0	226.0	219.0	201.0	211.0	358.0	648.0	938.0	1009.0	1007.0	944.0	964.0	1013.0	970.0	950.0	875.0	592.0	441.0	355.0	299.0	243.0	251.93	264.0	241.0	259.0	244.0	260.0	235.0	240.0	351.0	639.0
229.0	204.0	232.0	227.0	209.0	228.0	249.0	239.0	232.0	242.0	248.0	231.0	198.0	215.0	223.09	211.0	216.0	204.0	226.0	219.0	201.0	211.0	358.0	648.0	938.0	1009.0	1007.0	944.0	964.0	1013.0	970.0	950.0	875.0	592.0	441.0	355.0	299.0	243.0	251.93	264.0	241.0	259.0	244.0	260.0	235.0	240.0	351.0	639.0	911.0
204.0	232.0	227.0	209.0	228.0	249.0	239.0	232.0	242.0	248.0	231.0	198.0	215.0	223.09	211.0	216.0	204.0	226.0	219.0	201.0	211.0	358.0	648.0	938.0	1009.0	1007.0	944.0	964.0	1013.0	970.0	950.0	875.0	592.0	441.0	355.0	299.0	243.0	251.93	264.0	241.0	259.0	244.0	260.0	235.0	240.0	351.0	639.0	911.0	992.0
232.0	227.0	209.0	228.0	249.0	239.0	232.0	242.0	248.0	231.0	198.0	215.0	223.09	211.0	216.0	204.0	226.0	219.0	201.0	211.0	358.0	648.0	938.0	1009.0	1007.0	944.0	964.0	1013.0	970.0	950.0	875.0	592.0	441.0	355.0	299.0	243.0	251.93	264.0	241.0	259.0	244.0	260.0	235.0	240.0	351.0	639.0	911.0	992.0	990.0
227.0	209.0	228.0	249.0	239.0	232.0	242.0	248.0	231.0	198.0	215.0	223.09	211.0	216.0	204.0	226.0	219.0	201.0	211.0	358.0	648.0	938.0	1009.0	1007.0	944.0	964.0	1013.0	970.0	950.0	875.0	592.0	441.0	355.0	299.0	243.0	251.93	264.0	241.0	259.0	244.0	260.0	235.0	240.0	351.0	639.0	911.0	992.0	990.0	868.0
209.0	228.0	249.0	239.0	232.0	242.0	248.0	231.0	198.0	215.0	223.09	211.0	216.0	204.0	226.0	219.0	201.0	211.0	358.0	648.0	938.0	1009.0	1007.0	944.0	964.0	1013.0	970.0	950.0	875.0	592.0	441.0	355.0	299.0	243.0	251.93	264.0	241.0	259.0	244.0	260.0	235.0	240.0	351.0	639.0	911.0	992.0	990.0	868.0	977.0
228.0	249.0	239.0	232.0	242.0	248.0	231.0	198.0	215.0	223.09	211.0	216.0	204.0	226.0	219.0	201.0	211.0	358.0	648.0	938.0	1009.0	1007.0	944.0	964.0	1013.0	970.0	950.0	875.0	592.0	441.0	355.0	299.0	243.0	251.93	264.0	241.0	259.0	244.0	260.0	235.0	240.0	351.0	639.0	911.0	992.0	990.0	868.0	977.0	953.12
249.0	239.0	232.0	242.0	248.0	231.0	198.0	215.0	223.09	211.0	216.0	204.0	226.0	219.0	201.0	211.0	358.0	648.0	938.0	1009.0	1007.0	944.0	964.0	1013.0	970.0	950.0	875.0	592.0	441.0	355.0	299.0	243.0	251.93	264.0	241.0	259.0	244.0	260.0	235.0	240.0	351.0	639.0	911.0	992.0	990.0	868.0	977.0	953.12	933.12
239.0	232.0	242.0	248.0	231.0	198.0	215.0	223.09	211.0	216.0	204.0	226.0	219.0	201.0	211.0	358.0	648.0	938.0	1009.0	1007.0	944.0	964.0	1013.0	970.0	950.0	875.0	592.0	441.0	355.0	299.0	243.0	251.93	264.0	241.0	259.0	244.0	260.0	235.0	240.0	351.0	639.0	911.0	992.0	990.0	868.0	977.0	953.12	933.12	942.0
232.0	242.0	248.0	231.0	198.0	215.0	223.09	211.0	216.0	204.0	226.0	219.0	201.0	211.0	358.0	648.0	938.0	1009.0	1007.0	944.0	964.0	1013.0	970.0	950.0	875.0	592.0	441.0	355.0	299.0	243.0	251.93	264.0	241.0	259.0	244.0	260.0	235.0	240.0	351.0	639.0	911.0	992.0	990.0	868.0	977.0	953.12	933.12	942.0	820.0
242.0	248.0	231.0	198.0	215.0	223.09	211.0	216.0	204.0	226.0	219.0	201.0	211.0	358.0	648.0	938.0	1009.0	1007.0	944.0	964.0	1013.0	970.0	950.0	875.0	592.0	441.0	355.0	299.0	243.0	251.93	264.0	241.0	259.0	244.0	260.0	235.0	240.0	351.0	639.0	911.0	992.0	990.0	868.0	977.0	953.12	933.12	942.0	820.0	543.0
248.0	231.0	198.0	215.0	223.09	211.0	216.0	204.0	226.0	219.0	201.0	211.0	358.0	648.0	938.0	1009.0	1007.0	944.0	964.0	1013.0	970.0	950.0	875.0	592.0	441.0	355.0	299.0	243.0	251.93	264.0	241.0	259.0	244.0	260.0	235.0	240.0	351.0	639.0	911.0	992.0	990.0	868.0	977.0	953.12	933.12	942.0	820.0	543.0	478.0
231.0	198.0	215.0	223.09	211.0	216.0	204.0	226.0	219.0	201.0	211.0	358.0	648.0	938.0	1009.0	1007.0	944.0	964.0	1013.0	970.0	950.0	875.0	592.0	441.0	355.0	299.0	243.0	251.93	264.0	241.0	259.0	244.0	260.0	235.0	240.0	351.0	639.0	911.0	992.0	990.0	868.0	977.0	953.12	933.12	942.0	820.0	543.0	478.0	361.0
198.0	215.0	223.09	211.0	216.0	204.0	226.0	219.0	201.0	211.0	358.0	648.0	938.0	1009.0	1007.0	944.0	964.0	1013.0	970.0	950.0	875.0	592.0	441.0	355.0	299.0	243.0	251.93	264.0	241.0	259.0	244.0	260.0	235.0	240.0	351.0	639.0	911.0	992.0	990.0	868.0	977.0	953.12	933.12	942.0	820.0	543.0	478.0	361.0	315.0
215.0	223.09	211.0	216.0	204.0	226.0	219.0	201.0	211.0	358.0	648.0	938.0	1009.0	1007.0	944.0	964.0	1013.0	970.0	950.0	875.0	592.0	441.0	355.0	299.0	243.0	251.93	264.0	241.0	259.0	244.0	260.0	235.0	240.0	351.0	639.0	911.0	992.0	990.0	868.0	977.0	953.12	933.12	942.0	820.0	543.0	478.0	361.0	315.0	255.0
223.09	211.0	216.0	204.0	226.0	219.0	201.0	211.0	358.0	648.0	938.0	1009.0	1007.0	944.0	964.0	1013.0	970.0	950.0	875.0	592.0	441.0	355.0	299.0	243.0	251.93	264.0	241.0	259.0	244.0	260.0	235.0	240.0	351.0	639.0	911.0	992.0	990.0	868.0	977.0	953.12	933.12	942.0	820.0	543.0	478.0	361.0	315.0	255.0	251.865
211.0	216.0	204.0	226.0	219.0	201.0	211.0	358.0	648.0	938.0	1009.0	1007.0	944.0	964.0	1013.0	970.0	950.0	875.0	592.0	441.0	355.0	299.0	243.0	251.93	264.0	241.0	259.0	244.0	260.0	235.0	240.0	351.0	639.0	911.0	992.0	990.0	868.0	977.0	953.12	933.12	942.0	820.0	543.0	478.0	361.0	315.0	255.0	251.865	234.0
216.0	204.0	226.0	219.0	201.0	211.0	358.0	648.0	938.0	1009.0	1007.0	944.0	964.0	1013.0	970.0	950.0	875.0	592.0	441.0	355.0	299.0	243.0	251.93	264.0	241.0	259.0	244.0	260.0	235.0	240.0	351.0	639.0	911.0	992.0	990.0	868.0	977.0	953.12	933.12	942.0	820.0	543.0	478.0	361.0	315.0	255.0	251.865	234.0	228.0
204.0	226.0	219.0	201.0	211.0	358.0	648.0	938.0	1009.0	1007.0	944.0	964.0	1013.0	970.0	950.0	875.0	592.0	441.0	355.0	299.0	243.0	251.93	264.0	241.0	259.0	244.0	260.0	235.0	240.0	351.0	639.0	911.0	992.0	990.0	868.0	977.0	953.12	933.12	942.0	820.0	543.0	478.0	361.0	315.0	255.0	251.865	234.0	228.0	219.0
226.0	219.0	201.0	211.0	358.0	648.0	938.0	1009.0	1007.0	944.0	964.0	1013.0	970.0	950.0	875.0	592.0	441.0	355.0	299.0	243.0	251.93	264.0	241.0	259.0	244.0	260.0	235.0	240.0	351.0	639.0	911.0	992.0	990.0	868.0	977.0	953.12	933.12	942.0	820.0	543.0	478.0	361.0	315.0	255.0	251.865	234.0	228.0	219.0	227.0
219.0	201.0	211.0	358.0	648.0	938.0	1009.0	1007.0	944.0	964.0	1013.0	970.0	950.0	875.0	592.0	441.0	355.0	299.0	243.0	251.93	264.0	241.0	259.0	244.0	260.0	235.0	240.0	351.0	639.0	911.0	992.0	990.0	868.0	977.0	953.12	933.12	942.0	820.0	543.0	478.0	361.0	315.0	255.0	251.865	234.0	228.0	219.0	227.0	223.0
201.0	211.0	358.0	648.0	938.0	1009.0	1007.0	944.0	964.0	1013.0	970.0	950.0	875.0	592.0	441.0	355.0	299.0	243.0	251.93	264.0	241.0	259.0	244.0	260.0	235.0	240.0	351.0	639.0	911.0	992.0	990.0	868.0	977.0	953.12	933.12	942.0	820.0	543.0	478.0	361.0	315.0	255.0	251.865	234.0	228.0	219.0	227.0	223.0	216.0
211.0	358.0	648.0	938.0	1009.0	1007.0	944.0	964.0	1013.0	970.0	950.0	875.0	592.0	441.0	355.0	299.0	243.0	251.93	264.0	241.0	259.0	244.0	260.0	235.0	240.0	351.0	639.0	911.0	992.0	990.0	868.0	977.0	953.12	933.12	942.0	820.0	543.0	478.0	361.0	315.0	255.0	251.865	234.0	228.0	219.0	227.0	223.0	216.0	198.0
358.0	648.0	938.0	1009.0	1007.0	944.0	964.0	1013.0	970.0	950.0	875.0	592.0	441.0	355.0	299.0	243.0	251.93	264.0	241.0	259.0	244.0	260.0	235.0	240.0	351.0	639.0	911.0	992.0	990.0	868.0	977.0	953.12	933.12	942.0	820.0	543.0	478.0	361.0	315.0	255.0	251.865	234.0	228.0	219.0	227.0	223.0	216.0	198.0	342.0
648.0	938.0	1009.0	1007.0	944.0	964.0	1013.0	970.0	950.0	875.0	592.0	441.0	355.0	299.0	243.0	251.93	264.0	241.0	259.0	244.0	260.0	235.0	240.0	351.0	639.0	911.0	992.0	990.0	868.0	977.0	953.12	933.12	942.0	820.0	543.0	478.0	361.0	315.0	255.0	251.865	234.0	228.0	219.0	227.0	223.0	216.0	198.0	342.0	624.0
938.0	1009.0	1007.0	944.0	964.0	1013.0	970.0	950.0	875.0	592.0	441.0	355.0	299.0	243.0	251.93	264.0	241.0	259.0	244.0	260.0	235.0	240.0	351.0	639.0	911.0	992.0	990.0	868.0	977.0	953.12	933.12	942.0	820.0	543.0	478.0	361.0	315.0	255.0	251.865	234.0	228.0	219.0	227.0	223.0	216.0	198.0	342.0	624.0	944.0
1009.0	1007.0	944.0	964.0	1013.0	970.0	950.0	875.0	592.0	441.0	355.0	299.0	243.0	251.93	264.0	241.0	259.0	244.0	260.0	235.0	240.0	351.0	639.0	911.0	992.0	990.0	868.0	977.0	953.12	933.12	942.0	820.0	543.0	478.0	361.0	315.0	255.0	251.865	234.0	228.0	219.0	227.0	223.0	216.0	198.0	342.0	624.0	944.0	931.0
1007.0	944.0	964.0	1013.0	970.0	950.0	875.0	592.0	441.0	355.0	299.0	243.0	251.93	264.0	241.0	259.0	244.0	260.0	235.0	240.0	351.0	639.0	911.0	992.0	990.0	868.0	977.0	953.12	933.12	942.0	820.0	543.0	478.0	361.0	315.0	255.0	251.865	234.0	228.0	219.0	227.0	223.0	216.0	198.0	342.0	624.0	944.0	931.0	939.0
944.0	964.0	1013.0	970.0	950.0	875.0	592.0	441.0	355.0	299.0	243.0	251.93	264.0	241.0	259.0	244.0	260.0	235.0	240.0	351.0	639.0	911.0	992.0	990.0	868.0	977.0	953.12	933.12	942.0	820.0	543.0	478.0	361.0	315.0	255.0	251.865	234.0	228.0	219.0	227.0	223.0	216.0	198.0	342.0	624.0	944.0	931.0	939.0	912.0
964.0	1013.0	970.0	950.0	875.0	592.0	441.0	355.0	299.0	243.0	251.93	264.0	241.0	259.0	244.0	260.0	235.0	240.0	351.0	639.0	911.0	992.0	990.0	868.0	977.0	953.12	933.12	942.0	820.0	543.0	478.0	361.0	315.0	255.0	251.865	234.0	228.0	219.0	227.0	223.0	216.0	198.0	342.0	624.0	944.0	931.0	939.0	912.0	934.0
1013.0	970.0	950.0	875.0	592.0	441.0	355.0	299.0	243.0	251.93	264.0	241.0	259.0	244.0	260.0	235.0	240.0	351.0	639.0	911.0	992.0	990.0	868.0	977.0	953.12	933.12	942.0	820.0	543.0	478.0	361.0	315.0	255.0	251.865	234.0	228.0	219.0	227.0	223.0	216.0	198.0	342.0	624.0	944.0	931.0	939.0	912.0	934.0	903.0
970.0	950.0	875.0	592.0	441.0	355.0	299.0	243.0	251.93	264.0	241.0	259.0	244.0	260.0	235.0	240.0	351.0	639.0	911.0	992.0	990.0	868.0	977.0	953.12	933.12	942.0	820.0	543.0	478.0	361.0	315.0	255.0	251.865	234.0	228.0	219.0	227.0	223.0	216.0	198.0	342.0	624.0	944.0	931.0	939.0	912.0	934.0	903.0	919.0
950.0	875.0	592.0	441.0	355.0	299.0	243.0	251.93	264.0	241.0	259.0	244.0	260.0	235.0	240.0	351.0	639.0	911.0	992.0	990.0	868.0	977.0	953.12	933.12	942.0	820.0	543.0	478.0	361.0	315.0	255.0	251.865	234.0	228.0	219.0	227.0	223.0	216.0	198.0	342.0	624.0	944.0	931.0	939.0	912.0	934.0	903.0	919.0	910.12
875.0	592.0	441.0	355.0	299.0	243.0	251.93	264.0	241.0	259.0	244.0	260.0	235.0	240.0	351.0	639.0	911.0	992.0	990.0	868.0	977.0	953.12	933.12	942.0	820.0	543.0	478.0	361.0	315.0	255.0	251.865	234.0	228.0	219.0	227.0	223.0	216.0	198.0	342.0	624.0	944.0	931.0	939.0	912.0	934.0	903.0	919.0	910.12	751.0
592.0	441.0	355.0	299.0	243.0	251.93	264.0	241.0	259.0	244.0	260.0	235.0	240.0	351.0	639.0	911.0	992.0	990.0	868.0	977.0	953.12	933.12	942.0	820.0	543.0	478.0	361.0	315.0	255.0	251.865	234.0	228.0	219.0	227.0	223.0	216.0	198.0	342.0	624.0	944.0	931.0	939.0	912.0	934.0	903.0	919.0	910.12	751.0	529.0
441.0	355.0	299.0	243.0	251.93	264.0	241.0	259.0	244.0	260.0	235.0	240.0	351.0	639.0	911.0	992.0	990.0	868.0	977.0	953.12	933.12	942.0	820.0	543.0	478.0	361.0	315.0	255.0	251.865	234.0	228.0	219.0	227.0	223.0	216.0	198.0	342.0	624.0	944.0	931.0	939.0	912.0	934.0	903.0	919.0	910.12	751.0	529.0	473.0
355.0	299.0	243.0	251.93	264.0	241.0	259.0	244.0	260.0	235.0	240.0	351.0	639.0	911.0	992.0	990.0	868.0	977.0	953.12	933.12	942.0	820.0	543.0	478.0	361.0	315.0	255.0	251.865	234.0	228.0	219.0	227.0	223.0	216.0	198.0	342.0	624.0	944.0	931.0	939.0	912.0	934.0	903.0	919.0	910.12	751.0	529.0	473.0	352.0
299.0	243.0	251.93	264.0	241.0	259.0	244.0	260.0	235.0	240.0	351.0	639.0	911.0	992.0	990.0	868.0	977.0	953.12	933.12	942.0	820.0	543.0	478.0	361.0	315.0	255.0	251.865	234.0	228.0	219.0	227.0	223.0	216.0	198.0	342.0	624.0	944.0	931.0	939.0	912.0	934.0	903.0	919.0	910.12	751.0	529.0	473.0	352.0	282.0
243.0	251.93	264.0	241.0	259.0	244.0	260.0	235.0	240.0	351.0	639.0	911.0	992.0	990.0	868.0	977.0	953.12	933.12	942.0	820.0	543.0	478.0	361.0	315.0	255.0	251.865	234.0	228.0	219.0	227.0	223.0	216.0	198.0	342.0	624.0	944.0	931.0	939.0	912.0	934.0	903.0	919.0	910.12	751.0	529.0	473.0	352.0	282.0	262.0
251.93	264.0	241.0	259.0	244.0	260.0	235.0	240.0	351.0	639.0	911.0	992.0	990.0	868.0	977.0	953.12	933.12	942.0	820.0	543.0	478.0	361.0	315.0	255.0	251.865	234.0	228.0	219.0	227.0	223.0	216.0	198.0	342.0	624.0	944.0	931.0	939.0	912.0	934.0	903.0	919.0	910.12	751.0	529.0	473.0	352.0	282.0	262.0	251.8
264.0	241.0	259.0	244.0	260.0	235.0	240.0	351.0	639.0	911.0	992.0	990.0	868.0	977.0	953.12	933.12	942.0	820.0	543.0	478.0	361.0	315.0	255.0	251.865	234.0	228.0	219.0	227.0	223.0	216.0	198.0	342.0	624.0	944.0	931.0	939.0	912.0	934.0	903.0	919.0	910.12	751.0	529.0	473.0	352.0	282.0	262.0	251.8	275.0
241.0	259.0	244.0	260.0	235.0	240.0	351.0	639.0	911.0	992.0	990.0	868.0	977.0	953.12	933.12	942.0	820.0	543.0	478.0	361.0	315.0	255.0	251.865	234.0	228.0	219.0	227.0	223.0	216.0	198.0	342.0	624.0	944.0	931.0	939.0	912.0	934.0	903.0	919.0	910.12	751.0	529.0	473.0	352.0	282.0	262.0	251.8	275.0	230.0
259.0	244.0	260.0	235.0	240.0	351.0	639.0	911.0	992.0	990.0	868.0	977.0	953.12	933.12	942.0	820.0	543.0	478.0	361.0	315.0	255.0	251.865	234.0	228.0	219.0	227.0	223.0	216.0	198.0	342.0	624.0	944.0	931.0	939.0	912.0	934.0	903.0	919.0	910.12	751.0	529.0	473.0	352.0	282.0	262.0	251.8	275.0	230.0	226.0
244.0	260.0	235.0	240.0	351.0	639.0	911.0	992.0	990.0	868.0	977.0	953.12	933.12	942.0	820.0	543.0	478.0	361.0	315.0	255.0	251.865	234.0	228.0	219.0	227.0	223.0	216.0	198.0	342.0	624.0	944.0	931.0	939.0	912.0	934.0	903.0	919.0	910.12	751.0	529.0	473.0	352.0	282.0	262.0	251.8	275.0	230.0	226.0	227.0
260.0	235.0	240.0	351.0	639.0	911.0	992.0	990.0	868.0	977.0	953.12	933.12	942.0	820.0	543.0	478.0	361.0	315.0	255.0	251.865	234.0	228.0	219.0	227.0	223.0	216.0	198.0	342.0	624.0	944.0	931.0	939.0	912.0	934.0	903.0	919.0	910.12	751.0	529.0	473.0	352.0	282.0	262.0	251.8	275.0	230.0	226.0	227.0	246.0
235.0	240.0	351.0	639.0	911.0	992.0	990.0	868.0	977.0	953.12	933.12	942.0	820.0	543.0	478.0	361.0	315.0	255.0	251.865	234.0	228.0	219.0	227.0	223.0	216.0	198.0	342.0	624.0	944.0	931.0	939.0	912.0	934.0	903.0	919.0	910.12	751.0	529.0	473.0	352.0	282.0	262.0	251.8	275.0	230.0	226.0	227.0	246.0	226.0
240.0	351.0	639.0	911.0	992.0	990.0	868.0	977.0	953.12	933.12	942.0	820.0	543.0	478.0	361.0	315.0	255.0	251.865	234.0	228.0	219.0	227.0	223.0	216.0	198.0	342.0	624.0	944.0	931.0	939.0	912.0	934.0	903.0	919.0	910.12	751.0	529.0	473.0	352.0	282.0	262.0	251.8	275.0	230.0	226.0	227.0	246.0	226.0	222.0
351.0	639.0	911.0	992.0	990.0	868.0	977.0	953.12	933.12	942.0	820.0	543.0	478.0	361.0	315.0	255.0	251.865	234.0	228.0	219.0	227.0	223.0	216.0	198.0	342.0	624.0	944.0	931.0	939.0	912.0	934.0	903.0	919.0	910.12	751.0	529.0	473.0	352.0	282.0	262.0	251.8	275.0	230.0	226.0	227.0	246.0	226.0	222.0	378.0
639.0	911.0	992.0	990.0	868.0	977.0	953.12	933.12	942.0	820.0	543.0	478.0	361.0	315.0	255.0	251.865	234.0	228.0	219.0	227.0	223.0	216.0	198.0	342.0	624.0	944.0	931.0	939.0	912.0	934.0	903.0	919.0	910.12	751.0	529.0	473.0	352.0	282.0	262.0	251.8	275.0	230.0	226.0	227.0	246.0	226.0	222.0	378.0	640.0
911.0	992.0	990.0	868.0	977.0	953.12	933.12	942.0	820.0	543.0	478.0	361.0	315.0	255.0	251.865	234.0	228.0	219.0	227.0	223.0	216.0	198.0	342.0	624.0	944.0	931.0	939.0	912.0	934.0	903.0	919.0	910.12	751.0	529.0	473.0	352.0	282.0	262.0	251.8	275.0	230.0	226.0	227.0	246.0	226.0	222.0	378.0	640.0	884.0
992.0	990.0	868.0	977.0	953.12	933.12	942.0	820.0	543.0	478.0	361.0	315.0	255.0	251.865	234.0	228.0	219.0	227.0	223.0	216.0	198.0	342.0	624.0	944.0	931.0	939.0	912.0	934.0	903.0	919.0	910.12	751.0	529.0	473.0	352.0	282.0	262.0	251.8	275.0	230.0	226.0	227.0	246.0	226.0	222.0	378.0	640.0	884.0	961.0
990.0	868.0	977.0	953.12	933.12	942.0	820.0	543.0	478.0	361.0	315.0	255.0	251.865	234.0	228.0	219.0	227.0	223.0	216.0	198.0	342.0	624.0	944.0	931.0	939.0	912.0	934.0	903.0	919.0	910.12	751.0	529.0	473.0	352.0	282.0	262.0	251.8	275.0	230.0	226.0	227.0	246.0	226.0	222.0	378.0	640.0	884.0	961.0	971.12
868.0	977.0	953.12	933.12	942.0	820.0	543.0	478.0	361.0	315.0	255.0	251.865	234.0	228.0	219.0	227.0	223.0	216.0	198.0	342.0	624.0	944.0	931.0	939.0	912.0	934.0	903.0	919.0	910.12	751.0	529.0	473.0	352.0	282.0	262.0	251.8	275.0	230.0	226.0	227.0	246.0	226.0	222.0	378.0	640.0	884.0	961.0	971.12	864.0
977.0	953.12	933.12	942.0	820.0	543.0	478.0	361.0	315.0	255.0	251.865	234.0	228.0	219.0	227.0	223.0	216.0	198.0	342.0	624.0	944.0	931.0	939.0	912.0	934.0	903.0	919.0	910.12	751.0	529.0	473.0	352.0	282.0	262.0	251.8	275.0	230.0	226.0	227.0	246.0	226.0	222.0	378.0	640.0	884.0	961.0	971.12	864.0	947.0
953.12	933.12	942.0	820.0	543.0	478.0	361.0	315.0	255.0	251.865	234.0	228.0	219.0	227.0	223.0	216.0	198.0	342.0	624.0	944.0	931.0	939.0	912.0	934.0	903.0	919.0	910.12	751.0	529.0	473.0	352.0	282.0	262.0	251.8	275.0	230.0	226.0	227.0	246.0	226.0	222.0	378.0	640.0	884.0	961.0	971.12	864.0	947.0	927.0
933.12	942.0	820.0	543.0	478.0	361.0	315.0	255.0	251.865	234.0	228.0	219.0	227.0	223.0	216.0	198.0	342.0	624.0	944.0	931.0	939.0	912.0	934.0	903.0	919.0	910.12	751.0	529.0	473.0	352.0	282.0	262.0	251.8	275.0	230.0	226.0	227.0	246.0	226.0	222.0	378.0	640.0	884.0	961.0	971.12	864.0	947.0	927.0	901.0
942.0	820.0	543.0	478.0	361.0	315.0	255.0	251.865	234.0	228.0	219.0	227.0	223.0	216.0	198.0	342.0	624.0	944.0	931.0	939.0	912.0	934.0	903.0	919.0	910.12	751.0	529.0	473.0	352.0	282.0	262.0	251.8	275.0	230.0	226.0	227.0	246.0	226.0	222.0	378.0	640.0	884.0	961.0	971.12	864.0	947.0	927.0	901.0	852.0
820.0	543.0	478.0	361.0	315.0	255.0	251.865	234.0	228.0	219.0	227.0	223.0	216.0	198.0	342.0	624.0	944.0	931.0	939.0	912.0	934.0	903.0	919.0	910.12	751.0	529.0	473.0	352.0	282.0	262.0	251.8	275.0	230.0	226.0	227.0	246.0	226.0	222.0	378.0	640.0	884.0	961.0	971.12	864.0	947.0	927.0	901.0	852.0	735.0
543.0	478.0	361.0	315.0	255.0	251.865	234.0	228.0	219.0	227.0	223.0	216.0	198.0	342.0	624.0	944.0	931.0	939.0	912.0	934.0	903.0	919.0	910.12	751.0	529.0	473.0	352.0	282.0	262.0	251.8	275.0	230.0	226.0	227.0	246.0	226.0	222.0	378.0	640.0	884.0	961.0	971.12	864.0	947.0	927.0	901.0	852.0	735.0	486.0
478.0	361.0	315.0	255.0	251.865	234.0	228.0	219.0	227.0	223.0	216.0	198.0	342.0	624.0	944.0	931.0	939.0	912.0	934.0	903.0	919.0	910.12	751.0	529.0	473.0	352.0	282.0	262.0	251.8	275.0	230.0	226.0	227.0	246.0	226.0	222.0	378.0	640.0	884.0	961.0	971.12	864.0	947.0	927.0	901.0	852.0	735.0	486.0	409.0
361.0	315.0	255.0	251.865	234.0	228.0	219.0	227.0	223.0	216.0	198.0	342.0	624.0	944.0	931.0	939.0	912.0	934.0	903.0	919.0	910.12	751.0	529.0	473.0	352.0	282.0	262.0	251.8	275.0	230.0	226.0	227.0	246.0	226.0	222.0	378.0	640.0	884.0	961.0	971.12	864.0	947.0	927.0	901.0	852.0	735.0	486.0	409.0	284.0
315.0	255.0	251.865	234.0	228.0	219.0	227.0	223.0	216.0	198.0	342.0	624.0	944.0	931.0	939.0	912.0	934.0	903.0	919.0	910.12	751.0	529.0	473.0	352.0	282.0	262.0	251.8	275.0	230.0	226.0	227.0	246.0	226.0	222.0	378.0	640.0	884.0	961.0	971.12	864.0	947.0	927.0	901.0	852.0	735.0	486.0	409.0	284.0	285.0
255.0	251.865	234.0	228.0	219.0	227.0	223.0	216.0	198.0	342.0	624.0	944.0	931.0	939.0	912.0	934.0	903.0	919.0	910.12	751.0	529.0	473.0	352.0	282.0	262.0	251.8	275.0	230.0	226.0	227.0	246.0	226.0	222.0	378.0	640.0	884.0	961.0	971.12	864.0	947.0	927.0	901.0	852.0	735.0	486.0	409.0	284.0	285.0	258.0
251.865	234.0	228.0	219.0	227.0	223.0	216.0	198.0	342.0	624.0	944.0	931.0	939.0	912.0	934.0	903.0	919.0	910.12	751.0	529.0	473.0	352.0	282.0	262.0	251.8	275.0	230.0	226.0	227.0	246.0	226.0	222.0	378.0	640.0	884.0	961.0	971.12	864.0	947.0	927.0	901.0	852.0	735.0	486.0	409.0	284.0	285.0	258.0	206.825
234.0	228.0	219.0	227.0	223.0	216.0	198.0	342.0	624.0	944.0	931.0	939.0	912.0	934.0	903.0	919.0	910.12	751.0	529.0	473.0	352.0	282.0	262.0	251.8	275.0	230.0	226.0	227.0	246.0	226.0	222.0	378.0	640.0	884.0	961.0	971.12	864.0	947.0	927.0	901.0	852.0	735.0	486.0	409.0	284.0	285.0	258.0	206.825	221.0
228.0	219.0	227.0	223.0	216.0	198.0	342.0	624.0	944.0	931.0	939.0	912.0	934.0	903.0	919.0	910.12	751.0	529.0	473.0	352.0	282.0	262.0	251.8	275.0	230.0	226.0	227.0	246.0	226.0	222.0	378.0	640.0	884.0	961.0	971.12	864.0	947.0	927.0	901.0	852.0	735.0	486.0	409.0	284.0	285.0	258.0	206.825	221.0	230.0
219.0	227.0	223.0	216.0	198.0	342.0	624.0	944.0	931.0	939.0	912.0	934.0	903.0	919.0	910.12	751.0	529.0	473.0	352.0	282.0	262.0	251.8	275.0	230.0	226.0	227.0	246.0	226.0	222.0	378.0	640.0	884.0	961.0	971.12	864.0	947.0	927.0	901.0	852.0	735.0	486.0	409.0	284.0	285.0	258.0	206.825	221.0	230.0	238.0
227.0	223.0	216.0	198.0	342.0	624.0	944.0	931.0	939.0	912.0	934.0	903.0	919.0	910.12	751.0	529.0	473.0	352.0	282.0	262.0	251.8	275.0	230.0	226.0	227.0	246.0	226.0	222.0	378.0	640.0	884.0	961.0	971.12	864.0	947.0	927.0	901.0	852.0	735.0	486.0	409.0	284.0	285.0	258.0	206.825	221.0	230.0	238.0	217.0
223.0	216.0	198.0	342.0	624.0	944.0	931.0	939.0	912.0	934.0	903.0	919.0	910.12	751.0	529.0	473.0	352.0	282.0	262.0	251.8	275.0	230.0	226.0	227.0	246.0	226.0	222.0	378.0	640.0	884.0	961.0	971.12	864.0	947.0	927.0	901.0	852.0	735.0	486.0	409.0	284.0	285.0	258.0	206.825	221.0	230.0	238.0	217.0	221.0
216.0	198.0	342.0	624.0	944.0	931.0	939.0	912.0	934.0	903.0	919.0	910.12	751.0	529.0	473.0	352.0	282.0	262.0	251.8	275.0	230.0	226.0	227.0	246.0	226.0	222.0	378.0	640.0	884.0	961.0	971.12	864.0	947.0	927.0	901.0	852.0	735.0	486.0	409.0	284.0	285.0	258.0	206.825	221.0	230.0	238.0	217.0	221.0	231.0
198.0	342.0	624.0	944.0	931.0	939.0	912.0	934.0	903.0	919.0	910.12	751.0	529.0	473.0	352.0	282.0	262.0	251.8	275.0	230.0	226.0	227.0	246.0	226.0	222.0	378.0	640.0	884.0	961.0	971.12	864.0	947.0	927.0	901.0	852.0	735.0	486.0	409.0	284.0	285.0	258.0	206.825	221.0	230.0	238.0	217.0	221.0	231.0	214.0
342.0	624.0	944.0	931.0	939.0	912.0	934.0	903.0	919.0	910.12	751.0	529.0	473.0	352.0	282.0	262.0	251.8	275.0	230.0	226.0	227.0	246.0	226.0	222.0	378.0	640.0	884.0	961.0	971.12	864.0	947.0	927.0	901.0	852.0	735.0	486.0	409.0	284.0	285.0	258.0	206.825	221.0	230.0	238.0	217.0	221.0	231.0	214.0	321.0
624.0	944.0	931.0	939.0	912.0	934.0	903.0	919.0	910.12	751.0	529.0	473.0	352.0	282.0	262.0	251.8	275.0	230.0	226.0	227.0	246.0	226.0	222.0	378.0	640.0	884.0	961.0	971.12	864.0	947.0	927.0	901.0	852.0	735.0	486.0	409.0	284.0	285.0	258.0	206.825	221.0	230.0	238.0	217.0	221.0	231.0	214.0	321.0	590.0
944.0	931.0	939.0	912.0	934.0	903.0	919.0	910.12	751.0	529.0	473.0	352.0	282.0	262.0	251.8	275.0	230.0	226.0	227.0	246.0	226.0	222.0	378.0	640.0	884.0	961.0	971.12	864.0	947.0	927.0	901.0	852.0	735.0	486.0	409.0	284.0	285.0	258.0	206.825	221.0	230.0	238.0	217.0	221.0	231.0	214.0	321.0	590.0	848.0
931.0	939.0	912.0	934.0	903.0	919.0	910.12	751.0	529.0	473.0	352.0	282.0	262.0	251.8	275.0	230.0	226.0	227.0	246.0	226.0	222.0	378.0	640.0	884.0	961.0	971.12	864.0	947.0	927.0	901.0	852.0	735.0	486.0	409.0	284.0	285.0	258.0	206.825	221.0	230.0	238.0	217.0	221.0	231.0	214.0	321.0	590.0	848.0	857.0
939.0	912.0	934.0	903.0	919.0	910.12	751.0	529.0	473.0	352.0	282.0	262.0	251.8	275.0	230.0	226.0	227.0	246.0	226.0	222.0	378.0	640.0	884.0	961.0	971.12	864.0	947.0	927.0	901.0	852.0	735.0	486.0	409.0	284.0	285.0	258.0	206.825	221.0	230.0	238.0	217.0	221.0	231.0	214.0	321.0	590.0	848.0	857.0	880.0
912.0	934.0	903.0	919.0	910.12	751.0	529.0	473.0	352.0	282.0	262.0	251.8	275.0	230.0	226.0	227.0	246.0	226.0	222.0	378.0	640.0	884.0	961.0	971.12	864.0	947.0	927.0	901.0	852.0	735.0	486.0	409.0	284.0	285.0	258.0	206.825	221.0	230.0	238.0	217.0	221.0	231.0	214.0	321.0	590.0	848.0	857.0	880.0	819.0
934.0	903.0	919.0	910.12	751.0	529.0	473.0	352.0	282.0	262.0	251.8	275.0	230.0	226.0	227.0	246.0	226.0	222.0	378.0	640.0	884.0	961.0	971.12	864.0	947.0	927.0	901.0	852.0	735.0	486.0	409.0	284.0	285.0	258.0	206.825	221.0	230.0	238.0	217.0	221.0	231.0	214.0	321.0	590.0	848.0	857.0	880.0	819.0	832.0
903.0	919.0	910.12	751.0	529.0	473.0	352.0	282.0	262.0	251.8	275.0	230.0	226.0	227.0	246.0	226.0	222.0	378.0	640.0	884.0	961.0	971.12	864.0	947.0	927.0	901.0	852.0	735.0	486.0	409.0	284.0	285.0	258.0	206.825	221.0	230.0	238.0	217.0	221.0	231.0	214.0	321.0	590.0	848.0	857.0	880.0	819.0	832.0	828.0
919.0	910.12	751.0	529.0	473.0	352.0	282.0	262.0	251.8	275.0	230.0	226.0	227.0	246.0	226.0	222.0	378.0	640.0	884.0	961.0	971.12	864.0	947.0	927.0	901.0	852.0	735.0	486.0	409.0	284.0	285.0	258.0	206.825	221.0	230.0	238.0	217.0	221.0	231.0	214.0	321.0	590.0	848.0	857.0	880.0	819.0	832.0	828.0	762.0
910.12	751.0	529.0	473.0	352.0	282.0	262.0	251.8	275.0	230.0	226.0	227.0	246.0	226.0	222.0	378.0	640.0	884.0	961.0	971.12	864.0	947.0	927.0	901.0	852.0	735.0	486.0	409.0	284.0	285.0	258.0	206.825	221.0	230.0	238.0	217.0	221.0	231.0	214.0	321.0	590.0	848.0	857.0	880.0	819.0	832.0	828.0	762.0	776.0
751.0	529.0	473.0	352.0	282.0	262.0	251.8	275.0	230.0	226.0	227.0	246.0	226.0	222.0	378.0	640.0	884.0	961.0	971.12	864.0	947.0	927.0	901.0	852.0	735.0	486.0	409.0	284.0	285.0	258.0	206.825	221.0	230.0	238.0	217.0	221.0	231.0	214.0	321.0	590.0	848.0	857.0	880.0	819.0	832.0	828.0	762.0	776.0	604.0
529.0	473.0	352.0	282.0	262.0	251.8	275.0	230.0	226.0	227.0	246.0	226.0	222.0	378.0	640.0	884.0	961.0	971.12	864.0	947.0	927.0	901.0	852.0	735.0	486.0	409.0	284.0	285.0	258.0	206.825	221.0	230.0	238.0	217.0	221.0	231.0	214.0	321.0	590.0	848.0	857.0	880.0	819.0	832.0	828.0	762.0	776.0	604.0	406.0
473.0	352.0	282.0	262.0	251.8	275.0	230.0	226.0	227.0	246.0	226.0	222.0	378.0	640.0	884.0	961.0	971.12	864.0	947.0	927.0	901.0	852.0	735.0	486.0	409.0	284.0	285.0	258.0	206.825	221.0	230.0	238.0	217.0	221.0	231.0	214.0	321.0	590.0	848.0	857.0	880.0	819.0	832.0	828.0	762.0	776.0	604.0	406.0	323.0
352.0	282.0	262.0	251.8	275.0	230.0	226.0	227.0	246.0	226.0	222.0	378.0	640.0	884.0	961.0	971.12	864.0	947.0	927.0	901.0	852.0	735.0	486.0	409.0	284.0	285.0	258.0	206.825	221.0	230.0	238.0	217.0	221.0	231.0	214.0	321.0	590.0	848.0	857.0	880.0	819.0	832.0	828.0	762.0	776.0	604.0	406.0	323.0	313.0
282.0	262.0	251.8	275.0	230.0	226.0	227.0	246.0	226.0	222.0	378.0	640.0	884.0	961.0	971.12	864.0	947.0	927.0	901.0	852.0	735.0	486.0	409.0	284.0	285.0	258.0	206.825	221.0	230.0	238.0	217.0	221.0	231.0	214.0	321.0	590.0	848.0	857.0	880.0	819.0	832.0	828.0	762.0	776.0	604.0	406.0	323.0	313.0	234.0
262.0	251.8	275.0	230.0	226.0	227.0	246.0	226.0	222.0	378.0	640.0	884.0	961.0	971.12	864.0	947.0	927.0	901.0	852.0	735.0	486.0	409.0	284.0	285.0	258.0	206.825	221.0	230.0	238.0	217.0	221.0	231.0	214.0	321.0	590.0	848.0	857.0	880.0	819.0	832.0	828.0	762.0	776.0	604.0	406.0	323.0	313.0	234.0	204.0
251.8	275.0	230.0	226.0	227.0	246.0	226.0	222.0	378.0	640.0	884.0	961.0	971.12	864.0	947.0	927.0	901.0	852.0	735.0	486.0	409.0	284.0	285.0	258.0	206.825	221.0	230.0	238.0	217.0	221.0	231.0	214.0	321.0	590.0	848.0	857.0	880.0	819.0	832.0	828.0	762.0	776.0	604.0	406.0	323.0	313.0	234.0	204.0	206.825
275.0	230.0	226.0	227.0	246.0	226.0	222.0	378.0	640.0	884.0	961.0	971.12	864.0	947.0	927.0	901.0	852.0	735.0	486.0	409.0	284.0	285.0	258.0	206.825	221.0	230.0	238.0	217.0	221.0	231.0	214.0	321.0	590.0	848.0	857.0	880.0	819.0	832.0	828.0	762.0	776.0	604.0	406.0	323.0	313.0	234.0	204.0	206.825	224.0
230.0	226.0	227.0	246.0	226.0	222.0	378.0	640.0	884.0	961.0	971.12	864.0	947.0	927.0	901.0	852.0	735.0	486.0	409.0	284.0	285.0	258.0	206.825	221.0	230.0	238.0	217.0	221.0	231.0	214.0	321.0	590.0	848.0	857.0	880.0	819.0	832.0	828.0	762.0	776.0	604.0	406.0	323.0	313.0	234.0	204.0	206.825	224.0	221.0
226.0	227.0	246.0	226.0	222.0	378.0	640.0	884.0	961.0	971.12	864.0	947.0	927.0	901.0	852.0	735.0	486.0	409.0	284.0	285.0	258.0	206.825	221.0	230.0	238.0	217.0	221.0	231.0	214.0	321.0	590.0	848.0	857.0	880.0	819.0	832.0	828.0	762.0	776.0	604.0	406.0	323.0	313.0	234.0	204.0	206.825	224.0	221.0	202.0
227.0	246.0	226.0	222.0	378.0	640.0	884.0	961.0	971.12	864.0	947.0	927.0	901.0	852.0	735.0	486.0	409.0	284.0	285.0	258.0	206.825	221.0	230.0	238.0	217.0	221.0	231.0	214.0	321.0	590.0	848.0	857.0	880.0	819.0	832.0	828.0	762.0	776.0	604.0	406.0	323.0	313.0	234.0	204.0	206.825	224.0	221.0	202.0	233.0
246.0	226.0	222.0	378.0	640.0	884.0	961.0	971.12	864.0	947.0	927.0	901.0	852.0	735.0	486.0	409.0	284.0	285.0	258.0	206.825	221.0	230.0	238.0	217.0	221.0	231.0	214.0	321.0	590.0	848.0	857.0	880.0	819.0	832.0	828.0	762.0	776.0	604.0	406.0	323.0	313.0	234.0	204.0	206.825	224.0	221.0	202.0	233.0	204.0
226.0	222.0	378.0	640.0	884.0	961.0	971.12	864.0	947.0	927.0	901.0	852.0	735.0	486.0	409.0	284.0	285.0	258.0	206.825	221.0	230.0	238.0	217.0	221.0	231.0	214.0	321.0	590.0	848.0	857.0	880.0	819.0	832.0	828.0	762.0	776.0	604.0	406.0	323.0	313.0	234.0	204.0	206.825	224.0	221.0	202.0	233.0	204.0	202.0
222.0	378.0	640.0	884.0	961.0	971.12	864.0	947.0	927.0	901.0	852.0	735.0	486.0	409.0	284.0	285.0	258.0	206.825	221.0	230.0	238.0	217.0	221.0	231.0	214.0	321.0	590.0	848.0	857.0	880.0	819.0	832.0	828.0	762.0	776.0	604.0	406.0	323.0	313.0	234.0	204.0	206.825	224.0	221.0	202.0	233.0	204.0	202.0	208.0
378.0	640.0	884.0	961.0	971.12	864.0	947.0	927.0	901.0	852.0	735.0	486.0	409.0	284.0	285.0	258.0	206.825	221.0	230.0	238.0	217.0	221.0	231.0	214.0	321.0	590.0	848.0	857.0	880.0	819.0	832.0	828.0	762.0	776.0	604.0	406.0	323.0	313.0	234.0	204.0	206.825	224.0	221.0	202.0	233.0	204.0	202.0	208.0	190.0
640.0	884.0	961.0	971.12	864.0	947.0	927.0	901.0	852.0	735.0	486.0	409.0	284.0	285.0	258.0	206.825	221.0	230.0	238.0	217.0	221.0	231.0	214.0	321.0	590.0	848.0	857.0	880.0	819.0	832.0	828.0	762.0	776.0	604.0	406.0	323.0	313.0	234.0	204.0	206.825	224.0	221.0	202.0	233.0	204.0	202.0	208.0	190.0	212.0
884.0	961.0	971.12	864.0	947.0	927.0	901.0	852.0	735.0	486.0	409.0	284.0	285.0	258.0	206.825	221.0	230.0	238.0	217.0	221.0	231.0	214.0	321.0	590.0	848.0	857.0	880.0	819.0	832.0	828.0	762.0	776.0	604.0	406.0	323.0	313.0	234.0	204.0	206.825	224.0	221.0	202.0	233.0	204.0	202.0	208.0	190.0	212.0	207.0
961.0	971.12	864.0	947.0	927.0	901.0	852.0	735.0	486.0	409.0	284.0	285.0	258.0	206.825	221.0	230.0	238.0	217.0	221.0	231.0	214.0	321.0	590.0	848.0	857.0	880.0	819.0	832.0	828.0	762.0	776.0	604.0	406.0	323.0	313.0	234.0	204.0	206.825	224.0	221.0	202.0	233.0	204.0	202.0	208.0	190.0	212.0	207.0	202.0
971.12	864.0	947.0	927.0	901.0	852.0	735.0	486.0	409.0	284.0	285.0	258.0	206.825	221.0	230.0	238.0	217.0	221.0	231.0	214.0	321.0	590.0	848.0	857.0	880.0	819.0	832.0	828.0	762.0	776.0	604.0	406.0	323.0	313.0	234.0	204.0	206.825	224.0	221.0	202.0	233.0	204.0	202.0	208.0	190.0	212.0	207.0	202.0	213.0
864.0	947.0	927.0	901.0	852.0	735.0	486.0	409.0	284.0	285.0	258.0	206.825	221.0	230.0	238.0	217.0	221.0	231.0	214.0	321.0	590.0	848.0	857.0	880.0	819.0	832.0	828.0	762.0	776.0	604.0	406.0	323.0	313.0	234.0	204.0	206.825	224.0	221.0	202.0	233.0	204.0	202.0	208.0	190.0	212.0	207.0	202.0	213.0	205.0
947.0	927.0	901.0	852.0	735.0	486.0	409.0	284.0	285.0	258.0	206.825	221.0	230.0	238.0	217.0	221.0	231.0	214.0	321.0	590.0	848.0	857.0	880.0	819.0	832.0	828.0	762.0	776.0	604.0	406.0	323.0	313.0	234.0	204.0	206.825	224.0	221.0	202.0	233.0	204.0	202.0	208.0	190.0	212.0	207.0	202.0	213.0	205.0	193.0
927.0	901.0	852.0	735.0	486.0	409.0	284.0	285.0	258.0	206.825	221.0	230.0	238.0	217.0	221.0	231.0	214.0	321.0	590.0	848.0	857.0	880.0	819.0	832.0	828.0	762.0	776.0	604.0	406.0	323.0	313.0	234.0	204.0	206.825	224.0	221.0	202.0	233.0	204.0	202.0	208.0	190.0	212.0	207.0	202.0	213.0	205.0	193.0	188.0
901.0	852.0	735.0	486.0	409.0	284.0	285.0	258.0	206.825	221.0	230.0	238.0	217.0	221.0	231.0	214.0	321.0	590.0	848.0	857.0	880.0	819.0	832.0	828.0	762.0	776.0	604.0	406.0	323.0	313.0	234.0	204.0	206.825	224.0	221.0	202.0	233.0	204.0	202.0	208.0	190.0	212.0	207.0	202.0	213.0	205.0	193.0	188.0	209.0
852.0	735.0	486.0	409.0	284.0	285.0	258.0	206.825	221.0	230.0	238.0	217.0	221.0	231.0	214.0	321.0	590.0	848.0	857.0	880.0	819.0	832.0	828.0	762.0	776.0	604.0	406.0	323.0	313.0	234.0	204.0	206.825	224.0	221.0	202.0	233.0	204.0	202.0	208.0	190.0	212.0	207.0	202.0	213.0	205.0	193.0	188.0	209.0	213.0
735.0	486.0	409.0	284.0	285.0	258.0	206.825	221.0	230.0	238.0	217.0	221.0	231.0	214.0	321.0	590.0	848.0	857.0	880.0	819.0	832.0	828.0	762.0	776.0	604.0	406.0	323.0	313.0	234.0	204.0	206.825	224.0	221.0	202.0	233.0	204.0	202.0	208.0	190.0	212.0	207.0	202.0	213.0	205.0	193.0	188.0	209.0	213.0	203.0
486.0	409.0	284.0	285.0	258.0	206.825	221.0	230.0	238.0	217.0	221.0	231.0	214.0	321.0	590.0	848.0	857.0	880.0	819.0	832.0	828.0	762.0	776.0	604.0	406.0	323.0	313.0	234.0	204.0	206.825	224.0	221.0	202.0	233.0	204.0	202.0	208.0	190.0	212.0	207.0	202.0	213.0	205.0	193.0	188.0	209.0	213.0	203.0	203.0
409.0	284.0	285.0	258.0	206.825	221.0	230.0	238.0	217.0	221.0	231.0	214.0	321.0	590.0	848.0	857.0	880.0	819.0	832.0	828.0	762.0	776.0	604.0	406.0	323.0	313.0	234.0	204.0	206.825	224.0	221.0	202.0	233.0	204.0	202.0	208.0	190.0	212.0	207.0	202.0	213.0	205.0	193.0	188.0	209.0	213.0	203.0	203.0	216.0
284.0	285.0	258.0	206.825	221.0	230.0	238.0	217.0	221.0	231.0	214.0	321.0	590.0	848.0	857.0	880.0	819.0	832.0	828.0	762.0	776.0	604.0	406.0	323.0	313.0	234.0	204.0	206.825	224.0	221.0	202.0	233.0	204.0	202.0	208.0	190.0	212.0	207.0	202.0	213.0	205.0	193.0	188.0	209.0	213.0	203.0	203.0	216.0	194.0
285.0	258.0	206.825	221.0	230.0	238.0	217.0	221.0	231.0	214.0	321.0	590.0	848.0	857.0	880.0	819.0	832.0	828.0	762.0	776.0	604.0	406.0	323.0	313.0	234.0	204.0	206.825	224.0	221.0	202.0	233.0	204.0	202.0	208.0	190.0	212.0	207.0	202.0	213.0	205.0	193.0	188.0	209.0	213.0	203.0	203.0	216.0	194.0	196.0
258.0	206.825	221.0	230.0	238.0	217.0	221.0	231.0	214.0	321.0	590.0	848.0	857.0	880.0	819.0	832.0	828.0	762.0	776.0	604.0	406.0	323.0	313.0	234.0	204.0	206.825	224.0	221.0	202.0	233.0	204.0	202.0	208.0	190.0	212.0	207.0	202.0	213.0	205.0	193.0	188.0	209.0	213.0	203.0	203.0	216.0	194.0	196.0	241.0
206.825	221.0	230.0	238.0	217.0	221.0	231.0	214.0	321.0	590.0	848.0	857.0	880.0	819.0	832.0	828.0	762.0	776.0	604.0	406.0	323.0	313.0	234.0	204.0	206.825	224.0	221.0	202.0	233.0	204.0	202.0	208.0	190.0	212.0	207.0	202.0	213.0	205.0	193.0	188.0	209.0	213.0	203.0	203.0	216.0	194.0	196.0	241.0	223.09
221.0	230.0	238.0	217.0	221.0	231.0	214.0	321.0	590.0	848.0	857.0	880.0	819.0	832.0	828.0	762.0	776.0	604.0	406.0	323.0	313.0	234.0	204.0	206.825	224.0	221.0	202.0	233.0	204.0	202.0	208.0	190.0	212.0	207.0	202.0	213.0	205.0	193.0	188.0	209.0	213.0	203.0	203.0	216.0	194.0	196.0	241.0	223.09	193.0
230.0	238.0	217.0	221.0	231.0	214.0	321.0	590.0	848.0	857.0	880.0	819.0	832.0	828.0	762.0	776.0	604.0	406.0	323.0	313.0	234.0	204.0	206.825	224.0	221.0	202.0	233.0	204.0	202.0	208.0	190.0	212.0	207.0	202.0	213.0	205.0	193.0	188.0	209.0	213.0	203.0	203.0	216.0	194.0	196.0	241.0	223.09	193.0	229.0
238.0	217.0	221.0	231.0	214.0	321.0	590.0	848.0	857.0	880.0	819.0	832.0	828.0	762.0	776.0	604.0	406.0	323.0	313.0	234.0	204.0	206.825	224.0	221.0	202.0	233.0	204.0	202.0	208.0	190.0	212.0	207.0	202.0	213.0	205.0	193.0	188.0	209.0	213.0	203.0	203.0	216.0	194.0	196.0	241.0	223.09	193.0	229.0	213.0
217.0	221.0	231.0	214.0	321.0	590.0	848.0	857.0	880.0	819.0	832.0	828.0	762.0	776.0	604.0	406.0	323.0	313.0	234.0	204.0	206.825	224.0	221.0	202.0	233.0	204.0	202.0	208.0	190.0	212.0	207.0	202.0	213.0	205.0	193.0	188.0	209.0	213.0	203.0	203.0	216.0	194.0	196.0	241.0	223.09	193.0	229.0	213.0	201.0
221.0	231.0	214.0	321.0	590.0	848.0	857.0	880.0	819.0	832.0	828.0	762.0	776.0	604.0	406.0	323.0	313.0	234.0	204.0	206.825	224.0	221.0	202.0	233.0	204.0	202.0	208.0	190.0	212.0	207.0	202.0	213.0	205.0	193.0	188.0	209.0	213.0	203.0	203.0	216.0	194.0	196.0	241.0	223.09	193.0	229.0	213.0	201.0	199.0
231.0	214.0	321.0	590.0	848.0	857.0	880.0	819.0	832.0	828.0	762.0	776.0	604.0	406.0	323.0	313.0	234.0	204.0	206.825	224.0	221.0	202.0	233.0	204.0	202.0	208.0	190.0	212.0	207.0	202.0	213.0	205.0	193.0	188.0	209.0	213.0	203.0	203.0	216.0	194.0	196.0	241.0	223.09	193.0	229.0	213.0	201.0	199.0	197.0
214.0	321.0	590.0	848.0	857.0	880.0	819.0	832.0	828.0	762.0	776.0	604.0	406.0	323.0	313.0	234.0	204.0	206.825	224.0	221.0	202.0	233.0	204.0	202.0	208.0	190.0	212.0	207.0	202.0	213.0	205.0	193.0	188.0	209.0	213.0	203.0	203.0	216.0	194.0	196.0	241.0	223.09	193.0	229.0	213.0	201.0	199.0	197.0	198.0
321.0	590.0	848.0	857.0	880.0	819.0	832.0	828.0	762.0	776.0	604.0	406.0	323.0	313.0	234.0	204.0	206.825	224.0	221.0	202.0	233.0	204.0	202.0	208.0	190.0	212.0	207.0	202.0	213.0	205.0	193.0	188.0	209.0	213.0	203.0	203.0	216.0	194.0	196.0	241.0	223.09	193.0	229.0	213.0	201.0	199.0	197.0	198.0	318.0
590.0	848.0	857.0	880.0	819.0	832.0	828.0	762.0	776.0	604.0	406.0	323.0	313.0	234.0	204.0	206.825	224.0	221.0	202.0	233.0	204.0	202.0	208.0	190.0	212.0	207.0	202.0	213.0	205.0	193.0	188.0	209.0	213.0	203.0	203.0	216.0	194.0	196.0	241.0	223.09	193.0	229.0	213.0	201.0	199.0	197.0	198.0	318.0	492.0
848.0	857.0	880.0	819.0	832.0	828.0	762.0	776.0	604.0	406.0	323.0	313.0	234.0	204.0	206.825	224.0	221.0	202.0	233.0	204.0	202.0	208.0	190.0	212.0	207.0	202.0	213.0	205.0	193.0	188.0	209.0	213.0	203.0	203.0	216.0	194.0	196.0	241.0	223.09	193.0	229.0	213.0	201.0	199.0	197.0	198.0	318.0	492.0	637.0
857.0	880.0	819.0	832.0	828.0	762.0	776.0	604.0	406.0	323.0	313.0	234.0	204.0	206.825	224.0	221.0	202.0	233.0	204.0	202.0	208.0	190.0	212.0	207.0	202.0	213.0	205.0	193.0	188.0	209.0	213.0	203.0	203.0	216.0	194.0	196.0	241.0	223.09	193.0	229.0	213.0	201.0	199.0	197.0	198.0	318.0	492.0	637.0	640.0
880.0	819.0	832.0	828.0	762.0	776.0	604.0	406.0	323.0	313.0	234.0	204.0	206.825	224.0	221.0	202.0	233.0	204.0	202.0	208.0	190.0	212.0	207.0	202.0	213.0	205.0	193.0	188.0	209.0	213.0	203.0	203.0	216.0	194.0	196.0	241.0	223.09	193.0	229.0	213.0	201.0	199.0	197.0	198.0	318.0	492.0	637.0	640.0	651.0
819.0	832.0	828.0	762.0	776.0	604.0	406.0	323.0	313.0	234.0	204.0	206.825	224.0	221.0	202.0	233.0	204.0	202.0	208.0	190.0	212.0	207.0	202.0	213.0	205.0	193.0	188.0	209.0	213.0	203.0	203.0	216.0	194.0	196.0	241.0	223.09	193.0	229.0	213.0	201.0	199.0	197.0	198.0	318.0	492.0	637.0	640.0	651.0	649.0
832.0	828.0	762.0	776.0	604.0	406.0	323.0	313.0	234.0	204.0	206.825	224.0	221.0	202.0	233.0	204.0	202.0	208.0	190.0	212.0	207.0	202.0	213.0	205.0	193.0	188.0	209.0	213.0	203.0	203.0	216.0	194.0	196.0	241.0	223.09	193.0	229.0	213.0	201.0	199.0	197.0	198.0	318.0	492.0	637.0	640.0	651.0	649.0	649.0
828.0	762.0	776.0	604.0	406.0	323.0	313.0	234.0	204.0	206.825	224.0	221.0	202.0	233.0	204.0	202.0	208.0	190.0	212.0	207.0	202.0	213.0	205.0	193.0	188.0	209.0	213.0	203.0	203.0	216.0	194.0	196.0	241.0	223.09	193.0	229.0	213.0	201.0	199.0	197.0	198.0	318.0	492.0	637.0	640.0	651.0	649.0	649.0	641.0
762.0	776.0	604.0	406.0	323.0	313.0	234.0	204.0	206.825	224.0	221.0	202.0	233.0	204.0	202.0	208.0	190.0	212.0	207.0	202.0	213.0	205.0	193.0	188.0	209.0	213.0	203.0	203.0	216.0	194.0	196.0	241.0	223.09	193.0	229.0	213.0	201.0	199.0	197.0	198.0	318.0	492.0	637.0	640.0	651.0	649.0	649.0	641.0	620.0
776.0	604.0	406.0	323.0	313.0	234.0	204.0	206.825	224.0	221.0	202.0	233.0	204.0	202.0	208.0	190.0	212.0	207.0	202.0	213.0	205.0	193.0	188.0	209.0	213.0	203.0	203.0	216.0	194.0	196.0	241.0	223.09	193.0	229.0	213.0	201.0	199.0	197.0	198.0	318.0	492.0	637.0	640.0	651.0	649.0	649.0	641.0	620.0	601.0
604.0	406.0	323.0	313.0	234.0	204.0	206.825	224.0	221.0	202.0	233.0	204.0	202.0	208.0	190.0	212.0	207.0	202.0	213.0	205.0	193.0	188.0	209.0	213.0	203.0	203.0	216.0	194.0	196.0	241.0	223.09	193.0	229.0	213.0	201.0	199.0	197.0	198.0	318.0	492.0	637.0	640.0	651.0	649.0	649.0	641.0	620.0	601.0	497.0
406.0	323.0	313.0	234.0	204.0	206.825	224.0	221.0	202.0	233.0	204.0	202.0	208.0	190.0	212.0	207.0	202.0	213.0	205.0	193.0	188.0	209.0	213.0	203.0	203.0	216.0	194.0	196.0	241.0	223.09	193.0	229.0	213.0	201.0	199.0	197.0	198.0	318.0	492.0	637.0	640.0	651.0	649.0	649.0	641.0	620.0	601.0	497.0	390.0
323.0	313.0	234.0	204.0	206.825	224.0	221.0	202.0	233.0	204.0	202.0	208.0	190.0	212.0	207.0	202.0	213.0	205.0	193.0	188.0	209.0	213.0	203.0	203.0	216.0	194.0	196.0	241.0	223.09	193.0	229.0	213.0	201.0	199.0	197.0	198.0	318.0	492.0	637.0	640.0	651.0	649.0	649.0	641.0	620.0	601.0	497.0	390.0	234.0
313.0	234.0	204.0	206.825	224.0	221.0	202.0	233.0	204.0	202.0	208.0	190.0	212.0	207.0	202.0	213.0	205.0	193.0	188.0	209.0	213.0	203.0	203.0	216.0	194.0	196.0	241.0	223.09	193.0	229.0	213.0	201.0	199.0	197.0	198.0	318.0	492.0	637.0	640.0	651.0	649.0	649.0	641.0	620.0	601.0	497.0	390.0	234.0	234.0
234.0	204.0	206.825	224.0	221.0	202.0	233.0	204.0	202.0	208.0	190.0	212.0	207.0	202.0	213.0	205.0	193.0	188.0	209.0	213.0	203.0	203.0	216.0	194.0	196.0	241.0	223.09	193.0	229.0	213.0	201.0	199.0	197.0	198.0	318.0	492.0	637.0	640.0	651.0	649.0	649.0	641.0	620.0	601.0	497.0	390.0	234.0	234.0	217.0
204.0	206.825	224.0	221.0	202.0	233.0	204.0	202.0	208.0	190.0	212.0	207.0	202.0	213.0	205.0	193.0	188.0	209.0	213.0	203.0	203.0	216.0	194.0	196.0	241.0	223.09	193.0	229.0	213.0	201.0	199.0	197.0	198.0	318.0	492.0	637.0	640.0	651.0	649.0	649.0	641.0	620.0	601.0	497.0	390.0	234.0	234.0	217.0	215.0
206.825	224.0	221.0	202.0	233.0	204.0	202.0	208.0	190.0	212.0	207.0	202.0	213.0	205.0	193.0	188.0	209.0	213.0	203.0	203.0	216.0	194.0	196.0	241.0	223.09	193.0	229.0	213.0	201.0	199.0	197.0	198.0	318.0	492.0	637.0	640.0	651.0	649.0	649.0	641.0	620.0	601.0	497.0	390.0	234.0	234.0	217.0	215.0	206.825
224.0	221.0	202.0	233.0	204.0	202.0	208.0	190.0	212.0	207.0	202.0	213.0	205.0	193.0	188.0	209.0	213.0	203.0	203.0	216.0	194.0	196.0	241.0	223.09	193.0	229.0	213.0	201.0	199.0	197.0	198.0	318.0	492.0	637.0	640.0	651.0	649.0	649.0	641.0	620.0	601.0	497.0	390.0	234.0	234.0	217.0	215.0	206.825	203.0
221.0	202.0	233.0	204.0	202.0	208.0	190.0	212.0	207.0	202.0	213.0	205.0	193.0	188.0	209.0	213.0	203.0	203.0	216.0	194.0	196.0	241.0	223.09	193.0	229.0	213.0	201.0	199.0	197.0	198.0	318.0	492.0	637.0	640.0	651.0	649.0	649.0	641.0	620.0	601.0	497.0	390.0	234.0	234.0	217.0	215.0	206.825	203.0	209.0
202.0	233.0	204.0	202.0	208.0	190.0	212.0	207.0	202.0	213.0	205.0	193.0	188.0	209.0	213.0	203.0	203.0	216.0	194.0	196.0	241.0	223.09	193.0	229.0	213.0	201.0	199.0	197.0	198.0	318.0	492.0	637.0	640.0	651.0	649.0	649.0	641.0	620.0	601.0	497.0	390.0	234.0	234.0	217.0	215.0	206.825	203.0	209.0	204.0
233.0	204.0	202.0	208.0	190.0	212.0	207.0	202.0	213.0	205.0	193.0	188.0	209.0	213.0	203.0	203.0	216.0	194.0	196.0	241.0	223.09	193.0	229.0	213.0	201.0	199.0	197.0	198.0	318.0	492.0	637.0	640.0	651.0	649.0	649.0	641.0	620.0	601.0	497.0	390.0	234.0	234.0	217.0	215.0	206.825	203.0	209.0	204.0	212.0
204.0	202.0	208.0	190.0	212.0	207.0	202.0	213.0	205.0	193.0	188.0	209.0	213.0	203.0	203.0	216.0	194.0	196.0	241.0	223.09	193.0	229.0	213.0	201.0	199.0	197.0	198.0	318.0	492.0	637.0	640.0	651.0	649.0	649.0	641.0	620.0	601.0	497.0	390.0	234.0	234.0	217.0	215.0	206.825	203.0	209.0	204.0	212.0	202.0
202.0	208.0	190.0	212.0	207.0	202.0	213.0	205.0	193.0	188.0	209.0	213.0	203.0	203.0	216.0	194.0	196.0	241.0	223.09	193.0	229.0	213.0	201.0	199.0	197.0	198.0	318.0	492.0	637.0	640.0	651.0	649.0	649.0	641.0	620.0	601.0	497.0	390.0	234.0	234.0	217.0	215.0	206.825	203.0	209.0	204.0	212.0	202.0	219.0
208.0	190.0	212.0	207.0	202.0	213.0	205.0	193.0	188.0	209.0	213.0	203.0	203.0	216.0	194.0	196.0	241.0	223.09	193.0	229.0	213.0	201.0	199.0	197.0	198.0	318.0	492.0	637.0	640.0	651.0	649.0	649.0	641.0	620.0	601.0	497.0	390.0	234.0	234.0	217.0	215.0	206.825	203.0	209.0	204.0	212.0	202.0	219.0	204.0
190.0	212.0	207.0	202.0	213.0	205.0	193.0	188.0	209.0	213.0	203.0	203.0	216.0	194.0	196.0	241.0	223.09	193.0	229.0	213.0	201.0	199.0	197.0	198.0	318.0	492.0	637.0	640.0	651.0	649.0	649.0	641.0	620.0	601.0	497.0	390.0	234.0	234.0	217.0	215.0	206.825	203.0	209.0	204.0	212.0	202.0	219.0	204.0	291.0
212.0	207.0	202.0	213.0	205.0	193.0	188.0	209.0	213.0	203.0	203.0	216.0	194.0	196.0	241.0	223.09	193.0	229.0	213.0	201.0	199.0	197.0	198.0	318.0	492.0	637.0	640.0	651.0	649.0	649.0	641.0	620.0	601.0	497.0	390.0	234.0	234.0	217.0	215.0	206.825	203.0	209.0	204.0	212.0	202.0	219.0	204.0	291.0	474.0
207.0	202.0	213.0	205.0	193.0	188.0	209.0	213.0	203.0	203.0	216.0	194.0	196.0	241.0	223.09	193.0	229.0	213.0	201.0	199.0	197.0	198.0	318.0	492.0	637.0	640.0	651.0	649.0	649.0	641.0	620.0	601.0	497.0	390.0	234.0	234.0	217.0	215.0	206.825	203.0	209.0	204.0	212.0	202.0	219.0	204.0	291.0	474.0	577.0
202.0	213.0	205.0	193.0	188.0	209.0	213.0	203.0	203.0	216.0	194.0	196.0	241.0	223.09	193.0	229.0	213.0	201.0	199.0	197.0	198.0	318.0	492.0	637.0	640.0	651.0	649.0	649.0	641.0	620.0	601.0	497.0	390.0	234.0	234.0	217.0	215.0	206.825	203.0	209.0	204.0	212.0	202.0	219.0	204.0	291.0	474.0	577.0	621.0
213.0	205.0	193.0	188.0	209.0	213.0	203.0	203.0	216.0	194.0	196.0	241.0	223.09	193.0	229.0	213.0	201.0	199.0	197.0	198.0	318.0	492.0	637.0	640.0	651.0	649.0	649.0	641.0	620.0	601.0	497.0	390.0	234.0	234.0	217.0	215.0	206.825	203.0	209.0	204.0	212.0	202.0	219.0	204.0	291.0	474.0	577.0	621.0	641.0
205.0	193.0	188.0	209.0	213.0	203.0	203.0	216.0	194.0	196.0	241.0	223.09	193.0	229.0	213.0	201.0	199.0	197.0	198.0	318.0	492.0	637.0	640.0	651.0	649.0	649.0	641.0	620.0	601.0	497.0	390.0	234.0	234.0	217.0	215.0	206.825	203.0	209.0	204.0	212.0	202.0	219.0	204.0	291.0	474.0	577.0	621.0	641.0	599.0
193.0	188.0	209.0	213.0	203.0	203.0	216.0	194.0	196.0	241.0	223.09	193.0	229.0	213.0	201.0	199.0	197.0	198.0	318.0	492.0	637.0	640.0	651.0	649.0	649.0	641.0	620.0	601.0	497.0	390.0	234.0	234.0	217.0	215.0	206.825	203.0	209.0	204.0	212.0	202.0	219.0	204.0	291.0	474.0	577.0	621.0	641.0	599.0	627.0
188.0	209.0	213.0	203.0	203.0	216.0	194.0	196.0	241.0	223.09	193.0	229.0	213.0	201.0	199.0	197.0	198.0	318.0	492.0	637.0	640.0	651.0	649.0	649.0	641.0	620.0	601.0	497.0	390.0	234.0	234.0	217.0	215.0	206.825	203.0	209.0	204.0	212.0	202.0	219.0	204.0	291.0	474.0	577.0	621.0	641.0	599.0	627.0	627.0
209.0	213.0	203.0	203.0	216.0	194.0	196.0	241.0	223.09	193.0	229.0	213.0	201.0	199.0	197.0	198.0	318.0	492.0	637.0	640.0	651.0	649.0	649.0	641.0	620.0	601.0	497.0	390.0	234.0	234.0	217.0	215.0	206.825	203.0	209.0	204.0	212.0	202.0	219.0	204.0	291.0	474.0	577.0	621.0	641.0	599.0	627.0	627.0	668.8
213.0	203.0	203.0	216.0	194.0	196.0	241.0	223.09	193.0	229.0	213.0	201.0	199.0	197.0	198.0	318.0	492.0	637.0	640.0	651.0	649.0	649.0	641.0	620.0	601.0	497.0	390.0	234.0	234.0	217.0	215.0	206.825	203.0	209.0	204.0	212.0	202.0	219.0	204.0	291.0	474.0	577.0	621.0	641.0	599.0	627.0	627.0	668.8	628.8
203.0	203.0	216.0	194.0	196.0	241.0	223.09	193.0	229.0	213.0	201.0	199.0	197.0	198.0	318.0	492.0	637.0	640.0	651.0	649.0	649.0	641.0	620.0	601.0	497.0	390.0	234.0	234.0	217.0	215.0	206.825	203.0	209.0	204.0	212.0	202.0	219.0	204.0	291.0	474.0	577.0	621.0	641.0	599.0	627.0	627.0	668.8	628.8	484.0
203.0	216.0	194.0	196.0	241.0	223.09	193.0	229.0	213.0	201.0	199.0	197.0	198.0	318.0	492.0	637.0	640.0	651.0	649.0	649.0	641.0	620.0	601.0	497.0	390.0	234.0	234.0	217.0	215.0	206.825	203.0	209.0	204.0	212.0	202.0	219.0	204.0	291.0	474.0	577.0	621.0	641.0	599.0	627.0	627.0	668.8	628.8	484.0	393.0
216.0	194.0	196.0	241.0	223.09	193.0	229.0	213.0	201.0	199.0	197.0	198.0	318.0	492.0	637.0	640.0	651.0	649.0	649.0	641.0	620.0	601.0	497.0	390.0	234.0	234.0	217.0	215.0	206.825	203.0	209.0	204.0	212.0	202.0	219.0	204.0	291.0	474.0	577.0	621.0	641.0	599.0	627.0	627.0	668.8	628.8	484.0	393.0	273.0
194.0	196.0	241.0	223.09	193.0	229.0	213.0	201.0	199.0	197.0	198.0	318.0	492.0	637.0	640.0	651.0	649.0	649.0	641.0	620.0	601.0	497.0	390.0	234.0	234.0	217.0	215.0	206.825	203.0	209.0	204.0	212.0	202.0	219.0	204.0	291.0	474.0	577.0	621.0	641.0	599.0	627.0	627.0	668.8	628.8	484.0	393.0	273.0	229.0
196.0	241.0	223.09	193.0	229.0	213.0	201.0	199.0	197.0	198.0	318.0	492.0	637.0	640.0	651.0	649.0	649.0	641.0	620.0	601.0	497.0	390.0	234.0	234.0	217.0	215.0	206.825	203.0	209.0	204.0	212.0	202.0	219.0	204.0	291.0	474.0	577.0	621.0	641.0	599.0	627.0	627.0	668.8	628.8	484.0	393.0	273.0	229.0	219.0
241.0	223.09	193.0	229.0	213.0	201.0	199.0	197.0	198.0	318.0	492.0	637.0	640.0	651.0	649.0	649.0	641.0	620.0	601.0	497.0	390.0	234.0	234.0	217.0	215.0	206.825	203.0	209.0	204.0	212.0	202.0	219.0	204.0	291.0	474.0	577.0	621.0	641.0	599.0	627.0	627.0	668.8	628.8	484.0	393.0	273.0	229.0	219.0	223.0
223.09	193.0	229.0	213.0	201.0	199.0	197.0	198.0	318.0	492.0	637.0	640.0	651.0	649.0	649.0	641.0	620.0	601.0	497.0	390.0	234.0	234.0	217.0	215.0	206.825	203.0	209.0	204.0	212.0	202.0	219.0	204.0	291.0	474.0	577.0	621.0	641.0	599.0	627.0	627.0	668.8	628.8	484.0	393.0	273.0	229.0	219.0	223.0	206.825
193.0	229.0	213.0	201.0	199.0	197.0	198.0	318.0	492.0	637.0	640.0	651.0	649.0	649.0	641.0	620.0	601.0	497.0	390.0	234.0	234.0	217.0	215.0	206.825	203.0	209.0	204.0	212.0	202.0	219.0	204.0	291.0	474.0	577.0	621.0	641.0	599.0	627.0	627.0	668.8	628.8	484.0	393.0	273.0	229.0	219.0	223.0	206.825	204.0
229.0	213.0	201.0	199.0	197.0	198.0	318.0	492.0	637.0	640.0	651.0	649.0	649.0	641.0	620.0	601.0	497.0	390.0	234.0	234.0	217.0	215.0	206.825	203.0	209.0	204.0	212.0	202.0	219.0	204.0	291.0	474.0	577.0	621.0	641.0	599.0	627.0	627.0	668.8	628.8	484.0	393.0	273.0	229.0	219.0	223.0	206.825	204.0	196.0
213.0	201.0	199.0	197.0	198.0	318.0	492.0	637.0	640.0	651.0	649.0	649.0	641.0	620.0	601.0	497.0	390.0	234.0	234.0	217.0	215.0	206.825	203.0	209.0	204.0	212.0	202.0	219.0	204.0	291.0	474.0	577.0	621.0	641.0	599.0	627.0	627.0	668.8	628.8	484.0	393.0	273.0	229.0	219.0	223.0	206.825	204.0	196.0	193.0
201.0	199.0	197.0	198.0	318.0	492.0	637.0	640.0	651.0	649.0	649.0	641.0	620.0	601.0	497.0	390.0	234.0	234.0	217.0	215.0	206.825	203.0	209.0	204.0	212.0	202.0	219.0	204.0	291.0	474.0	577.0	621.0	641.0	599.0	627.0	627.0	668.8	628.8	484.0	393.0	273.0	229.0	219.0	223.0	206.825	204.0	196.0	193.0	208.0
199.0	197.0	198.0	318.0	492.0	637.0	640.0	651.0	649.0	649.0	641.0	620.0	601.0	497.0	390.0	234.0	234.0	217.0	215.0	206.825	203.0	209.0	204.0	212.0	202.0	219.0	204.0	291.0	474.0	577.0	621.0	641.0	599.0	627.0	627.0	668.8	628.8	484.0	393.0	273.0	229.0	219.0	223.0	206.825	204.0	196.0	193.0	208.0	201.0
197.0	198.0	318.0	492.0	637.0	640.0	651.0	649.0	649.0	641.0	620.0	601.0	497.0	390.0	234.0	234.0	217.0	215.0	206.825	203.0	209.0	204.0	212.0	202.0	219.0	204.0	291.0	474.0	577.0	621.0	641.0	599.0	627.0	627.0	668.8	628.8	484.0	393.0	273.0	229.0	219.0	223.0	206.825	204.0	196.0	193.0	208.0	201.0	176.0
198.0	318.0	492.0	637.0	640.0	651.0	649.0	649.0	641.0	620.0	601.0	497.0	390.0	234.0	234.0	217.0	215.0	206.825	203.0	209.0	204.0	212.0	202.0	219.0	204.0	291.0	474.0	577.0	621.0	641.0	599.0	627.0	627.0	668.8	628.8	484.0	393.0	273.0	229.0	219.0	223.0	206.825	204.0	196.0	193.0	208.0	201.0	176.0	203.0
318.0	492.0	637.0	640.0	651.0	649.0	649.0	641.0	620.0	601.0	497.0	390.0	234.0	234.0	217.0	215.0	206.825	203.0	209.0	204.0	212.0	202.0	219.0	204.0	291.0	474.0	577.0	621.0	641.0	599.0	627.0	627.0	668.8	628.8	484.0	393.0	273.0	229.0	219.0	223.0	206.825	204.0	196.0	193.0	208.0	201.0	176.0	203.0	233.0
492.0	637.0	640.0	651.0	649.0	649.0	641.0	620.0	601.0	497.0	390.0	234.0	234.0	217.0	215.0	206.825	203.0	209.0	204.0	212.0	202.0	219.0	204.0	291.0	474.0	577.0	621.0	641.0	599.0	627.0	627.0	668.8	628.8	484.0	393.0	273.0	229.0	219.0	223.0	206.825	204.0	196.0	193.0	208.0	201.0	176.0	203.0	233.0	411.0
637.0	640.0	651.0	649.0	649.0	641.0	620.0	601.0	497.0	390.0	234.0	234.0	217.0	215.0	206.825	203.0	209.0	204.0	212.0	202.0	219.0	204.0	291.0	474.0	577.0	621.0	641.0	599.0	627.0	627.0	668.8	628.8	484.0	393.0	273.0	229.0	219.0	223.0	206.825	204.0	196.0	193.0	208.0	201.0	176.0	203.0	233.0	411.0	528.0
640.0	651.0	649.0	649.0	641.0	620.0	601.0	497.0	390.0	234.0	234.0	217.0	215.0	206.825	203.0	209.0	204.0	212.0	202.0	219.0	204.0	291.0	474.0	577.0	621.0	641.0	599.0	627.0	627.0	668.8	628.8	484.0	393.0	273.0	229.0	219.0	223.0	206.825	204.0	196.0	193.0	208.0	201.0	176.0	203.0	233.0	411.0	528.0	526.0
651.0	649.0	649.0	641.0	620.0	601.0	497.0	390.0	234.0	234.0	217.0	215.0	206.825	203.0	209.0	204.0	212.0	202.0	219.0	204.0	291.0	474.0	577.0	621.0	641.0	599.0	627.0	627.0	668.8	628.8	484.0	393.0	273.0	229.0	219.0	223.0	206.825	204.0	196.0	193.0	208.0	201.0	176.0	203.0	233.0	411.0	528.0	526.0	541.0
649.0	649.0	641.0	620.0	601.0	497.0	390.0	234.0	234.0	217.0	215.0	206.825	203.0	209.0	204.0	212.0	202.0	219.0	204.0	291.0	474.0	577.0	621.0	641.0	599.0	627.0	627.0	668.8	628.8	484.0	393.0	273.0	229.0	219.0	223.0	206.825	204.0	196.0	193.0	208.0	201.0	176.0	203.0	233.0	411.0	528.0	526.0	541.0	504.0
649.0	641.0	620.0	601.0	497.0	390.0	234.0	234.0	217.0	215.0	206.825	203.0	209.0	204.0	212.0	202.0	219.0	204.0	291.0	474.0	577.0	621.0	641.0	599.0	627.0	627.0	668.8	628.8	484.0	393.0	273.0	229.0	219.0	223.0	206.825	204.0	196.0	193.0	208.0	201.0	176.0	203.0	233.0	411.0	528.0	526.0	541.0	504.0	524.0
641.0	620.0	601.0	497.0	390.0	234.0	234.0	217.0	215.0	206.825	203.0	209.0	204.0	212.0	202.0	219.0	204.0	291.0	474.0	577.0	621.0	641.0	599.0	627.0	627.0	668.8	628.8	484.0	393.0	273.0	229.0	219.0	223.0	206.825	204.0	196.0	193.0	208.0	201.0	176.0	203.0	233.0	411.0	528.0	526.0	541.0	504.0	524.0	430.0
620.0	601.0	497.0	390.0	234.0	234.0	217.0	215.0	206.825	203.0	209.0	204.0	212.0	202.0	219.0	204.0	291.0	474.0	577.0	621.0	641.0	599.0	627.0	627.0	668.8	628.8	484.0	393.0	273.0	229.0	219.0	223.0	206.825	204.0	196.0	193.0	208.0	201.0	176.0	203.0	233.0	411.0	528.0	526.0	541.0	504.0	524.0	430.0	315.0
601.0	497.0	390.0	234.0	234.0	217.0	215.0	206.825	203.0	209.0	204.0	212.0	202.0	219.0	204.0	291.0	474.0	577.0	621.0	641.0	599.0	627.0	627.0	668.8	628.8	484.0	393.0	273.0	229.0	219.0	223.0	206.825	204.0	196.0	193.0	208.0	201.0	176.0	203.0	233.0	411.0	528.0	526.0	541.0	504.0	524.0	430.0	315.0	273.0
497.0	390.0	234.0	234.0	217.0	215.0	206.825	203.0	209.0	204.0	212.0	202.0	219.0	204.0	291.0	474.0	577.0	621.0	641.0	599.0	627.0	627.0	668.8	628.8	484.0	393.0	273.0	229.0	219.0	223.0	206.825	204.0	196.0	193.0	208.0	201.0	176.0	203.0	233.0	411.0	528.0	526.0	541.0	504.0	524.0	430.0	315.0	273.0	201.0
390.0	234.0	234.0	217.0	215.0	206.825	203.0	209.0	204.0	212.0	202.0	219.0	204.0	291.0	474.0	577.0	621.0	641.0	599.0	627.0	627.0	668.8	628.8	484.0	393.0	273.0	229.0	219.0	223.0	206.825	204.0	196.0	193.0	208.0	201.0	176.0	203.0	233.0	411.0	528.0	526.0	541.0	504.0	524.0	430.0	315.0	273.0	201.0	175.0
234.0	234.0	217.0	215.0	206.825	203.0	209.0	204.0	212.0	202.0	219.0	204.0	291.0	474.0	577.0	621.0	641.0	599.0	627.0	627.0	668.8	628.8	484.0	393.0	273.0	229.0	219.0	223.0	206.825	204.0	196.0	193.0	208.0	201.0	176.0	203.0	233.0	411.0	528.0	526.0	541.0	504.0	524.0	430.0	315.0	273.0	201.0	175.0	166.0
234.0	217.0	215.0	206.825	203.0	209.0	204.0	212.0	202.0	219.0	204.0	291.0	474.0	577.0	621.0	641.0	599.0	627.0	627.0	668.8	628.8	484.0	393.0	273.0	229.0	219.0	223.0	206.825	204.0	196.0	193.0	208.0	201.0	176.0	203.0	233.0	411.0	528.0	526.0	541.0	504.0	524.0	430.0	315.0	273.0	201.0	175.0	166.0	181.0
217.0	215.0	206.825	203.0	209.0	204.0	212.0	202.0	219.0	204.0	291.0	474.0	577.0	621.0	641.0	599.0	627.0	627.0	668.8	628.8	484.0	393.0	273.0	229.0	219.0	223.0	206.825	204.0	196.0	193.0	208.0	201.0	176.0	203.0	233.0	411.0	528.0	526.0	541.0	504.0	524.0	430.0	315.0	273.0	201.0	175.0	166.0	181.0	168.0
215.0	206.825	203.0	209.0	204.0	212.0	202.0	219.0	204.0	291.0	474.0	577.0	621.0	641.0	599.0	627.0	627.0	668.8	628.8	484.0	393.0	273.0	229.0	219.0	223.0	206.825	204.0	196.0	193.0	208.0	201.0	176.0	203.0	233.0	411.0	528.0	526.0	541.0	504.0	524.0	430.0	315.0	273.0	201.0	175.0	166.0	181.0	168.0	191.0
206.825	203.0	209.0	204.0	212.0	202.0	219.0	204.0	291.0	474.0	577.0	621.0	641.0	599.0	627.0	627.0	668.8	628.8	484.0	393.0	273.0	229.0	219.0	223.0	206.825	204.0	196.0	193.0	208.0	201.0	176.0	203.0	233.0	411.0	528.0	526.0	541.0	504.0	524.0	430.0	315.0	273.0	201.0	175.0	166.0	181.0	168.0	191.0	161.85
203.0	209.0	204.0	212.0	202.0	219.0	204.0	291.0	474.0	577.0	621.0	641.0	599.0	627.0	627.0	668.8	628.8	484.0	393.0	273.0	229.0	219.0	223.0	206.825	204.0	196.0	193.0	208.0	201.0	176.0	203.0	233.0	411.0	528.0	526.0	541.0	504.0	524.0	430.0	315.0	273.0	201.0	175.0	166.0	181.0	168.0	191.0	161.85	166.0
209.0	204.0	212.0	202.0	219.0	204.0	291.0	474.0	577.0	621.0	641.0	599.0	627.0	627.0	668.8	628.8	484.0	393.0	273.0	229.0	219.0	223.0	206.825	204.0	196.0	193.0	208.0	201.0	176.0	203.0	233.0	411.0	528.0	526.0	541.0	504.0	524.0	430.0	315.0	273.0	201.0	175.0	166.0	181.0	168.0	191.0	161.85	166.0	160.0
204.0	212.0	202.0	219.0	204.0	291.0	474.0	577.0	621.0	641.0	599.0	627.0	627.0	668.8	628.8	484.0	393.0	273.0	229.0	219.0	223.0	206.825	204.0	196.0	193.0	208.0	201.0	176.0	203.0	233.0	411.0	528.0	526.0	541.0	504.0	524.0	430.0	315.0	273.0	201.0	175.0	166.0	181.0	168.0	191.0	161.85	166.0	160.0	191.0
212.0	202.0	219.0	204.0	291.0	474.0	577.0	621.0	641.0	599.0	627.0	627.0	668.8	628.8	484.0	393.0	273.0	229.0	219.0	223.0	206.825	204.0	196.0	193.0	208.0	201.0	176.0	203.0	233.0	411.0	528.0	526.0	541.0	504.0	524.0	430.0	315.0	273.0	201.0	175.0	166.0	181.0	168.0	191.0	161.85	166.0	160.0	191.0	173.0
202.0	219.0	204.0	291.0	474.0	577.0	621.0	641.0	599.0	627.0	627.0	668.8	628.8	484.0	393.0	273.0	229.0	219.0	223.0	206.825	204.0	196.0	193.0	208.0	201.0	176.0	203.0	233.0	411.0	528.0	526.0	541.0	504.0	524.0	430.0	315.0	273.0	201.0	175.0	166.0	181.0	168.0	191.0	161.85	166.0	160.0	191.0	173.0	171.0
219.0	204.0	291.0	474.0	577.0	621.0	641.0	599.0	627.0	627.0	668.8	628.8	484.0	393.0	273.0	229.0	219.0	223.0	206.825	204.0	196.0	193.0	208.0	201.0	176.0	203.0	233.0	411.0	528.0	526.0	541.0	504.0	524.0	430.0	315.0	273.0	201.0	175.0	166.0	181.0	168.0	191.0	161.85	166.0	160.0	191.0	173.0	171.0	160.0
204.0	291.0	474.0	577.0	621.0	641.0	599.0	627.0	627.0	668.8	628.8	484.0	393.0	273.0	229.0	219.0	223.0	206.825	204.0	196.0	193.0	208.0	201.0	176.0	203.0	233.0	411.0	528.0	526.0	541.0	504.0	524.0	430.0	315.0	273.0	201.0	175.0	166.0	181.0	168.0	191.0	161.85	166.0	160.0	191.0	173.0	171.0	160.0	202.0
291.0	474.0	577.0	621.0	641.0	599.0	627.0	627.0	668.8	628.8	484.0	393.0	273.0	229.0	219.0	223.0	206.825	204.0	196.0	193.0	208.0	201.0	176.0	203.0	233.0	411.0	528.0	526.0	541.0	504.0	524.0	430.0	315.0	273.0	201.0	175.0	166.0	181.0	168.0	191.0	161.85	166.0	160.0	191.0	173.0	171.0	160.0	202.0	147.0
474.0	577.0	621.0	641.0	599.0	627.0	627.0	668.8	628.8	484.0	393.0	273.0	229.0	219.0	223.0	206.825	204.0	196.0	193.0	208.0	201.0	176.0	203.0	233.0	411.0	528.0	526.0	541.0	504.0	524.0	430.0	315.0	273.0	201.0	175.0	166.0	181.0	168.0	191.0	161.85	166.0	160.0	191.0	173.0	171.0	160.0	202.0	147.0	143.0
577.0	621.0	641.0	599.0	627.0	627.0	668.8	628.8	484.0	393.0	273.0	229.0	219.0	223.0	206.825	204.0	196.0	193.0	208.0	201.0	176.0	203.0	233.0	411.0	528.0	526.0	541.0	504.0	524.0	430.0	315.0	273.0	201.0	175.0	166.0	181.0	168.0	191.0	161.85	166.0	160.0	191.0	173.0	171.0	160.0	202.0	147.0	143.0	164.0
621.0	641.0	599.0	627.0	627.0	668.8	628.8	484.0	393.0	273.0	229.0	219.0	223.0	206.825	204.0	196.0	193.0	208.0	201.0	176.0	203.0	233.0	411.0	528.0	526.0	541.0	504.0	524.0	430.0	315.0	273.0	201.0	175.0	166.0	181.0	168.0	191.0	161.85	166.0	160.0	191.0	173.0	171.0	160.0	202.0	147.0	143.0	164.0	177.0
641.0	599.0	627.0	627.0	668.8	628.8	484.0	393.0	273.0	229.0	219.0	223.0	206.825	204.0	196.0	193.0	208.0	201.0	176.0	203.0	233.0	411.0	528.0	526.0	541.0	504.0	524.0	430.0	315.0	273.0	201.0	175.0	166.0	181.0	168.0	191.0	161.85	166.0	160.0	191.0	173.0	171.0	160.0	202.0	147.0	143.0	164.0	177.0	166.0
599.0	627.0	627.0	668.8	628.8	484.0	393.0	273.0	229.0	219.0	223.0	206.825	204.0	196.0	193.0	208.0	201.0	176.0	203.0	233.0	411.0	528.0	526.0	541.0	504.0	524.0	430.0	315.0	273.0	201.0	175.0	166.0	181.0	168.0	191.0	161.85	166.0	160.0	191.0	173.0	171.0	160.0	202.0	147.0	143.0	164.0	177.0	166.0	157.0
627.0	627.0	668.8	628.8	484.0	393.0	273.0	229.0	219.0	223.0	206.825	204.0	196.0	193.0	208.0	201.0	176.0	203.0	233.0	411.0	528.0	526.0	541.0	504.0	524.0	430.0	315.0	273.0	201.0	175.0	166.0	181.0	168.0	191.0	161.85	166.0	160.0	191.0	173.0	171.0	160.0	202.0	147.0	143.0	164.0	177.0	166.0	157.0	178.0
627.0	668.8	628.8	484.0	393.0	273.0	229.0	219.0	223.0	206.825	204.0	196.0	193.0	208.0	201.0	176.0	203.0	233.0	411.0	528.0	526.0	541.0	504.0	524.0	430.0	315.0	273.0	201.0	175.0	166.0	181.0	168.0	191.0	161.85	166.0	160.0	191.0	173.0	171.0	160.0	202.0	147.0	143.0	164.0	177.0	166.0	157.0	178.0	152.0
668.8	628.8	484.0	393.0	273.0	229.0	219.0	223.0	206.825	204.0	196.0	193.0	208.0	201.0	176.0	203.0	233.0	411.0	528.0	526.0	541.0	504.0	524.0	430.0	315.0	273.0	201.0	175.0	166.0	181.0	168.0	191.0	161.85	166.0	160.0	191.0	173.0	171.0	160.0	202.0	147.0	143.0	164.0	177.0	166.0	157.0	178.0	152.0	168.0
628.8	484.0	393.0	273.0	229.0	219.0	223.0	206.825	204.0	196.0	193.0	208.0	201.0	176.0	203.0	233.0	411.0	528.0	526.0	541.0	504.0	524.0	430.0	315.0	273.0	201.0	175.0	166.0	181.0	168.0	191.0	161.85	166.0	160.0	191.0	173.0	171.0	160.0	202.0	147.0	143.0	164.0	177.0	166.0	157.0	178.0	152.0	168.0	158.0
484.0	393.0	273.0	229.0	219.0	223.0	206.825	204.0	196.0	193.0	208.0	201.0	176.0	203.0	233.0	411.0	528.0	526.0	541.0	504.0	524.0	430.0	315.0	273.0	201.0	175.0	166.0	181.0	168.0	191.0	161.85	166.0	160.0	191.0	173.0	171.0	160.0	202.0	147.0	143.0	164.0	177.0	166.0	157.0	178.0	152.0	168.0	158.0	166.0
393.0	273.0	229.0	219.0	223.0	206.825	204.0	196.0	193.0	208.0	201.0	176.0	203.0	233.0	411.0	528.0	526.0	541.0	504.0	524.0	430.0	315.0	273.0	201.0	175.0	166.0	181.0	168.0	191.0	161.85	166.0	160.0	191.0	173.0	171.0	160.0	202.0	147.0	143.0	164.0	177.0	166.0	157.0	178.0	152.0	168.0	158.0	166.0	167.0
273.0	229.0	219.0	223.0	206.825	204.0	196.0	193.0	208.0	201.0	176.0	203.0	233.0	411.0	528.0	526.0	541.0	504.0	524.0	430.0	315.0	273.0	201.0	175.0	166.0	181.0	168.0	191.0	161.85	166.0	160.0	191.0	173.0	171.0	160.0	202.0	147.0	143.0	164.0	177.0	166.0	157.0	178.0	152.0	168.0	158.0	166.0	167.0	184.0
229.0	219.0	223.0	206.825	204.0	196.0	193.0	208.0	201.0	176.0	203.0	233.0	411.0	528.0	526.0	541.0	504.0	524.0	430.0	315.0	273.0	201.0	175.0	166.0	181.0	168.0	191.0	161.85	166.0	160.0	191.0	173.0	171.0	160.0	202.0	147.0	143.0	164.0	177.0	166.0	157.0	178.0	152.0	168.0	158.0	166.0	167.0	184.0	159.0
219.0	223.0	206.825	204.0	196.0	193.0	208.0	201.0	176.0	203.0	233.0	411.0	528.0	526.0	541.0	504.0	524.0	430.0	315.0	273.0	201.0	175.0	166.0	181.0	168.0	191.0	161.85	166.0	160.0	191.0	173.0	171.0	160.0	202.0	147.0	143.0	164.0	177.0	166.0	157.0	178.0	152.0	168.0	158.0	166.0	167.0	184.0	159.0	167.0
223.0	206.825	204.0	196.0	193.0	208.0	201.0	176.0	203.0	233.0	411.0	528.0	526.0	541.0	504.0	524.0	430.0	315.0	273.0	201.0	175.0	166.0	181.0	168.0	191.0	161.85	166.0	160.0	191.0	173.0	171.0	160.0	202.0	147.0	143.0	164.0	177.0	166.0	157.0	178.0	152.0	168.0	158.0	166.0	167.0	184.0	159.0	167.0	176.0
206.825	204.0	196.0	193.0	208.0	201.0	176.0	203.0	233.0	411.0	528.0	526.0	541.0	504.0	524.0	430.0	315.0	273.0	201.0	175.0	166.0	181.0	168.0	191.0	161.85	166.0	160.0	191.0	173.0	171.0	160.0	202.0	147.0	143.0	164.0	177.0	166.0	157.0	178.0	152.0	168.0	158.0	166.0	167.0	184.0	159.0	167.0	176.0	163.86
204.0	196.0	193.0	208.0	201.0	176.0	203.0	233.0	411.0	528.0	526.0	541.0	504.0	524.0	430.0	315.0	273.0	201.0	175.0	166.0	181.0	168.0	191.0	161.85	166.0	160.0	191.0	173.0	171.0	160.0	202.0	147.0	143.0	164.0	177.0	166.0	157.0	178.0	152.0	168.0	158.0	166.0	167.0	184.0	159.0	167.0	176.0	163.86	181.0
196.0	193.0	208.0	201.0	176.0	203.0	233.0	411.0	528.0	526.0	541.0	504.0	524.0	430.0	315.0	273.0	201.0	175.0	166.0	181.0	168.0	191.0	161.85	166.0	160.0	191.0	173.0	171.0	160.0	202.0	147.0	143.0	164.0	177.0	166.0	157.0	178.0	152.0	168.0	158.0	166.0	167.0	184.0	159.0	167.0	176.0	163.86	181.0	170.0
193.0	208.0	201.0	176.0	203.0	233.0	411.0	528.0	526.0	541.0	504.0	524.0	430.0	315.0	273.0	201.0	175.0	166.0	181.0	168.0	191.0	161.85	166.0	160.0	191.0	173.0	171.0	160.0	202.0	147.0	143.0	164.0	177.0	166.0	157.0	178.0	152.0	168.0	158.0	166.0	167.0	184.0	159.0	167.0	176.0	163.86	181.0	170.0	157.0
208.0	201.0	176.0	203.0	233.0	411.0	528.0	526.0	541.0	504.0	524.0	430.0	315.0	273.0	201.0	175.0	166.0	181.0	168.0	191.0	161.85	166.0	160.0	191.0	173.0	171.0	160.0	202.0	147.0	143.0	164.0	177.0	166.0	157.0	178.0	152.0	168.0	158.0	166.0	167.0	184.0	159.0	167.0	176.0	163.86	181.0	170.0	157.0	180.0
201.0	176.0	203.0	233.0	411.0	528.0	526.0	541.0	504.0	524.0	430.0	315.0	273.0	201.0	175.0	166.0	181.0	168.0	191.0	161.85	166.0	160.0	191.0	173.0	171.0	160.0	202.0	147.0	143.0	164.0	177.0	166.0	157.0	178.0	152.0	168.0	158.0	166.0	167.0	184.0	159.0	167.0	176.0	163.86	181.0	170.0	157.0	180.0	174.0
176.0	203.0	233.0	411.0	528.0	526.0	541.0	504.0	524.0	430.0	315.0	273.0	201.0	175.0	166.0	181.0	168.0	191.0	161.85	166.0	160.0	191.0	173.0	171.0	160.0	202.0	147.0	143.0	164.0	177.0	166.0	157.0	178.0	152.0	168.0	158.0	166.0	167.0	184.0	159.0	167.0	176.0	163.86	181.0	170.0	157.0	180.0	174.0	170.0
203.0	233.0	411.0	528.0	526.0	541.0	504.0	524.0	430.0	315.0	273.0	201.0	175.0	166.0	181.0	168.0	191.0	161.85	166.0	160.0	191.0	173.0	171.0	160.0	202.0	147.0	143.0	164.0	177.0	166.0	157.0	178.0	152.0	168.0	158.0	166.0	167.0	184.0	159.0	167.0	176.0	163.86	181.0	170.0	157.0	180.0	174.0	170.0	155.0
233.0	411.0	528.0	526.0	541.0	504.0	524.0	430.0	315.0	273.0	201.0	175.0	166.0	181.0	168.0	191.0	161.85	166.0	160.0	191.0	173.0	171.0	160.0	202.0	147.0	143.0	164.0	177.0	166.0	157.0	178.0	152.0	168.0	158.0	166.0	167.0	184.0	159.0	167.0	176.0	163.86	181.0	170.0	157.0	180.0	174.0	170.0	155.0	140.0
411.0	528.0	526.0	541.0	504.0	524.0	430.0	315.0	273.0	201.0	175.0	166.0	181.0	168.0	191.0	161.85	166.0	160.0	191.0	173.0	171.0	160.0	202.0	147.0	143.0	164.0	177.0	166.0	157.0	178.0	152.0	168.0	158.0	166.0	167.0	184.0	159.0	167.0	176.0	163.86	181.0	170.0	157.0	180.0	174.0	170.0	155.0	140.0	175.0
528.0	526.0	541.0	504.0	524.0	430.0	315.0	273.0	201.0	175.0	166.0	181.0	168.0	191.0	161.85	166.0	160.0	191.0	173.0	171.0	160.0	202.0	147.0	143.0	164.0	177.0	166.0	157.0	178.0	152.0	168.0	158.0	166.0	167.0	184.0	159.0	167.0	176.0	163.86	181.0	170.0	157.0	180.0	174.0	170.0	155.0	140.0	175.0	165.0
526.0	541.0	504.0	524.0	430.0	315.0	273.0	201.0	175.0	166.0	181.0	168.0	191.0	161.85	166.0	160.0	191.0	173.0	171.0	160.0	202.0	147.0	143.0	164.0	177.0	166.0	157.0	178.0	152.0	168.0	158.0	166.0	167.0	184.0	159.0	167.0	176.0	163.86	181.0	170.0	157.0	180.0	174.0	170.0	155.0	140.0	175.0	165.0	167.0
541.0	504.0	524.0	430.0	315.0	273.0	201.0	175.0	166.0	181.0	168.0	191.0	161.85	166.0	160.0	191.0	173.0	171.0	160.0	202.0	147.0	143.0	164.0	177.0	166.0	157.0	178.0	152.0	168.0	158.0	166.0	167.0	184.0	159.0	167.0	176.0	163.86	181.0	170.0	157.0	180.0	174.0	170.0	155.0	140.0	175.0	165.0	167.0	179.0
504.0	524.0	430.0	315.0	273.0	201.0	175.0	166.0	181.0	168.0	191.0	161.85	166.0	160.0	191.0	173.0	171.0	160.0	202.0	147.0	143.0	164.0	177.0	166.0	157.0	178.0	152.0	168.0	158.0	166.0	167.0	184.0	159.0	167.0	176.0	163.86	181.0	170.0	157.0	180.0	174.0	170.0	155.0	140.0	175.0	165.0	167.0	179.0	156.0
524.0	430.0	315.0	273.0	201.0	175.0	166.0	181.0	168.0	191.0	161.85	166.0	160.0	191.0	173.0	171.0	160.0	202.0	147.0	143.0	164.0	177.0	166.0	157.0	178.0	152.0	168.0	158.0	166.0	167.0	184.0	159.0	167.0	176.0	163.86	181.0	170.0	157.0	180.0	174.0	170.0	155.0	140.0	175.0	165.0	167.0	179.0	156.0	156.0
430.0	315.0	273.0	201.0	175.0	166.0	181.0	168.0	191.0	161.85	166.0	160.0	191.0	173.0	171.0	160.0	202.0	147.0	143.0	164.0	177.0	166.0	157.0	178.0	152.0	168.0	158.0	166.0	167.0	184.0	159.0	167.0	176.0	163.86	181.0	170.0	157.0	180.0	174.0	170.0	155.0	140.0	175.0	165.0	167.0	179.0	156.0	156.0	161.0
315.0	273.0	201.0	175.0	166.0	181.0	168.0	191.0	161.85	166.0	160.0	191.0	173.0	171.0	160.0	202.0	147.0	143.0	164.0	177.0	166.0	157.0	178.0	152.0	168.0	158.0	166.0	167.0	184.0	159.0	167.0	176.0	163.86	181.0	170.0	157.0	180.0	174.0	170.0	155.0	140.0	175.0	165.0	167.0	179.0	156.0	156.0	161.0	156.0
273.0	201.0	175.0	166.0	181.0	168.0	191.0	161.85	166.0	160.0	191.0	173.0	171.0	160.0	202.0	147.0	143.0	164.0	177.0	166.0	157.0	178.0	152.0	168.0	158.0	166.0	167.0	184.0	159.0	167.0	176.0	163.86	181.0	170.0	157.0	180.0	174.0	170.0	155.0	140.0	175.0	165.0	167.0	179.0	156.0	156.0	161.0	156.0	157.0
201.0	175.0	166.0	181.0	168.0	191.0	161.85	166.0	160.0	191.0	173.0	171.0	160.0	202.0	147.0	143.0	164.0	177.0	166.0	157.0	178.0	152.0	168.0	158.0	166.0	167.0	184.0	159.0	167.0	176.0	163.86	181.0	170.0	157.0	180.0	174.0	170.0	155.0	140.0	175.0	165.0	167.0	179.0	156.0	156.0	161.0	156.0	157.0	165.0
175.0	166.0	181.0	168.0	191.0	161.85	166.0	160.0	191.0	173.0	171.0	160.0	202.0	147.0	143.0	164.0	177.0	166.0	157.0	178.0	152.0	168.0	158.0	166.0	167.0	184.0	159.0	167.0	176.0	163.86	181.0	170.0	157.0	180.0	174.0	170.0	155.0	140.0	175.0	165.0	167.0	179.0	156.0	156.0	161.0	156.0	157.0	165.0	172.0
166.0	181.0	168.0	191.0	161.85	166.0	160.0	191.0	173.0	171.0	160.0	202.0	147.0	143.0	164.0	177.0	166.0	157.0	178.0	152.0	168.0	158.0	166.0	167.0	184.0	159.0	167.0	176.0	163.86	181.0	170.0	157.0	180.0	174.0	170.0	155.0	140.0	175.0	165.0	167.0	179.0	156.0	156.0	161.0	156.0	157.0	165.0	172.0	187.0
181.0	168.0	191.0	161.85	166.0	160.0	191.0	173.0	171.0	160.0	202.0	147.0	143.0	164.0	177.0	166.0	157.0	178.0	152.0	168.0	158.0	166.0	167.0	184.0	159.0	167.0	176.0	163.86	181.0	170.0	157.0	180.0	174.0	170.0	155.0	140.0	175.0	165.0	167.0	179.0	156.0	156.0	161.0	156.0	157.0	165.0	172.0	187.0	179.0
168.0	191.0	161.85	166.0	160.0	191.0	173.0	171.0	160.0	202.0	147.0	143.0	164.0	177.0	166.0	157.0	178.0	152.0	168.0	158.0	166.0	167.0	184.0	159.0	167.0	176.0	163.86	181.0	170.0	157.0	180.0	174.0	170.0	155.0	140.0	175.0	165.0	167.0	179.0	156.0	156.0	161.0	156.0	157.0	165.0	172.0	187.0	179.0	173.0
191.0	161.85	166.0	160.0	191.0	173.0	171.0	160.0	202.0	147.0	143.0	164.0	177.0	166.0	157.0	178.0	152.0	168.0	158.0	166.0	167.0	184.0	159.0	167.0	176.0	163.86	181.0	170.0	157.0	180.0	174.0	170.0	155.0	140.0	175.0	165.0	167.0	179.0	156.0	156.0	161.0	156.0	157.0	165.0	172.0	187.0	179.0	173.0	181.0
161.85	166.0	160.0	191.0	173.0	171.0	160.0	202.0	147.0	143.0	164.0	177.0	166.0	157.0	178.0	152.0	168.0	158.0	166.0	167.0	184.0	159.0	167.0	176.0	163.86	181.0	170.0	157.0	180.0	174.0	170.0	155.0	140.0	175.0	165.0	167.0	179.0	156.0	156.0	161.0	156.0	157.0	165.0	172.0	187.0	179.0	173.0	181.0	162.86
166.0	160.0	191.0	173.0	171.0	160.0	202.0	147.0	143.0	164.0	177.0	166.0	157.0	178.0	152.0	168.0	158.0	166.0	167.0	184.0	159.0	167.0	176.0	163.86	181.0	170.0	157.0	180.0	174.0	170.0	155.0	140.0	175.0	165.0	167.0	179.0	156.0	156.0	161.0	156.0	157.0	165.0	172.0	187.0	179.0	173.0	181.0	162.86	145.0
160.0	191.0	173.0	171.0	160.0	202.0	147.0	143.0	164.0	177.0	166.0	157.0	178.0	152.0	168.0	158.0	166.0	167.0	184.0	159.0	167.0	176.0	163.86	181.0	170.0	157.0	180.0	174.0	170.0	155.0	140.0	175.0	165.0	167.0	179.0	156.0	156.0	161.0	156.0	157.0	165.0	172.0	187.0	179.0	173.0	181.0	162.86	145.0	180.0
191.0	173.0	171.0	160.0	202.0	147.0	143.0	164.0	177.0	166.0	157.0	178.0	152.0	168.0	158.0	166.0	167.0	184.0	159.0	167.0	176.0	163.86	181.0	170.0	157.0	180.0	174.0	170.0	155.0	140.0	175.0	165.0	167.0	179.0	156.0	156.0	161.0	156.0	157.0	165.0	172.0	187.0	179.0	173.0	181.0	162.86	145.0	180.0	167.0
173.0	171.0	160.0	202.0	147.0	143.0	164.0	177.0	166.0	157.0	178.0	152.0	168.0	158.0	166.0	167.0	184.0	159.0	167.0	176.0	163.86	181.0	170.0	157.0	180.0	174.0	170.0	155.0	140.0	175.0	165.0	167.0	179.0	156.0	156.0	161.0	156.0	157.0	165.0	172.0	187.0	179.0	173.0	181.0	162.86	145.0	180.0	167.0	172.0
171.0	160.0	202.0	147.0	143.0	164.0	177.0	166.0	157.0	178.0	152.0	168.0	158.0	166.0	167.0	184.0	159.0	167.0	176.0	163.86	181.0	170.0	157.0	180.0	174.0	170.0	155.0	140.0	175.0	165.0	167.0	179.0	156.0	156.0	161.0	156.0	157.0	165.0	172.0	187.0	179.0	173.0	181.0	162.86	145.0	180.0	167.0	172.0	160.0
160.0	202.0	147.0	143.0	164.0	177.0	166.0	157.0	178.0	152.0	168.0	158.0	166.0	167.0	184.0	159.0	167.0	176.0	163.86	181.0	170.0	157.0	180.0	174.0	170.0	155.0	140.0	175.0	165.0	167.0	179.0	156.0	156.0	161.0	156.0	157.0	165.0	172.0	187.0	179.0	173.0	181.0	162.86	145.0	180.0	167.0	172.0	160.0	165.0
202.0	147.0	143.0	164.0	177.0	166.0	157.0	178.0	152.0	168.0	158.0	166.0	167.0	184.0	159.0	167.0	176.0	163.86	181.0	170.0	157.0	180.0	174.0	170.0	155.0	140.0	175.0	165.0	167.0	179.0	156.0	156.0	161.0	156.0	157.0	165.0	172.0	187.0	179.0	173.0	181.0	162.86	145.0	180.0	167.0	172.0	160.0	165.0	159.0
147.0	143.0	164.0	177.0	166.0	157.0	178.0	152.0	168.0	158.0	166.0	167.0	184.0	159.0	167.0	176.0	163.86	181.0	170.0	157.0	180.0	174.0	170.0	155.0	140.0	175.0	165.0	167.0	179.0	156.0	156.0	161.0	156.0	157.0	165.0	172.0	187.0	179.0	173.0	181.0	162.86	145.0	180.0	167.0	172.0	160.0	165.0	159.0	160.0
143.0	164.0	177.0	166.0	157.0	178.0	152.0	168.0	158.0	166.0	167.0	184.0	159.0	167.0	176.0	163.86	181.0	170.0	157.0	180.0	174.0	170.0	155.0	140.0	175.0	165.0	167.0	179.0	156.0	156.0	161.0	156.0	157.0	165.0	172.0	187.0	179.0	173.0	181.0	162.86	145.0	180.0	167.0	172.0	160.0	165.0	159.0	160.0	158.0
164.0	177.0	166.0	157.0	178.0	152.0	168.0	158.0	166.0	167.0	184.0	159.0	167.0	176.0	163.86	181.0	170.0	157.0	180.0	174.0	170.0	155.0	140.0	175.0	165.0	167.0	179.0	156.0	156.0	161.0	156.0	157.0	165.0	172.0	187.0	179.0	173.0	181.0	162.86	145.0	180.0	167.0	172.0	160.0	165.0	159.0	160.0	158.0	160.0
177.0	166.0	157.0	178.0	152.0	168.0	158.0	166.0	167.0	184.0	159.0	167.0	176.0	163.86	181.0	170.0	157.0	180.0	174.0	170.0	155.0	140.0	175.0	165.0	167.0	179.0	156.0	156.0	161.0	156.0	157.0	165.0	172.0	187.0	179.0	173.0	181.0	162.86	145.0	180.0	167.0	172.0	160.0	165.0	159.0	160.0	158.0	160.0	157.0
166.0	157.0	178.0	152.0	168.0	158.0	166.0	167.0	184.0	159.0	167.0	176.0	163.86	181.0	170.0	157.0	180.0	174.0	170.0	155.0	140.0	175.0	165.0	167.0	179.0	156.0	156.0	161.0	156.0	157.0	165.0	172.0	187.0	179.0	173.0	181.0	162.86	145.0	180.0	167.0	172.0	160.0	165.0	159.0	160.0	158.0	160.0	157.0	171.0
157.0	178.0	152.0	168.0	158.0	166.0	167.0	184.0	159.0	167.0	176.0	163.86	181.0	170.0	157.0	180.0	174.0	170.0	155.0	140.0	175.0	165.0	167.0	179.0	156.0	156.0	161.0	156.0	157.0	165.0	172.0	187.0	179.0	173.0	181.0	162.86	145.0	180.0	167.0	172.0	160.0	165.0	159.0	160.0	158.0	160.0	157.0	171.0	148.0
178.0	152.0	168.0	158.0	166.0	167.0	184.0	159.0	167.0	176.0	163.86	181.0	170.0	157.0	180.0	174.0	170.0	155.0	140.0	175.0	165.0	167.0	179.0	156.0	156.0	161.0	156.0	157.0	165.0	172.0	187.0	179.0	173.0	181.0	162.86	145.0	180.0	167.0	172.0	160.0	165.0	159.0	160.0	158.0	160.0	157.0	171.0	148.0	158.0
152.0	168.0	158.0	166.0	167.0	184.0	159.0	167.0	176.0	163.86	181.0	170.0	157.0	180.0	174.0	170.0	155.0	140.0	175.0	165.0	167.0	179.0	156.0	156.0	161.0	156.0	157.0	165.0	172.0	187.0	179.0	173.0	181.0	162.86	145.0	180.0	167.0	172.0	160.0	165.0	159.0	160.0	158.0	160.0	157.0	171.0	148.0	158.0	160.5
168.0	158.0	166.0	167.0	184.0	159.0	167.0	176.0	163.86	181.0	170.0	157.0	180.0	174.0	170.0	155.0	140.0	175.0	165.0	167.0	179.0	156.0	156.0	161.0	156.0	157.0	165.0	172.0	187.0	179.0	173.0	181.0	162.86	145.0	180.0	167.0	172.0	160.0	165.0	159.0	160.0	158.0	160.0	157.0	171.0	148.0	158.0	160.5	146.5
158.0	166.0	167.0	184.0	159.0	167.0	176.0	163.86	181.0	170.0	157.0	180.0	174.0	170.0	155.0	140.0	175.0	165.0	167.0	179.0	156.0	156.0	161.0	156.0	157.0	165.0	172.0	187.0	179.0	173.0	181.0	162.86	145.0	180.0	167.0	172.0	160.0	165.0	159.0	160.0	158.0	160.0	157.0	171.0	148.0	158.0	160.5	146.5	165.0
166.0	167.0	184.0	159.0	167.0	176.0	163.86	181.0	170.0	157.0	180.0	174.0	170.0	155.0	140.0	175.0	165.0	167.0	179.0	156.0	156.0	161.0	156.0	157.0	165.0	172.0	187.0	179.0	173.0	181.0	162.86	145.0	180.0	167.0	172.0	160.0	165.0	159.0	160.0	158.0	160.0	157.0	171.0	148.0	158.0	160.5	146.5	165.0	178.0
167.0	184.0	159.0	167.0	176.0	163.86	181.0	170.0	157.0	180.0	174.0	170.0	155.0	140.0	175.0	165.0	167.0	179.0	156.0	156.0	161.0	156.0	157.0	165.0	172.0	187.0	179.0	173.0	181.0	162.86	145.0	180.0	167.0	172.0	160.0	165.0	159.0	160.0	158.0	160.0	157.0	171.0	148.0	158.0	160.5	146.5	165.0	178.0	177.0
184.0	159.0	167.0	176.0	163.86	181.0	170.0	157.0	180.0	174.0	170.0	155.0	140.0	175.0	165.0	167.0	179.0	156.0	156.0	161.0	156.0	157.0	165.0	172.0	187.0	179.0	173.0	181.0	162.86	145.0	180.0	167.0	172.0	160.0	165.0	159.0	160.0	158.0	160.0	157.0	171.0	148.0	158.0	160.5	146.5	165.0	178.0	177.0	173.0
159.0	167.0	176.0	163.86	181.0	170.0	157.0	180.0	174.0	170.0	155.0	140.0	175.0	165.0	167.0	179.0	156.0	156.0	161.0	156.0	157.0	165.0	172.0	187.0	179.0	173.0	181.0	162.86	145.0	180.0	167.0	172.0	160.0	165.0	159.0	160.0	158.0	160.0	157.0	171.0	148.0	158.0	160.5	146.5	165.0	178.0	177.0	173.0	184.0
167.0	176.0	163.86	181.0	170.0	157.0	180.0	174.0	170.0	155.0	140.0	175.0	165.0	167.0	179.0	156.0	156.0	161.0	156.0	157.0	165.0	172.0	187.0	179.0	173.0	181.0	162.86	145.0	180.0	167.0	172.0	160.0	165.0	159.0	160.0	158.0	160.0	157.0	171.0	148.0	158.0	160.5	146.5	165.0	178.0	177.0	173.0	184.0	172.0
176.0	163.86	181.0	170.0	157.0	180.0	174.0	170.0	155.0	140.0	175.0	165.0	167.0	179.0	156.0	156.0	161.0	156.0	157.0	165.0	172.0	187.0	179.0	173.0	181.0	162.86	145.0	180.0	167.0	172.0	160.0	165.0	159.0	160.0	158.0	160.0	157.0	171.0	148.0	158.0	160.5	146.5	165.0	178.0	177.0	173.0	184.0	172.0	180.0
163.86	181.0	170.0	157.0	180.0	174.0	170.0	155.0	140.0	175.0	165.0	167.0	179.0	156.0	156.0	161.0	156.0	157.0	165.0	172.0	187.0	179.0	173.0	181.0	162.86	145.0	180.0	167.0	172.0	160.0	165.0	159.0	160.0	158.0	160.0	157.0	171.0	148.0	158.0	160.5	146.5	165.0	178.0	177.0	173.0	184.0	172.0	180.0	162.86
181.0	170.0	157.0	180.0	174.0	170.0	155.0	140.0	175.0	165.0	167.0	179.0	156.0	156.0	161.0	156.0	157.0	165.0	172.0	187.0	179.0	173.0	181.0	162.86	145.0	180.0	167.0	172.0	160.0	165.0	159.0	160.0	158.0	160.0	157.0	171.0	148.0	158.0	160.5	146.5	165.0	178.0	177.0	173.0	184.0	172.0	180.0	162.86	159.0
170.0	157.0	180.0	174.0	170.0	155.0	140.0	175.0	165.0	167.0	179.0	156.0	156.0	161.0	156.0	157.0	165.0	172.0	187.0	179.0	173.0	181.0	162.86	145.0	180.0	167.0	172.0	160.0	165.0	159.0	160.0	158.0	160.0	157.0	171.0	148.0	158.0	160.5	146.5	165.0	178.0	177.0	173.0	184.0	172.0	180.0	162.86	159.0	167.5
157.0	180.0	174.0	170.0	155.0	140.0	175.0	165.0	167.0	179.0	156.0	156.0	161.0	156.0	157.0	165.0	172.0	187.0	179.0	173.0	181.0	162.86	145.0	180.0	167.0	172.0	160.0	165.0	159.0	160.0	158.0	160.0	157.0	171.0	148.0	158.0	160.5	146.5	165.0	178.0	177.0	173.0	184.0	172.0	180.0	162.86	159.0	167.5	168.0
180.0	174.0	170.0	155.0	140.0	175.0	165.0	167.0	179.0	156.0	156.0	161.0	156.0	157.0	165.0	172.0	187.0	179.0	173.0	181.0	162.86	145.0	180.0	167.0	172.0	160.0	165.0	159.0	160.0	158.0	160.0	157.0	171.0	148.0	158.0	160.5	146.5	165.0	178.0	177.0	173.0	184.0	172.0	180.0	162.86	159.0	167.5	168.0	147.0
174.0	170.0	155.0	140.0	175.0	165.0	167.0	179.0	156.0	156.0	161.0	156.0	157.0	165.0	172.0	187.0	179.0	173.0	181.0	162.86	145.0	180.0	167.0	172.0	160.0	165.0	159.0	160.0	158.0	160.0	157.0	171.0	148.0	158.0	160.5	146.5	165.0	178.0	177.0	173.0	184.0	172.0	180.0	162.86	159.0	167.5	168.0	147.0	167.5
170.0	155.0	140.0	175.0	165.0	167.0	179.0	156.0	156.0	161.0	156.0	157.0	165.0	172.0	187.0	179.0	173.0	181.0	162.86	145.0	180.0	167.0	172.0	160.0	165.0	159.0	160.0	158.0	160.0	157.0	171.0	148.0	158.0	160.5	146.5	165.0	178.0	177.0	173.0	184.0	172.0	180.0	162.86	159.0	167.5	168.0	147.0	167.5	172.0
155.0	140.0	175.0	165.0	167.0	179.0	156.0	156.0	161.0	156.0	157.0	165.0	172.0	187.0	179.0	173.0	181.0	162.86	145.0	180.0	167.0	172.0	160.0	165.0	159.0	160.0	158.0	160.0	157.0	171.0	148.0	158.0	160.5	146.5	165.0	178.0	177.0	173.0	184.0	172.0	180.0	162.86	159.0	167.5	168.0	147.0	167.5	172.0	137.0
140.0	175.0	165.0	167.0	179.0	156.0	156.0	161.0	156.0	157.0	165.0	172.0	187.0	179.0	173.0	181.0	162.86	145.0	180.0	167.0	172.0	160.0	165.0	159.0	160.0	158.0	160.0	157.0	171.0	148.0	158.0	160.5	146.5	165.0	178.0	177.0	173.0	184.0	172.0	180.0	162.86	159.0	167.5	168.0	147.0	167.5	172.0	137.0	158.0
175.0	165.0	167.0	179.0	156.0	156.0	161.0	156.0	157.0	165.0	172.0	187.0	179.0	173.0	181.0	162.86	145.0	180.0	167.0	172.0	160.0	165.0	159.0	160.0	158.0	160.0	157.0	171.0	148.0	158.0	160.5	146.5	165.0	178.0	177.0	173.0	184.0	172.0	180.0	162.86	159.0	167.5	168.0	147.0	167.5	172.0	137.0	158.0	162.0
165.0	167.0	179.0	156.0	156.0	161.0	156.0	157.0	165.0	172.0	187.0	179.0	173.0	181.0	162.86	145.0	180.0	167.0	172.0	160.0	165.0	159.0	160.0	158.0	160.0	157.0	171.0	148.0	158.0	160.5	146.5	165.0	178.0	177.0	173.0	184.0	172.0	180.0	162.86	159.0	167.5	168.0	147.0	167.5	172.0	137.0	158.0	162.0	136.0
167.0	179.0	156.0	156.0	161.0	156.0	157.0	165.0	172.0	187.0	179.0	173.0	181.0	162.86	145.0	180.0	167.0	172.0	160.0	165.0	159.0	160.0	158.0	160.0	157.0	171.0	148.0	158.0	160.5	146.5	165.0	178.0	177.0	173.0	184.0	172.0	180.0	162.86	159.0	167.5	168.0	147.0	167.5	172.0	137.0	158.0	162.0	136.0	148.0
179.0	156.0	156.0	161.0	156.0	157.0	165.0	172.0	187.0	179.0	173.0	181.0	162.86	145.0	180.0	167.0	172.0	160.0	165.0	159.0	160.0	158.0	160.0	157.0	171.0	148.0	158.0	160.5	146.5	165.0	178.0	177.0	173.0	184.0	172.0	180.0	162.86	159.0	167.5	168.0	147.0	167.5	172.0	137.0	158.0	162.0	136.0	148.0	153.0
156.0	156.0	161.0	156.0	157.0	165.0	172.0	187.0	179.0	173.0	181.0	162.86	145.0	180.0	167.0	172.0	160.0	165.0	159.0	160.0	158.0	160.0	157.0	171.0	148.0	158.0	160.5	146.5	165.0	178.0	177.0	173.0	184.0	172.0	180.0	162.86	159.0	167.5	168.0	147.0	167.5	172.0	137.0	158.0	162.0	136.0	148.0	153.0	166.0
156.0	161.0	156.0	157.0	165.0	172.0	187.0	179.0	173.0	181.0	162.86	145.0	180.0	167.0	172.0	160.0	165.0	159.0	160.0	158.0	160.0	157.0	171.0	148.0	158.0	160.5	146.5	165.0	178.0	177.0	173.0	184.0	172.0	180.0	162.86	159.0	167.5	168.0	147.0	167.5	172.0	137.0	158.0	162.0	136.0	148.0	153.0	166.0	146.0
161.0	156.0	157.0	165.0	172.0	187.0	179.0	173.0	181.0	162.86	145.0	180.0	167.0	172.0	160.0	165.0	159.0	160.0	158.0	160.0	157.0	171.0	148.0	158.0	160.5	146.5	165.0	178.0	177.0	173.0	184.0	172.0	180.0	162.86	159.0	167.5	168.0	147.0	167.5	172.0	137.0	158.0	162.0	136.0	148.0	153.0	166.0	146.0	160.0
156.0	157.0	165.0	172.0	187.0	179.0	173.0	181.0	162.86	145.0	180.0	167.0	172.0	160.0	165.0	159.0	160.0	158.0	160.0	157.0	171.0	148.0	158.0	160.5	146.5	165.0	178.0	177.0	173.0	184.0	172.0	180.0	162.86	159.0	167.5	168.0	147.0	167.5	172.0	137.0	158.0	162.0	136.0	148.0	153.0	166.0	146.0	160.0	137.0
157.0	165.0	172.0	187.0	179.0	173.0	181.0	162.86	145.0	180.0	167.0	172.0	160.0	165.0	159.0	160.0	158.0	160.0	157.0	171.0	148.0	158.0	160.5	146.5	165.0	178.0	177.0	173.0	184.0	172.0	180.0	162.86	159.0	167.5	168.0	147.0	167.5	172.0	137.0	158.0	162.0	136.0	148.0	153.0	166.0	146.0	160.0	137.0	165.0
165.0	172.0	187.0	179.0	173.0	181.0	162.86	145.0	180.0	167.0	172.0	160.0	165.0	159.0	160.0	158.0	160.0	157.0	171.0	148.0	158.0	160.5	146.5	165.0	178.0	177.0	173.0	184.0	172.0	180.0	162.86	159.0	167.5	168.0	147.0	167.5	172.0	137.0	158.0	162.0	136.0	148.0	153.0	166.0	146.0	160.0	137.0	165.0	153.0
172.0	187.0	179.0	173.0	181.0	162.86	145.0	180.0	167.0	172.0	160.0	165.0	159.0	160.0	158.0	160.0	157.0	171.0	148.0	158.0	160.5	146.5	165.0	178.0	177.0	173.0	184.0	172.0	180.0	162.86	159.0	167.5	168.0	147.0	167.5	172.0	137.0	158.0	162.0	136.0	148.0	153.0	166.0	146.0	160.0	137.0	165.0	153.0	170.0
187.0	179.0	173.0	181.0	162.86	145.0	180.0	167.0	172.0	160.0	165.0	159.0	160.0	158.0	160.0	157.0	171.0	148.0	158.0	160.5	146.5	165.0	178.0	177.0	173.0	184.0	172.0	180.0	162.86	159.0	167.5	168.0	147.0	167.5	172.0	137.0	158.0	162.0	136.0	148.0	153.0	166.0	146.0	160.0	137.0	165.0	153.0	170.0	178.0
179.0	173.0	181.0	162.86	145.0	180.0	167.0	172.0	160.0	165.0	159.0	160.0	158.0	160.0	157.0	171.0	148.0	158.0	160.5	146.5	165.0	178.0	177.0	173.0	184.0	172.0	180.0	162.86	159.0	167.5	168.0	147.0	167.5	172.0	137.0	158.0	162.0	136.0	148.0	153.0	166.0	146.0	160.0	137.0	165.0	153.0	170.0	178.0	181.0
173.0	181.0	162.86	145.0	180.0	167.0	172.0	160.0	165.0	159.0	160.0	158.0	160.0	157.0	171.0	148.0	158.0	160.5	146.5	165.0	178.0	177.0	173.0	184.0	172.0	180.0	162.86	159.0	167.5	168.0	147.0	167.5	172.0	137.0	158.0	162.0	136.0	148.0	153.0	166.0	146.0	160.0	137.0	165.0	153.0	170.0	178.0	181.0	171.0
181.0	162.86	145.0	180.0	167.0	172.0	160.0	165.0	159.0	160.0	158.0	160.0	157.0	171.0	148.0	158.0	160.5	146.5	165.0	178.0	177.0	173.0	184.0	172.0	180.0	162.86	159.0	167.5	168.0	147.0	167.5	172.0	137.0	158.0	162.0	136.0	148.0	153.0	166.0	146.0	160.0	137.0	165.0	153.0	170.0	178.0	181.0	171.0	178.0
162.86	145.0	180.0	167.0	172.0	160.0	165.0	159.0	160.0	158.0	160.0	157.0	171.0	148.0	158.0	160.5	146.5	165.0	178.0	177.0	173.0	184.0	172.0	180.0	162.86	159.0	167.5	168.0	147.0	167.5	172.0	137.0	158.0	162.0	136.0	148.0	153.0	166.0	146.0	160.0	137.0	165.0	153.0	170.0	178.0	181.0	171.0	178.0	161.86
145.0	180.0	167.0	172.0	160.0	165.0	159.0	160.0	158.0	160.0	157.0	171.0	148.0	158.0	160.5	146.5	165.0	178.0	177.0	173.0	184.0	172.0	180.0	162.86	159.0	167.5	168.0	147.0	167.5	172.0	137.0	158.0	162.0	136.0	148.0	153.0	166.0	146.0	160.0	137.0	165.0	153.0	170.0	178.0	181.0	171.0	178.0	161.86	175.0
180.0	167.0	172.0	160.0	165.0	159.0	160.0	158.0	160.0	157.0	171.0	148.0	158.0	160.5	146.5	165.0	178.0	177.0	173.0	184.0	172.0	180.0	162.86	159.0	167.5	168.0	147.0	167.5	172.0	137.0	158.0	162.0	136.0	148.0	153.0	166.0	146.0	160.0	137.0	165.0	153.0	170.0	178.0	181.0	171.0	178.0	161.86	175.0	155.0
167.0	172.0	160.0	165.0	159.0	160.0	158.0	160.0	157.0	171.0	148.0	158.0	160.5	146.5	165.0	178.0	177.0	173.0	184.0	172.0	180.0	162.86	159.0	167.5	168.0	147.0	167.5	172.0	137.0	158.0	162.0	136.0	148.0	153.0	166.0	146.0	160.0	137.0	165.0	153.0	170.0	178.0	181.0	171.0	178.0	161.86	175.0	155.0	170.0
172.0	160.0	165.0	159.0	160.0	158.0	160.0	157.0	171.0	148.0	158.0	160.5	146.5	165.0	178.0	177.0	173.0	184.0	172.0	180.0	162.86	159.0	167.5	168.0	147.0	167.5	172.0	137.0	158.0	162.0	136.0	148.0	153.0	166.0	146.0	160.0	137.0	165.0	153.0	170.0	178.0	181.0	171.0	178.0	161.86	175.0	155.0	170.0	177.0
160.0	165.0	159.0	160.0	158.0	160.0	157.0	171.0	148.0	158.0	160.5	146.5	165.0	178.0	177.0	173.0	184.0	172.0	180.0	162.86	159.0	167.5	168.0	147.0	167.5	172.0	137.0	158.0	162.0	136.0	148.0	153.0	166.0	146.0	160.0	137.0	165.0	153.0	170.0	178.0	181.0	171.0	178.0	161.86	175.0	155.0	170.0	177.0	175.0
165.0	159.0	160.0	158.0	160.0	157.0	171.0	148.0	158.0	160.5	146.5	165.0	178.0	177.0	173.0	184.0	172.0	180.0	162.86	159.0	167.5	168.0	147.0	167.5	172.0	137.0	158.0	162.0	136.0	148.0	153.0	166.0	146.0	160.0	137.0	165.0	153.0	170.0	178.0	181.0	171.0	178.0	161.86	175.0	155.0	170.0	177.0	175.0	157.0
159.0	160.0	158.0	160.0	157.0	171.0	148.0	158.0	160.5	146.5	165.0	178.0	177.0	173.0	184.0	172.0	180.0	162.86	159.0	167.5	168.0	147.0	167.5	172.0	137.0	158.0	162.0	136.0	148.0	153.0	166.0	146.0	160.0	137.0	165.0	153.0	170.0	178.0	181.0	171.0	178.0	161.86	175.0	155.0	170.0	177.0	175.0	157.0	157.0
160.0	158.0	160.0	157.0	171.0	148.0	158.0	160.5	146.5	165.0	178.0	177.0	173.0	184.0	172.0	180.0	162.86	159.0	167.5	168.0	147.0	167.5	172.0	137.0	158.0	162.0	136.0	148.0	153.0	166.0	146.0	160.0	137.0	165.0	153.0	170.0	178.0	181.0	171.0	178.0	161.86	175.0	155.0	170.0	177.0	175.0	157.0	157.0	170.0
158.0	160.0	157.0	171.0	148.0	158.0	160.5	146.5	165.0	178.0	177.0	173.0	184.0	172.0	180.0	162.86	159.0	167.5	168.0	147.0	167.5	172.0	137.0	158.0	162.0	136.0	148.0	153.0	166.0	146.0	160.0	137.0	165.0	153.0	170.0	178.0	181.0	171.0	178.0	161.86	175.0	155.0	170.0	177.0	175.0	157.0	157.0	170.0	158.0
160.0	157.0	171.0	148.0	158.0	160.5	146.5	165.0	178.0	177.0	173.0	184.0	172.0	180.0	162.86	159.0	167.5	168.0	147.0	167.5	172.0	137.0	158.0	162.0	136.0	148.0	153.0	166.0	146.0	160.0	137.0	165.0	153.0	170.0	178.0	181.0	171.0	178.0	161.86	175.0	155.0	170.0	177.0	175.0	157.0	157.0	170.0	158.0	139.0
157.0	171.0	148.0	158.0	160.5	146.5	165.0	178.0	177.0	173.0	184.0	172.0	180.0	162.86	159.0	167.5	168.0	147.0	167.5	172.0	137.0	158.0	162.0	136.0	148.0	153.0	166.0	146.0	160.0	137.0	165.0	153.0	170.0	178.0	181.0	171.0	178.0	161.86	175.0	155.0	170.0	177.0	175.0	157.0	157.0	170.0	158.0	139.0	157.0
171.0	148.0	158.0	160.5	146.5	165.0	178.0	177.0	173.0	184.0	172.0	180.0	162.86	159.0	167.5	168.0	147.0	167.5	172.0	137.0	158.0	162.0	136.0	148.0	153.0	166.0	146.0	160.0	137.0	165.0	153.0	170.0	178.0	181.0	171.0	178.0	161.86	175.0	155.0	170.0	177.0	175.0	157.0	157.0	170.0	158.0	139.0	157.0	139.0
148.0	158.0	160.5	146.5	165.0	178.0	177.0	173.0	184.0	172.0	180.0	162.86	159.0	167.5	168.0	147.0	167.5	172.0	137.0	158.0	162.0	136.0	148.0	153.0	166.0	146.0	160.0	137.0	165.0	153.0	170.0	178.0	181.0	171.0	178.0	161.86	175.0	155.0	170.0	177.0	175.0	157.0	157.0	170.0	158.0	139.0	157.0	139.0	160.0
158.0	160.5	146.5	165.0	178.0	177.0	173.0	184.0	172.0	180.0	162.86	159.0	167.5	168.0	147.0	167.5	172.0	137.0	158.0	162.0	136.0	148.0	153.0	166.0	146.0	160.0	137.0	165.0	153.0	170.0	178.0	181.0	171.0	178.0	161.86	175.0	155.0	170.0	177.0	175.0	157.0	157.0	170.0	158.0	139.0	157.0	139.0	160.0	146.0
160.5	146.5	165.0	178.0	177.0	173.0	184.0	172.0	180.0	162.86	159.0	167.5	168.0	147.0	167.5	172.0	137.0	158.0	162.0	136.0	148.0	153.0	166.0	146.0	160.0	137.0	165.0	153.0	170.0	178.0	181.0	171.0	178.0	161.86	175.0	155.0	170.0	177.0	175.0	157.0	157.0	170.0	158.0	139.0	157.0	139.0	160.0	146.0	142.0
146.5	165.0	178.0	177.0	173.0	184.0	172.0	180.0	162.86	159.0	167.5	168.0	147.0	167.5	172.0	137.0	158.0	162.0	136.0	148.0	153.0	166.0	146.0	160.0	137.0	165.0	153.0	170.0	178.0	181.0	171.0	178.0	161.86	175.0	155.0	170.0	177.0	175.0	157.0	157.0	170.0	158.0	139.0	157.0	139.0	160.0	146.0	142.0	145.0
165.0	178.0	177.0	173.0	184.0	172.0	180.0	162.86	159.0	167.5	168.0	147.0	167.5	172.0	137.0	158.0	162.0	136.0	148.0	153.0	166.0	146.0	160.0	137.0	165.0	153.0	170.0	178.0	181.0	171.0	178.0	161.86	175.0	155.0	170.0	177.0	175.0	157.0	157.0	170.0	158.0	139.0	157.0	139.0	160.0	146.0	142.0	145.0	160.0
178.0	177.0	173.0	184.0	172.0	180.0	162.86	159.0	167.5	168.0	147.0	167.5	172.0	137.0	158.0	162.0	136.0	148.0	153.0	166.0	146.0	160.0	137.0	165.0	153.0	170.0	178.0	181.0	171.0	178.0	161.86	175.0	155.0	170.0	177.0	175.0	157.0	157.0	170.0	158.0	139.0	157.0	139.0	160.0	146.0	142.0	145.0	160.0	152.0
177.0	173.0	184.0	172.0	180.0	162.86	159.0	167.5	168.0	147.0	167.5	172.0	137.0	158.0	162.0	136.0	148.0	153.0	166.0	146.0	160.0	137.0	165.0	153.0	170.0	178.0	181.0	171.0	178.0	161.86	175.0	155.0	170.0	177.0	175.0	157.0	157.0	170.0	158.0	139.0	157.0	139.0	160.0	146.0	142.0	145.0	160.0	152.0	174.0
173.0	184.0	172.0	180.0	162.86	159.0	167.5	168.0	147.0	167.5	172.0	137.0	158.0	162.0	136.0	148.0	153.0	166.0	146.0	160.0	137.0	165.0	153.0	170.0	178.0	181.0	171.0	178.0	161.86	175.0	155.0	170.0	177.0	175.0	157.0	157.0	170.0	158.0	139.0	157.0	139.0	160.0	146.0	142.0	145.0	160.0	152.0	174.0	162.0
184.0	172.0	180.0	162.86	159.0	167.5	168.0	147.0	167.5	172.0	137.0	158.0	162.0	136.0	148.0	153.0	166.0	146.0	160.0	137.0	165.0	153.0	170.0	178.0	181.0	171.0	178.0	161.86	175.0	155.0	170.0	177.0	175.0	157.0	157.0	170.0	158.0	139.0	157.0	139.0	160.0	146.0	142.0	145.0	160.0	152.0	174.0	162.0	185.0
172.0	180.0	162.86	159.0	167.5	168.0	147.0	167.5	172.0	137.0	158.0	162.0	136.0	148.0	153.0	166.0	146.0	160.0	137.0	165.0	153.0	170.0	178.0	181.0	171.0	178.0	161.86	175.0	155.0	170.0	177.0	175.0	157.0	157.0	170.0	158.0	139.0	157.0	139.0	160.0	146.0	142.0	145.0	160.0	152.0	174.0	162.0	185.0	165.0
180.0	162.86	159.0	167.5	168.0	147.0	167.5	172.0	137.0	158.0	162.0	136.0	148.0	153.0	166.0	146.0	160.0	137.0	165.0	153.0	170.0	178.0	181.0	171.0	178.0	161.86	175.0	155.0	170.0	177.0	175.0	157.0	157.0	170.0	158.0	139.0	157.0	139.0	160.0	146.0	142.0	145.0	160.0	152.0	174.0	162.0	185.0	165.0	177.0
162.86	159.0	167.5	168.0	147.0	167.5	172.0	137.0	158.0	162.0	136.0	148.0	153.0	166.0	146.0	160.0	137.0	165.0	153.0	170.0	178.0	181.0	171.0	178.0	161.86	175.0	155.0	170.0	177.0	175.0	157.0	157.0	170.0	158.0	139.0	157.0	139.0	160.0	146.0	142.0	145.0	160.0	152.0	174.0	162.0	185.0	165.0	177.0	159.88
159.0	167.5	168.0	147.0	167.5	172.0	137.0	158.0	162.0	136.0	148.0	153.0	166.0	146.0	160.0	137.0	165.0	153.0	170.0	178.0	181.0	171.0	178.0	161.86	175.0	155.0	170.0	177.0	175.0	157.0	157.0	170.0	158.0	139.0	157.0	139.0	160.0	146.0	142.0	145.0	160.0	152.0	174.0	162.0	185.0	165.0	177.0	159.88	184.0
167.5	168.0	147.0	167.5	172.0	137.0	158.0	162.0	136.0	148.0	153.0	166.0	146.0	160.0	137.0	165.0	153.0	170.0	178.0	181.0	171.0	178.0	161.86	175.0	155.0	170.0	177.0	175.0	157.0	157.0	170.0	158.0	139.0	157.0	139.0	160.0	146.0	142.0	145.0	160.0	152.0	174.0	162.0	185.0	165.0	177.0	159.88	184.0	181.0
168.0	147.0	167.5	172.0	137.0	158.0	162.0	136.0	148.0	153.0	166.0	146.0	160.0	137.0	165.0	153.0	170.0	178.0	181.0	171.0	178.0	161.86	175.0	155.0	170.0	177.0	175.0	157.0	157.0	170.0	158.0	139.0	157.0	139.0	160.0	146.0	142.0	145.0	160.0	152.0	174.0	162.0	185.0	165.0	177.0	159.88	184.0	181.0	161.0
147.0	167.5	172.0	137.0	158.0	162.0	136.0	148.0	153.0	166.0	146.0	160.0	137.0	165.0	153.0	170.0	178.0	181.0	171.0	178.0	161.86	175.0	155.0	170.0	177.0	175.0	157.0	157.0	170.0	158.0	139.0	157.0	139.0	160.0	146.0	142.0	145.0	160.0	152.0	174.0	162.0	185.0	165.0	177.0	159.88	184.0	181.0	161.0	195.0
167.5	172.0	137.0	158.0	162.0	136.0	148.0	153.0	166.0	146.0	160.0	137.0	165.0	153.0	170.0	178.0	181.0	171.0	178.0	161.86	175.0	155.0	170.0	177.0	175.0	157.0	157.0	170.0	158.0	139.0	157.0	139.0	160.0	146.0	142.0	145.0	160.0	152.0	174.0	162.0	185.0	165.0	177.0	159.88	184.0	181.0	161.0	195.0	168.0
172.0	137.0	158.0	162.0	136.0	148.0	153.0	166.0	146.0	160.0	137.0	165.0	153.0	170.0	178.0	181.0	171.0	178.0	161.86	175.0	155.0	170.0	177.0	175.0	157.0	157.0	170.0	158.0	139.0	157.0	139.0	160.0	146.0	142.0	145.0	160.0	152.0	174.0	162.0	185.0	165.0	177.0	159.88	184.0	181.0	161.0	195.0	168.0	170.0
137.0	158.0	162.0	136.0	148.0	153.0	166.0	146.0	160.0	137.0	165.0	153.0	170.0	178.0	181.0	171.0	178.0	161.86	175.0	155.0	170.0	177.0	175.0	157.0	157.0	170.0	158.0	139.0	157.0	139.0	160.0	146.0	142.0	145.0	160.0	152.0	174.0	162.0	185.0	165.0	177.0	159.88	184.0	181.0	161.0	195.0	168.0	170.0	144.0
158.0	162.0	136.0	148.0	153.0	166.0	146.0	160.0	137.0	165.0	153.0	170.0	178.0	181.0	171.0	178.0	161.86	175.0	155.0	170.0	177.0	175.0	157.0	157.0	170.0	158.0	139.0	157.0	139.0	160.0	146.0	142.0	145.0	160.0	152.0	174.0	162.0	185.0	165.0	177.0	159.88	184.0	181.0	161.0	195.0	168.0	170.0	144.0	146.0
162.0	136.0	148.0	153.0	166.0	146.0	160.0	137.0	165.0	153.0	170.0	178.0	181.0	171.0	178.0	161.86	175.0	155.0	170.0	177.0	175.0	157.0	157.0	170.0	158.0	139.0	157.0	139.0	160.0	146.0	142.0	145.0	160.0	152.0	174.0	162.0	185.0	165.0	177.0	159.88	184.0	181.0	161.0	195.0	168.0	170.0	144.0	146.0	152.0
136.0	148.0	153.0	166.0	146.0	160.0	137.0	165.0	153.0	170.0	178.0	181.0	171.0	178.0	161.86	175.0	155.0	170.0	177.0	175.0	157.0	157.0	170.0	158.0	139.0	157.0	139.0	160.0	146.0	142.0	145.0	160.0	152.0	174.0	162.0	185.0	165.0	177.0	159.88	184.0	181.0	161.0	195.0	168.0	170.0	144.0	146.0	152.0	155.0
148.0	153.0	166.0	146.0	160.0	137.0	165.0	153.0	170.0	178.0	181.0	171.0	178.0	161.86	175.0	155.0	170.0	177.0	175.0	157.0	157.0	170.0	158.0	139.0	157.0	139.0	160.0	146.0	142.0	145.0	160.0	152.0	174.0	162.0	185.0	165.0	177.0	159.88	184.0	181.0	161.0	195.0	168.0	170.0	144.0	146.0	152.0	155.0	170.5
153.0	166.0	146.0	160.0	137.0	165.0	153.0	170.0	178.0	181.0	171.0	178.0	161.86	175.0	155.0	170.0	177.0	175.0	157.0	157.0	170.0	158.0	139.0	157.0	139.0	160.0	146.0	142.0	145.0	160.0	152.0	174.0	162.0	185.0	165.0	177.0	159.88	184.0	181.0	161.0	195.0	168.0	170.0	144.0	146.0	152.0	155.0	170.5	181.0
166.0	146.0	160.0	137.0	165.0	153.0	170.0	178.0	181.0	171.0	178.0	161.86	175.0	155.0	170.0	177.0	175.0	157.0	157.0	170.0	158.0	139.0	157.0	139.0	160.0	146.0	142.0	145.0	160.0	152.0	174.0	162.0	185.0	165.0	177.0	159.88	184.0	181.0	161.0	195.0	168.0	170.0	144.0	146.0	152.0	155.0	170.5	181.0	157.0
146.0	160.0	137.0	165.0	153.0	170.0	178.0	181.0	171.0	178.0	161.86	175.0	155.0	170.0	177.0	175.0	157.0	157.0	170.0	158.0	139.0	157.0	139.0	160.0	146.0	142.0	145.0	160.0	152.0	174.0	162.0	185.0	165.0	177.0	159.88	184.0	181.0	161.0	195.0	168.0	170.0	144.0	146.0	152.0	155.0	170.5	181.0	157.0	161.0
160.0	137.0	165.0	153.0	170.0	178.0	181.0	171.0	178.0	161.86	175.0	155.0	170.0	177.0	175.0	157.0	157.0	170.0	158.0	139.0	157.0	139.0	160.0	146.0	142.0	145.0	160.0	152.0	174.0	162.0	185.0	165.0	177.0	159.88	184.0	181.0	161.0	195.0	168.0	170.0	144.0	146.0	152.0	155.0	170.5	181.0	157.0	161.0	164.0
137.0	165.0	153.0	170.0	178.0	181.0	171.0	178.0	161.86	175.0	155.0	170.0	177.0	175.0	157.0	157.0	170.0	158.0	139.0	157.0	139.0	160.0	146.0	142.0	145.0	160.0	152.0	174.0	162.0	185.0	165.0	177.0	159.88	184.0	181.0	161.0	195.0	168.0	170.0	144.0	146.0	152.0	155.0	170.5	181.0	157.0	161.0	164.0	172.0
165.0	153.0	170.0	178.0	181.0	171.0	178.0	161.86	175.0	155.0	170.0	177.0	175.0	157.0	157.0	170.0	158.0	139.0	157.0	139.0	160.0	146.0	142.0	145.0	160.0	152.0	174.0	162.0	185.0	165.0	177.0	159.88	184.0	181.0	161.0	195.0	168.0	170.0	144.0	146.0	152.0	155.0	170.5	181.0	157.0	161.0	164.0	172.0	155.0
153.0	170.0	178.0	181.0	171.0	178.0	161.86	175.0	155.0	170.0	177.0	175.0	157.0	157.0	170.0	158.0	139.0	157.0	139.0	160.0	146.0	142.0	145.0	160.0	152.0	174.0	162.0	185.0	165.0	177.0	159.88	184.0	181.0	161.0	195.0	168.0	170.0	144.0	146.0	152.0	155.0	170.5	181.0	157.0	161.0	164.0	172.0	155.0	181.0
170.0	178.0	181.0	171.0	178.0	161.86	175.0	155.0	170.0	177.0	175.0	157.0	157.0	170.0	158.0	139.0	157.0	139.0	160.0	146.0	142.0	145.0	160.0	152.0	174.0	162.0	185.0	165.0	177.0	159.88	184.0	181.0	161.0	195.0	168.0	170.0	144.0	146.0	152.0	155.0	170.5	181.0	157.0	161.0	164.0	172.0	155.0	181.0	164.0
178.0	181.0	171.0	178.0	161.86	175.0	155.0	170.0	177.0	175.0	157.0	157.0	170.0	158.0	139.0	157.0	139.0	160.0	146.0	142.0	145.0	160.0	152.0	174.0	162.0	185.0	165.0	177.0	159.88	184.0	181.0	161.0	195.0	168.0	170.0	144.0	146.0	152.0	155.0	170.5	181.0	157.0	161.0	164.0	172.0	155.0	181.0	164.0	177.0
181.0	171.0	178.0	161.86	175.0	155.0	170.0	177.0	175.0	157.0	157.0	170.0	158.0	139.0	157.0	139.0	160.0	146.0	142.0	145.0	160.0	152.0	174.0	162.0	185.0	165.0	177.0	159.88	184.0	181.0	161.0	195.0	168.0	170.0	144.0	146.0	152.0	155.0	170.5	181.0	157.0	161.0	164.0	172.0	155.0	181.0	164.0	177.0	174.0
171.0	178.0	161.86	175.0	155.0	170.0	177.0	175.0	157.0	157.0	170.0	158.0	139.0	157.0	139.0	160.0	146.0	142.0	145.0	160.0	152.0	174.0	162.0	185.0	165.0	177.0	159.88	184.0	181.0	161.0	195.0	168.0	170.0	144.0	146.0	152.0	155.0	170.5	181.0	157.0	161.0	164.0	172.0	155.0	181.0	164.0	177.0	174.0	171.0
178.0	161.86	175.0	155.0	170.0	177.0	175.0	157.0	157.0	170.0	158.0	139.0	157.0	139.0	160.0	146.0	142.0	145.0	160.0	152.0	174.0	162.0	185.0	165.0	177.0	159.88	184.0	181.0	161.0	195.0	168.0	170.0	144.0	146.0	152.0	155.0	170.5	181.0	157.0	161.0	164.0	172.0	155.0	181.0	164.0	177.0	174.0	171.0	168.0
161.86	175.0	155.0	170.0	177.0	175.0	157.0	157.0	170.0	158.0	139.0	157.0	139.0	160.0	146.0	142.0	145.0	160.0	152.0	174.0	162.0	185.0	165.0	177.0	159.88	184.0	181.0	161.0	195.0	168.0	170.0	144.0	146.0	152.0	155.0	170.5	181.0	157.0	161.0	164.0	172.0	155.0	181.0	164.0	177.0	174.0	171.0	168.0	163.925
175.0	155.0	170.0	177.0	175.0	157.0	157.0	170.0	158.0	139.0	157.0	139.0	160.0	146.0	142.0	145.0	160.0	152.0	174.0	162.0	185.0	165.0	177.0	159.88	184.0	181.0	161.0	195.0	168.0	170.0	144.0	146.0	152.0	155.0	170.5	181.0	157.0	161.0	164.0	172.0	155.0	181.0	164.0	177.0	174.0	171.0	168.0	163.925	161.0
155.0	170.0	177.0	175.0	157.0	157.0	170.0	158.0	139.0	157.0	139.0	160.0	146.0	142.0	145.0	160.0	152.0	174.0	162.0	185.0	165.0	177.0	159.88	184.0	181.0	161.0	195.0	168.0	170.0	144.0	146.0	152.0	155.0	170.5	181.0	157.0	161.0	164.0	172.0	155.0	181.0	164.0	177.0	174.0	171.0	168.0	163.925	161.0	171.0
170.0	177.0	175.0	157.0	157.0	170.0	158.0	139.0	157.0	139.0	160.0	146.0	142.0	145.0	160.0	152.0	174.0	162.0	185.0	165.0	177.0	159.88	184.0	181.0	161.0	195.0	168.0	170.0	144.0	146.0	152.0	155.0	170.5	181.0	157.0	161.0	164.0	172.0	155.0	181.0	164.0	177.0	174.0	171.0	168.0	163.925	161.0	171.0	191.0
177.0	175.0	157.0	157.0	170.0	158.0	139.0	157.0	139.0	160.0	146.0	142.0	145.0	160.0	152.0	174.0	162.0	185.0	165.0	177.0	159.88	184.0	181.0	161.0	195.0	168.0	170.0	144.0	146.0	152.0	155.0	170.5	181.0	157.0	161.0	164.0	172.0	155.0	181.0	164.0	177.0	174.0	171.0	168.0	163.925	161.0	171.0	191.0	173.0
175.0	157.0	157.0	170.0	158.0	139.0	157.0	139.0	160.0	146.0	142.0	145.0	160.0	152.0	174.0	162.0	185.0	165.0	177.0	159.88	184.0	181.0	161.0	195.0	168.0	170.0	144.0	146.0	152.0	155.0	170.5	181.0	157.0	161.0	164.0	172.0	155.0	181.0	164.0	177.0	174.0	171.0	168.0	163.925	161.0	171.0	191.0	173.0	165.0
157.0	157.0	170.0	158.0	139.0	157.0	139.0	160.0	146.0	142.0	145.0	160.0	152.0	174.0	162.0	185.0	165.0	177.0	159.88	184.0	181.0	161.0	195.0	168.0	170.0	144.0	146.0	152.0	155.0	170.5	181.0	157.0	161.0	164.0	172.0	155.0	181.0	164.0	177.0	174.0	171.0	168.0	163.925	161.0	171.0	191.0	173.0	165.0	156.0
157.0	170.0	158.0	139.0	157.0	139.0	160.0	146.0	142.0	145.0	160.0	152.0	174.0	162.0	185.0	165.0	177.0	159.88	184.0	181.0	161.0	195.0	168.0	170.0	144.0	146.0	152.0	155.0	170.5	181.0	157.0	161.0	164.0	172.0	155.0	181.0	164.0	177.0	174.0	171.0	168.0	163.925	161.0	171.0	191.0	173.0	165.0	156.0	172.0
170.0	158.0	139.0	157.0	139.0	160.0	146.0	142.0	145.0	160.0	152.0	174.0	162.0	185.0	165.0	177.0	159.88	184.0	181.0	161.0	195.0	168.0	170.0	144.0	146.0	152.0	155.0	170.5	181.0	157.0	161.0	164.0	172.0	155.0	181.0	164.0	177.0	174.0	171.0	168.0	163.925	161.0	171.0	191.0	173.0	165.0	156.0	172.0	158.0
158.0	139.0	157.0	139.0	160.0	146.0	142.0	145.0	160.0	152.0	174.0	162.0	185.0	165.0	177.0	159.88	184.0	181.0	161.0	195.0	168.0	170.0	144.0	146.0	152.0	155.0	170.5	181.0	157.0	161.0	164.0	172.0	155.0	181.0	164.0	177.0	174.0	171.0	168.0	163.925	161.0	171.0	191.0	173.0	165.0	156.0	172.0	158.0	159.0
139.0	157.0	139.0	160.0	146.0	142.0	145.0	160.0	152.0	174.0	162.0	185.0	165.0	177.0	159.88	184.0	181.0	161.0	195.0	168.0	170.0	144.0	146.0	152.0	155.0	170.5	181.0	157.0	161.0	164.0	172.0	155.0	181.0	164.0	177.0	174.0	171.0	168.0	163.925	161.0	171.0	191.0	173.0	165.0	156.0	172.0	158.0	159.0	202.0
157.0	139.0	160.0	146.0	142.0	145.0	160.0	152.0	174.0	162.0	185.0	165.0	177.0	159.88	184.0	181.0	161.0	195.0	168.0	170.0	144.0	146.0	152.0	155.0	170.5	181.0	157.0	161.0	164.0	172.0	155.0	181.0	164.0	177.0	174.0	171.0	168.0	163.925	161.0	171.0	191.0	173.0	165.0	156.0	172.0	158.0	159.0	202.0	184.0
139.0	160.0	146.0	142.0	145.0	160.0	152.0	174.0	162.0	185.0	165.0	177.0	159.88	184.0	181.0	161.0	195.0	168.0	170.0	144.0	146.0	152.0	155.0	170.5	181.0	157.0	161.0	164.0	172.0	155.0	181.0	164.0	177.0	174.0	171.0	168.0	163.925	161.0	171.0	191.0	173.0	165.0	156.0	172.0	158.0	159.0	202.0	184.0	180.0
160.0	146.0	142.0	145.0	160.0	152.0	174.0	162.0	185.0	165.0	177.0	159.88	184.0	181.0	161.0	195.0	168.0	170.0	144.0	146.0	152.0	155.0	170.5	181.0	157.0	161.0	164.0	172.0	155.0	181.0	164.0	177.0	174.0	171.0	168.0	163.925	161.0	171.0	191.0	173.0	165.0	156.0	172.0	158.0	159.0	202.0	184.0	180.0	179.0
146.0	142.0	145.0	160.0	152.0	174.0	162.0	185.0	165.0	177.0	159.88	184.0	181.0	161.0	195.0	168.0	170.0	144.0	146.0	152.0	155.0	170.5	181.0	157.0	161.0	164.0	172.0	155.0	181.0	164.0	177.0	174.0	171.0	168.0	163.925	161.0	171.0	191.0	173.0	165.0	156.0	172.0	158.0	159.0	202.0	184.0	180.0	179.0	190.0
142.0	145.0	160.0	152.0	174.0	162.0	185.0	165.0	177.0	159.88	184.0	181.0	161.0	195.0	168.0	170.0	144.0	146.0	152.0	155.0	170.5	181.0	157.0	161.0	164.0	172.0	155.0	181.0	164.0	177.0	174.0	171.0	168.0	163.925	161.0	171.0	191.0	173.0	165.0	156.0	172.0	158.0	159.0	202.0	184.0	180.0	179.0	190.0	184.0
145.0	160.0	152.0	174.0	162.0	185.0	165.0	177.0	159.88	184.0	181.0	161.0	195.0	168.0	170.0	144.0	146.0	152.0	155.0	170.5	181.0	157.0	161.0	164.0	172.0	155.0	181.0	164.0	177.0	174.0	171.0	168.0	163.925	161.0	171.0	191.0	173.0	165.0	156.0	172.0	158.0	159.0	202.0	184.0	180.0	179.0	190.0	184.0	171.0
160.0	152.0	174.0	162.0	185.0	165.0	177.0	159.88	184.0	181.0	161.0	195.0	168.0	170.0	144.0	146.0	152.0	155.0	170.5	181.0	157.0	161.0	164.0	172.0	155.0	181.0	164.0	177.0	174.0	171.0	168.0	163.925	161.0	171.0	191.0	173.0	165.0	156.0	172.0	158.0	159.0	202.0	184.0	180.0	179.0	190.0	184.0	171.0	191.0
152.0	174.0	162.0	185.0	165.0	177.0	159.88	184.0	181.0	161.0	195.0	168.0	170.0	144.0	146.0	152.0	155.0	170.5	181.0	157.0	161.0	164.0	172.0	155.0	181.0	164.0	177.0	174.0	171.0	168.0	163.925	161.0	171.0	191.0	173.0	165.0	156.0	172.0	158.0	159.0	202.0	184.0	180.0	179.0	190.0	184.0	171.0	191.0	176.0
174.0	162.0	185.0	165.0	177.0	159.88	184.0	181.0	161.0	195.0	168.0	170.0	144.0	146.0	152.0	155.0	170.5	181.0	157.0	161.0	164.0	172.0	155.0	181.0	164.0	177.0	174.0	171.0	168.0	163.925	161.0	171.0	191.0	173.0	165.0	156.0	172.0	158.0	159.0	202.0	184.0	180.0	179.0	190.0	184.0	171.0	191.0	176.0	192.0
162.0	185.0	165.0	177.0	159.88	184.0	181.0	161.0	195.0	168.0	170.0	144.0	146.0	152.0	155.0	170.5	181.0	157.0	161.0	164.0	172.0	155.0	181.0	164.0	177.0	174.0	171.0	168.0	163.925	161.0	171.0	191.0	173.0	165.0	156.0	172.0	158.0	159.0	202.0	184.0	180.0	179.0	190.0	184.0	171.0	191.0	176.0	192.0	181.0
185.0	165.0	177.0	159.88	184.0	181.0	161.0	195.0	168.0	170.0	144.0	146.0	152.0	155.0	170.5	181.0	157.0	161.0	164.0	172.0	155.0	181.0	164.0	177.0	174.0	171.0	168.0	163.925	161.0	171.0	191.0	173.0	165.0	156.0	172.0	158.0	159.0	202.0	184.0	180.0	179.0	190.0	184.0	171.0	191.0	176.0	192.0	181.0	189.0
165.0	177.0	159.88	184.0	181.0	161.0	195.0	168.0	170.0	144.0	146.0	152.0	155.0	170.5	181.0	157.0	161.0	164.0	172.0	155.0	181.0	164.0	177.0	174.0	171.0	168.0	163.925	161.0	171.0	191.0	173.0	165.0	156.0	172.0	158.0	159.0	202.0	184.0	180.0	179.0	190.0	184.0	171.0	191.0	176.0	192.0	181.0	189.0	159.0
177.0	159.88	184.0	181.0	161.0	195.0	168.0	170.0	144.0	146.0	152.0	155.0	170.5	181.0	157.0	161.0	164.0	172.0	155.0	181.0	164.0	177.0	174.0	171.0	168.0	163.925	161.0	171.0	191.0	173.0	165.0	156.0	172.0	158.0	159.0	202.0	184.0	180.0	179.0	190.0	184.0	171.0	191.0	176.0	192.0	181.0	189.0	159.0	173.0
159.88	184.0	181.0	161.0	195.0	168.0	170.0	144.0	146.0	152.0	155.0	170.5	181.0	157.0	161.0	164.0	172.0	155.0	181.0	164.0	177.0	174.0	171.0	168.0	163.925	161.0	171.0	191.0	173.0	165.0	156.0	172.0	158.0	159.0	202.0	184.0	180.0	179.0	190.0	184.0	171.0	191.0	176.0	192.0	181.0	189.0	159.0	173.0	163.925
184.0	181.0	161.0	195.0	168.0	170.0	144.0	146.0	152.0	155.0	170.5	181.0	157.0	161.0	164.0	172.0	155.0	181.0	164.0	177.0	174.0	171.0	168.0	163.925	161.0	171.0	191.0	173.0	165.0	156.0	172.0	158.0	159.0	202.0	184.0	180.0	179.0	190.0	184.0	171.0	191.0	176.0	192.0	181.0	189.0	159.0	173.0	163.925	164.0
181.0	161.0	195.0	168.0	170.0	144.0	146.0	152.0	155.0	170.5	181.0	157.0	161.0	164.0	172.0	155.0	181.0	164.0	177.0	174.0	171.0	168.0	163.925	161.0	171.0	191.0	173.0	165.0	156.0	172.0	158.0	159.0	202.0	184.0	180.0	179.0	190.0	184.0	171.0	191.0	176.0	192.0	181.0	189.0	159.0	173.0	163.925	164.0	190.0
161.0	195.0	168.0	170.0	144.0	146.0	152.0	155.0	170.5	181.0	157.0	161.0	164.0	172.0	155.0	181.0	164.0	177.0	174.0	171.0	168.0	163.925	161.0	171.0	191.0	173.0	165.0	156.0	172.0	158.0	159.0	202.0	184.0	180.0	179.0	190.0	184.0	171.0	191.0	176.0	192.0	181.0	189.0	159.0	173.0	163.925	164.0	190.0	152.0
195.0	168.0	170.0	144.0	146.0	152.0	155.0	170.5	181.0	157.0	161.0	164.0	172.0	155.0	181.0	164.0	177.0	174.0	171.0	168.0	163.925	161.0	171.0	191.0	173.0	165.0	156.0	172.0	158.0	159.0	202.0	184.0	180.0	179.0	190.0	184.0	171.0	191.0	176.0	192.0	181.0	189.0	159.0	173.0	163.925	164.0	190.0	152.0	185.0
168.0	170.0	144.0	146.0	152.0	155.0	170.5	181.0	157.0	161.0	164.0	172.0	155.0	181.0	164.0	177.0	174.0	171.0	168.0	163.925	161.0	171.0	191.0	173.0	165.0	156.0	172.0	158.0	159.0	202.0	184.0	180.0	179.0	190.0	184.0	171.0	191.0	176.0	192.0	181.0	189.0	159.0	173.0	163.925	164.0	190.0	152.0	185.0	176.0
170.0	144.0	146.0	152.0	155.0	170.5	181.0	157.0	161.0	164.0	172.0	155.0	181.0	164.0	177.0	174.0	171.0	168.0	163.925	161.0	171.0	191.0	173.0	165.0	156.0	172.0	158.0	159.0	202.0	184.0	180.0	179.0	190.0	184.0	171.0	191.0	176.0	192.0	181.0	189.0	159.0	173.0	163.925	164.0	190.0	152.0	185.0	176.0	160.0
144.0	146.0	152.0	155.0	170.5	181.0	157.0	161.0	164.0	172.0	155.0	181.0	164.0	177.0	174.0	171.0	168.0	163.925	161.0	171.0	191.0	173.0	165.0	156.0	172.0	158.0	159.0	202.0	184.0	180.0	179.0	190.0	184.0	171.0	191.0	176.0	192.0	181.0	189.0	159.0	173.0	163.925	164.0	190.0	152.0	185.0	176.0	160.0	179.0
146.0	152.0	155.0	170.5	181.0	157.0	161.0	164.0	172.0	155.0	181.0	164.0	177.0	174.0	171.0	168.0	163.925	161.0	171.0	191.0	173.0	165.0	156.0	172.0	158.0	159.0	202.0	184.0	180.0	179.0	190.0	184.0	171.0	191.0	176.0	192.0	181.0	189.0	159.0	173.0	163.925	164.0	190.0	152.0	185.0	176.0	160.0	179.0	275.0
152.0	155.0	170.5	181.0	157.0	161.0	164.0	172.0	155.0	181.0	164.0	177.0	174.0	171.0	168.0	163.925	161.0	171.0	191.0	173.0	165.0	156.0	172.0	158.0	159.0	202.0	184.0	180.0	179.0	190.0	184.0	171.0	191.0	176.0	192.0	181.0	189.0	159.0	173.0	163.925	164.0	190.0	152.0	185.0	176.0	160.0	179.0	275.0	508.0
155.0	170.5	181.0	157.0	161.0	164.0	172.0	155.0	181.0	164.0	177.0	174.0	171.0	168.0	163.925	161.0	171.0	191.0	173.0	165.0	156.0	172.0	158.0	159.0	202.0	184.0	180.0	179.0	190.0	184.0	171.0	191.0	176.0	192.0	181.0	189.0	159.0	173.0	163.925	164.0	190.0	152.0	185.0	176.0	160.0	179.0	275.0	508.0	648.0
170.5	181.0	157.0	161.0	164.0	172.0	155.0	181.0	164.0	177.0	174.0	171.0	168.0	163.925	161.0	171.0	191.0	173.0	165.0	156.0	172.0	158.0	159.0	202.0	184.0	180.0	179.0	190.0	184.0	171.0	191.0	176.0	192.0	181.0	189.0	159.0	173.0	163.925	164.0	190.0	152.0	185.0	176.0	160.0	179.0	275.0	508.0	648.0	662.0
181.0	157.0	161.0	164.0	172.0	155.0	181.0	164.0	177.0	174.0	171.0	168.0	163.925	161.0	171.0	191.0	173.0	165.0	156.0	172.0	158.0	159.0	202.0	184.0	180.0	179.0	190.0	184.0	171.0	191.0	176.0	192.0	181.0	189.0	159.0	173.0	163.925	164.0	190.0	152.0	185.0	176.0	160.0	179.0	275.0	508.0	648.0	662.0	670.0
157.0	161.0	164.0	172.0	155.0	181.0	164.0	177.0	174.0	171.0	168.0	163.925	161.0	171.0	191.0	173.0	165.0	156.0	172.0	158.0	159.0	202.0	184.0	180.0	179.0	190.0	184.0	171.0	191.0	176.0	192.0	181.0	189.0	159.0	173.0	163.925	164.0	190.0	152.0	185.0	176.0	160.0	179.0	275.0	508.0	648.0	662.0	670.0	674.0
161.0	164.0	172.0	155.0	181.0	164.0	177.0	174.0	171.0	168.0	163.925	161.0	171.0	191.0	173.0	165.0	156.0	172.0	158.0	159.0	202.0	184.0	180.0	179.0	190.0	184.0	171.0	191.0	176.0	192.0	181.0	189.0	159.0	173.0	163.925	164.0	190.0	152.0	185.0	176.0	160.0	179.0	275.0	508.0	648.0	662.0	670.0	674.0	695.0
164.0	172.0	155.0	181.0	164.0	177.0	174.0	171.0	168.0	163.925	161.0	171.0	191.0	173.0	165.0	156.0	172.0	158.0	159.0	202.0	184.0	180.0	179.0	190.0	184.0	171.0	191.0	176.0	192.0	181.0	189.0	159.0	173.0	163.925	164.0	190.0	152.0	185.0	176.0	160.0	179.0	275.0	508.0	648.0	662.0	670.0	674.0	695.0	643.0
172.0	155.0	181.0	164.0	177.0	174.0	171.0	168.0	163.925	161.0	171.0	191.0	173.0	165.0	156.0	172.0	158.0	159.0	202.0	184.0	180.0	179.0	190.0	184.0	171.0	191.0	176.0	192.0	181.0	189.0	159.0	173.0	163.925	164.0	190.0	152.0	185.0	176.0	160.0	179.0	275.0	508.0	648.0	662.0	670.0	674.0	695.0	643.0	651.0
155.0	181.0	164.0	177.0	174.0	171.0	168.0	163.925	161.0	171.0	191.0	173.0	165.0	156.0	172.0	158.0	159.0	202.0	184.0	180.0	179.0	190.0	184.0	171.0	191.0	176.0	192.0	181.0	189.0	159.0	173.0	163.925	164.0	190.0	152.0	185.0	176.0	160.0	179.0	275.0	508.0	648.0	662.0	670.0	674.0	695.0	643.0	651.0	626.0
181.0	164.0	177.0	174.0	171.0	168.0	163.925	161.0	171.0	191.0	173.0	165.0	156.0	172.0	158.0	159.0	202.0	184.0	180.0	179.0	190.0	184.0	171.0	191.0	176.0	192.0	181.0	189.0	159.0	173.0	163.925	164.0	190.0	152.0	185.0	176.0	160.0	179.0	275.0	508.0	648.0	662.0	670.0	674.0	695.0	643.0	651.0	626.0	512.0
164.0	177.0	174.0	171.0	168.0	163.925	161.0	171.0	191.0	173.0	165.0	156.0	172.0	158.0	159.0	202.0	184.0	180.0	179.0	190.0	184.0	171.0	191.0	176.0	192.0	181.0	189.0	159.0	173.0	163.925	164.0	190.0	152.0	185.0	176.0	160.0	179.0	275.0	508.0	648.0	662.0	670.0	674.0	695.0	643.0	651.0	626.0	512.0	403.0
177.0	174.0	171.0	168.0	163.925	161.0	171.0	191.0	173.0	165.0	156.0	172.0	158.0	159.0	202.0	184.0	180.0	179.0	190.0	184.0	171.0	191.0	176.0	192.0	181.0	189.0	159.0	173.0	163.925	164.0	190.0	152.0	185.0	176.0	160.0	179.0	275.0	508.0	648.0	662.0	670.0	674.0	695.0	643.0	651.0	626.0	512.0	403.0	301.0
174.0	171.0	168.0	163.925	161.0	171.0	191.0	173.0	165.0	156.0	172.0	158.0	159.0	202.0	184.0	180.0	179.0	190.0	184.0	171.0	191.0	176.0	192.0	181.0	189.0	159.0	173.0	163.925	164.0	190.0	152.0	185.0	176.0	160.0	179.0	275.0	508.0	648.0	662.0	670.0	674.0	695.0	643.0	651.0	626.0	512.0	403.0	301.0	242.0
171.0	168.0	163.925	161.0	171.0	191.0	173.0	165.0	156.0	172.0	158.0	159.0	202.0	184.0	180.0	179.0	190.0	184.0	171.0	191.0	176.0	192.0	181.0	189.0	159.0	173.0	163.925	164.0	190.0	152.0	185.0	176.0	160.0	179.0	275.0	508.0	648.0	662.0	670.0	674.0	695.0	643.0	651.0	626.0	512.0	403.0	301.0	242.0	242.0
168.0	163.925	161.0	171.0	191.0	173.0	165.0	156.0	172.0	158.0	159.0	202.0	184.0	180.0	179.0	190.0	184.0	171.0	191.0	176.0	192.0	181.0	189.0	159.0	173.0	163.925	164.0	190.0	152.0	185.0	176.0	160.0	179.0	275.0	508.0	648.0	662.0	670.0	674.0	695.0	643.0	651.0	626.0	512.0	403.0	301.0	242.0	242.0	228.0
163.925	161.0	171.0	191.0	173.0	165.0	156.0	172.0	158.0	159.0	202.0	184.0	180.0	179.0	190.0	184.0	171.0	191.0	176.0	192.0	181.0	189.0	159.0	173.0	163.925	164.0	190.0	152.0	185.0	176.0	160.0	179.0	275.0	508.0	648.0	662.0	670.0	674.0	695.0	643.0	651.0	626.0	512.0	403.0	301.0	242.0	242.0	228.0	212.03500000000005
161.0	171.0	191.0	173.0	165.0	156.0	172.0	158.0	159.0	202.0	184.0	180.0	179.0	190.0	184.0	171.0	191.0	176.0	192.0	181.0	189.0	159.0	173.0	163.925	164.0	190.0	152.0	185.0	176.0	160.0	179.0	275.0	508.0	648.0	662.0	670.0	674.0	695.0	643.0	651.0	626.0	512.0	403.0	301.0	242.0	242.0	228.0	212.03500000000005	220.0
171.0	191.0	173.0	165.0	156.0	172.0	158.0	159.0	202.0	184.0	180.0	179.0	190.0	184.0	171.0	191.0	176.0	192.0	181.0	189.0	159.0	173.0	163.925	164.0	190.0	152.0	185.0	176.0	160.0	179.0	275.0	508.0	648.0	662.0	670.0	674.0	695.0	643.0	651.0	626.0	512.0	403.0	301.0	242.0	242.0	228.0	212.03500000000005	220.0	202.0
191.0	173.0	165.0	156.0	172.0	158.0	159.0	202.0	184.0	180.0	179.0	190.0	184.0	171.0	191.0	176.0	192.0	181.0	189.0	159.0	173.0	163.925	164.0	190.0	152.0	185.0	176.0	160.0	179.0	275.0	508.0	648.0	662.0	670.0	674.0	695.0	643.0	651.0	626.0	512.0	403.0	301.0	242.0	242.0	228.0	212.03500000000005	220.0	202.0	199.0
173.0	165.0	156.0	172.0	158.0	159.0	202.0	184.0	180.0	179.0	190.0	184.0	171.0	191.0	176.0	192.0	181.0	189.0	159.0	173.0	163.925	164.0	190.0	152.0	185.0	176.0	160.0	179.0	275.0	508.0	648.0	662.0	670.0	674.0	695.0	643.0	651.0	626.0	512.0	403.0	301.0	242.0	242.0	228.0	212.03500000000005	220.0	202.0	199.0	201.0
165.0	156.0	172.0	158.0	159.0	202.0	184.0	180.0	179.0	190.0	184.0	171.0	191.0	176.0	192.0	181.0	189.0	159.0	173.0	163.925	164.0	190.0	152.0	185.0	176.0	160.0	179.0	275.0	508.0	648.0	662.0	670.0	674.0	695.0	643.0	651.0	626.0	512.0	403.0	301.0	242.0	242.0	228.0	212.03500000000005	220.0	202.0	199.0	201.0	233.0
156.0	172.0	158.0	159.0	202.0	184.0	180.0	179.0	190.0	184.0	171.0	191.0	176.0	192.0	181.0	189.0	159.0	173.0	163.925	164.0	190.0	152.0	185.0	176.0	160.0	179.0	275.0	508.0	648.0	662.0	670.0	674.0	695.0	643.0	651.0	626.0	512.0	403.0	301.0	242.0	242.0	228.0	212.03500000000005	220.0	202.0	199.0	201.0	233.0	222.0
[truncated: 16,170 more rows]
