# Supplementary material for: Predicting energy use in construction using Extreme Gradient Boosting
Source: PeerJ Comput Sci. 2023 Aug 7;9:e1500. doi: 10.7717/peerj-cs.1500 (PMC10496006; doi:10.7717/peerj-cs.1500)
Supplement: Supplemental Information 1 [file peerj-cs-09-1500-s001.zip › date_featured_data.csv]

3.0	1.0	0.0	210.0
3.0	1.0	1.0	190.0
3.0	1.0	2.0	159.0
3.0	1.0	3.0	249.0
3.0	1.0	4.0	244.0
3.0	1.0	5.0	153.0
3.0	1.0	6.0	215.0
3.0	1.0	7.0	152.0
3.0	1.0	8.0	265.0
3.0	1.0	9.0	198.0
3.0	1.0	10.0	159.0
3.0	1.0	11.0	205.0
3.0	1.0	12.0	292.0
3.0	1.0	13.0	236.0
3.0	1.0	14.0	178.0
3.0	1.0	15.0	254.0
3.0	1.0	16.0	222.0
3.0	1.0	17.0	196.0
3.0	1.0	18.0	292.0
3.0	1.0	19.0	183.0
3.0	1.0	20.0	207.0
3.0	1.0	21.0	221.0
3.0	1.0	22.0	246.0
3.0	1.0	23.0	157.34
4.0	1.0	0.0	528.0
4.0	1.0	1.0	273.0
4.0	1.0	2.0	191.0
4.0	1.0	3.0	189.0
4.0	1.0	4.0	199.0
4.0	1.0	5.0	183.0
4.0	1.0	6.0	211.0
4.0	1.0	7.0	271.0
4.0	1.0	8.0	574.0
4.0	1.0	9.0	610.0
4.0	1.0	10.0	1001.0
4.0	1.0	11.0	895.0
4.0	1.0	12.0	860.0
4.0	1.0	13.0	833.0
4.0	1.0	14.0	754.0
4.0	1.0	15.0	892.0
4.0	1.0	16.0	853.0
4.0	1.0	17.0	729.0
4.0	1.0	18.0	708.0
4.0	1.0	19.0	380.0
4.0	1.0	20.0	287.0
4.0	1.0	21.0	358.0
4.0	1.0	22.0	369.0
4.0	1.0	23.0	167.89
5.0	0.0	0.0	528.0
5.0	0.0	1.0	273.0
5.0	0.0	2.0	227.0
5.0	0.0	3.0	285.0
5.0	0.0	4.0	241.0
5.0	0.0	5.0	189.0
5.0	0.0	6.0	220.0
5.0	0.0	7.0	283.0
5.0	0.0	8.0	563.12
5.0	0.0	9.0	1063.0
5.0	0.0	10.0	917.0
5.0	0.0	11.0	929.0
5.0	0.0	12.0	949.0
5.0	0.0	13.0	952.0
5.0	0.0	14.0	932.12
5.0	0.0	15.0	963.0
5.0	0.0	16.0	893.0
5.0	0.0	17.0	788.0
5.0	0.0	18.0	557.0
5.0	0.0	19.0	475.12
5.0	0.0	20.0	366.0
5.0	0.0	21.0	325.0
5.0	0.0	22.0	279.0
5.0	0.0	23.0	255.91
6.0	0.0	0.0	241.0
6.0	0.0	1.0	231.0
6.0	0.0	2.0	244.0
6.0	0.0	3.0	221.0
6.0	0.0	4.0	236.0
6.0	0.0	5.0	214.0
6.0	0.0	6.0	238.0
6.0	0.0	7.0	371.0
6.0	0.0	8.0	692.0
6.0	0.0	9.0	921.0
6.0	0.0	10.0	985.0
6.0	0.0	11.0	1002.0
6.0	0.0	12.0	937.0
6.0	0.0	13.0	983.0
6.0	0.0	14.0	980.0
6.0	0.0	15.0	941.0
6.0	0.0	16.0	928.12
6.0	0.0	17.0	800.12
6.0	0.0	18.0	595.0
6.0	0.0	19.0	439.0
6.0	0.0	20.0	401.0
6.0	0.0	21.0	333.0
6.0	0.0	22.0	276.0
6.0	0.0	23.0	264.91
7.0	0.0	0.0	250.0
7.0	0.0	1.0	262.0
7.0	0.0	2.0	248.0
7.0	0.0	3.0	254.0
7.0	0.0	4.0	244.0
7.0	0.0	5.0	268.0
7.0	0.0	6.0	249.0
7.0	0.0	7.0	361.0
7.0	0.0	8.0	678.0
7.0	0.0	9.0	926.0
7.0	0.0	10.0	946.0
7.0	0.0	11.0	995.0
7.0	0.0	12.0	883.0
7.0	0.0	13.0	976.0
7.0	0.0	14.0	924.0
7.0	0.0	15.0	944.0
7.0	0.0	16.0	905.0
7.0	0.0	17.0	803.0
7.0	0.0	18.0	545.0
7.0	0.0	19.0	476.0
7.0	0.0	20.0	383.0
7.0	0.0	21.0	349.0
7.0	0.0	22.0	251.0
7.0	0.0	23.0	274.94
8.0	0.0	0.0	231.0
8.0	0.0	1.0	259.12
8.0	0.0	2.0	239.0
8.0	0.0	3.0	252.0
8.0	0.0	4.0	225.0
8.0	0.0	5.0	229.0
8.0	0.0	6.0	233.0
8.0	0.0	7.0	362.0
8.0	0.0	8.0	674.12
8.0	0.0	9.0	879.0
8.0	0.0	10.0	948.0
8.0	0.0	11.0	977.0
8.0	0.0	12.0	884.0
8.0	0.0	13.0	965.16
8.0	0.0	14.0	918.0
8.0	0.0	15.0	935.12
8.0	0.0	16.0	890.0
8.0	0.0	17.0	794.0
8.0	0.0	18.0	548.0
8.0	0.0	19.0	425.0
8.0	0.0	20.0	387.0
8.0	0.0	21.0	303.0
8.0	0.0	22.0	294.0
8.0	0.0	23.0	266.44
9.0	0.0	0.0	256.0
9.0	0.0	1.0	233.0
9.0	0.0	2.0	254.0
9.0	0.0	3.0	230.0
9.0	0.0	4.0	239.0
9.0	0.0	5.0	224.0
9.0	0.0	6.0	233.0
9.0	0.0	7.0	368.0
9.0	0.0	8.0	696.0
9.0	0.0	9.0	896.0
9.0	0.0	10.0	942.12
9.0	0.0	11.0	945.0
9.0	0.0	12.0	908.0
9.0	0.0	13.0	949.0
9.0	0.0	14.0	927.0
9.0	0.0	15.0	915.0
9.0	0.0	16.0	882.0
9.0	0.0	17.0	739.12
9.0	0.0	18.0	531.0
9.0	0.0	19.0	415.0
9.0	0.0	20.0	307.0
9.0	0.0	21.0	283.0
9.0	0.0	22.0	277.0
9.0	0.0	23.0	257.94
10.0	1.0	0.0	263.0
10.0	1.0	1.0	228.0
10.0	1.0	2.0	227.0
10.0	1.0	3.0	226.0
10.0	1.0	4.0	237.0
10.0	1.0	5.0	208.0
10.0	1.0	6.0	208.0
10.0	1.0	7.0	216.0
10.0	1.0	8.0	268.0
10.0	1.0	9.0	306.0
10.0	1.0	10.0	304.0
10.0	1.0	11.0	339.0
10.0	1.0	12.0	286.0
10.0	1.0	13.0	306.0
10.0	1.0	14.0	298.0
10.0	1.0	15.0	307.0
10.0	1.0	16.0	304.0
10.0	1.0	17.0	325.0
10.0	1.0	18.0	274.0
10.0	1.0	19.0	259.0
10.0	1.0	20.0	257.0
10.0	1.0	21.0	253.0
10.0	1.0	22.0	214.0
10.0	1.0	23.0	219.83
11.0	1.0	0.0	231.0
11.0	1.0	1.0	220.0
11.0	1.0	2.0	231.0
11.0	1.0	3.0	229.0
11.0	1.0	4.0	223.0
11.0	1.0	5.0	231.0
11.0	1.0	6.0	224.0
11.0	1.0	7.0	215.0
11.0	1.0	8.0	233.0
11.0	1.0	9.0	266.0
11.0	1.0	10.0	237.0
11.0	1.0	11.0	284.0
11.0	1.0	12.0	264.0
11.0	1.0	13.0	253.0
11.0	1.0	14.0	264.0
11.0	1.0	15.0	280.0
11.0	1.0	16.0	247.0
11.0	1.0	17.0	271.0
11.0	1.0	18.0	267.0
11.0	1.0	19.0	231.0
11.0	1.0	20.0	251.0
11.0	1.0	21.0	228.0
11.0	1.0	22.0	227.0
11.0	1.0	23.0	219.83
12.0	0.0	0.0	251.5
12.0	0.0	1.0	239.0
12.0	0.0	2.0	244.5
12.0	0.0	3.0	236.5
12.0	0.0	4.0	243.5
12.0	0.0	5.0	222.5
12.0	0.0	6.0	243.5
12.0	0.0	7.0	353.0
12.0	0.0	8.0	638.0
12.0	0.0	9.0	954.12
12.0	0.0	10.0	977.0
12.0	0.0	11.0	1000.0
12.0	0.0	12.0	918.0
12.0	0.0	13.0	983.12
12.0	0.0	14.0	980.0
12.0	0.0	15.0	977.0
12.0	0.0	16.0	961.0
12.0	0.0	17.0	817.0
12.0	0.0	18.0	585.0
12.0	0.0	19.0	470.0
12.0	0.0	20.0	374.0
12.0	0.0	21.0	323.0
12.0	0.0	22.0	291.0
12.0	0.0	23.0	256.91
13.0	0.0	0.0	247.0
13.0	0.0	1.0	245.0
13.0	0.0	2.0	235.0
13.0	0.0	3.0	243.0
13.0	0.0	4.0	248.0
13.0	0.0	5.0	221.0
13.0	0.0	6.0	254.0
13.0	0.0	7.0	351.0
13.0	0.0	8.0	702.0
13.0	0.0	9.0	919.0
13.0	0.0	10.0	994.0
13.0	0.0	11.0	1000.08
13.0	0.0	12.0	917.0
13.0	0.0	13.0	987.0
13.0	0.0	14.0	952.0
13.0	0.0	15.0	938.12
13.0	0.0	16.0	941.0
13.0	0.0	17.0	798.0
13.0	0.0	18.0	551.0
13.0	0.0	19.0	459.0
13.0	0.0	20.0	384.0
13.0	0.0	21.0	349.0
13.0	0.0	22.0	283.0
13.0	0.0	23.0	255.91000000000005
14.0	0.0	0.0	258.0
14.0	0.0	1.0	255.0
14.0	0.0	2.0	232.0
14.0	0.0	3.0	247.0
14.0	0.0	4.0	239.0
14.0	0.0	5.0	268.0
14.0	0.0	6.0	238.0
14.0	0.0	7.0	375.0
14.0	0.0	8.0	657.0
14.0	0.0	9.0	942.0
14.0	0.0	10.0	1014.0
14.0	0.0	11.0	1050.0
14.0	0.0	12.0	960.0
14.0	0.0	13.0	1018.0
14.0	0.0	14.0	985.08
14.0	0.0	15.0	972.0
14.0	0.0	16.0	933.12
14.0	0.0	17.0	821.0
14.0	0.0	18.0	551.0
14.0	0.0	19.0	427.0
14.0	0.0	20.0	357.0
14.0	0.0	21.0	293.0
14.0	0.0	22.0	265.0
14.0	0.0	23.0	255.91000000000005
15.0	0.0	0.0	247.0
15.0	0.0	1.0	220.0
15.0	0.0	2.0	250.0
15.0	0.0	3.0	233.0
15.0	0.0	4.0	229.0
15.0	0.0	5.0	227.0
15.0	0.0	6.0	245.0
15.0	0.0	7.0	377.0
15.0	0.0	8.0	676.0
15.0	0.0	9.0	986.0
15.0	0.0	10.0	990.0
15.0	0.0	11.0	1025.0
15.0	0.0	12.0	941.0
15.0	0.0	13.0	1004.0
15.0	0.0	14.0	984.0
15.0	0.0	15.0	985.0
15.0	0.0	16.0	964.0
15.0	0.0	17.0	843.0
15.0	0.0	18.0	577.0
15.0	0.0	19.0	438.0
15.0	0.0	20.0	377.0
15.0	0.0	21.0	354.0
15.0	0.0	22.0	283.0
15.0	0.0	23.0	255.91000000000005
16.0	0.0	0.0	249.0
16.0	0.0	1.0	253.0
16.0	0.0	2.0	255.0
16.0	0.0	3.0	252.0
16.0	0.0	4.0	253.0
16.0	0.0	5.0	250.0
16.0	0.0	6.0	237.0
16.0	0.0	7.0	381.0
16.0	0.0	8.0	697.0
16.0	0.0	9.0	1016.0
16.0	0.0	10.0	1023.0
16.0	0.0	11.0	1036.12
16.0	0.0	12.0	951.0
16.0	0.0	13.0	1038.0
16.0	0.0	14.0	1012.12
16.0	0.0	15.0	1025.0
16.0	0.0	16.0	963.0
16.0	0.0	17.0	819.0
16.0	0.0	18.0	544.0
16.0	0.0	19.0	408.0
16.0	0.0	20.0	362.0
16.0	0.0	21.0	304.0
16.0	0.0	22.0	271.0
16.0	0.0	23.0	254.91
17.0	1.0	0.0	221.0
17.0	1.0	1.0	246.0
17.0	1.0	2.0	227.0
17.0	1.0	3.0	248.0
17.0	1.0	4.0	229.0
17.0	1.0	5.0	233.0
17.0	1.0	6.0	226.0
17.0	1.0	7.0	238.0
17.0	1.0	8.0	224.0
17.0	1.0	9.0	278.0
17.0	1.0	10.0	294.12
17.0	1.0	11.0	274.0
17.0	1.0	12.0	290.0
17.0	1.0	13.0	276.0
17.0	1.0	14.0	290.0
17.0	1.0	15.0	270.0
17.0	1.0	16.0	317.0
17.0	1.0	17.0	299.0
17.0	1.0	18.0	288.0
17.0	1.0	19.0	259.0
17.0	1.0	20.0	234.0
17.0	1.0	21.0	284.32
17.0	1.0	22.0	297.44
17.0	1.0	23.0	282.32
18.0	1.0	0.0	265.32
18.0	1.0	1.0	270.32
18.0	1.0	2.0	268.32
18.0	1.0	3.0	269.32
18.0	1.0	4.0	254.32
18.0	1.0	5.0	270.32
18.0	1.0	6.0	255.32
18.0	1.0	7.0	202.5
18.0	1.0	8.0	306.32
18.0	1.0	9.0	269.32
18.0	1.0	10.0	287.32
18.0	1.0	11.0	279.32
18.0	1.0	12.0	297.32
18.0	1.0	13.0	285.32
18.0	1.0	14.0	274.32
18.0	1.0	15.0	290.32
18.0	1.0	16.0	293.32
18.0	1.0	17.0	240.5
18.0	1.0	18.0	309.32
18.0	1.0	19.0	250.32
18.0	1.0	20.0	329.32
18.0	1.0	21.0	296.32
18.0	1.0	22.0	256.32
18.0	1.0	23.0	223.09
19.0	0.0	0.0	295.32
19.0	0.0	1.0	264.32
19.0	0.0	2.0	266.32
19.0	0.0	3.0	284.32
19.0	0.0	4.0	270.32
19.0	0.0	5.0	289.32
19.0	0.0	6.0	268.32
19.0	0.0	7.0	385.32
19.0	0.0	8.0	571.32
19.0	0.0	9.0	667.32
19.0	0.0	10.0	978.32
19.0	0.0	11.0	848.32
19.0	0.0	12.0	808.32
19.0	0.0	13.0	746.32
19.0	0.0	14.0	1026.32
19.0	0.0	15.0	880.44
19.0	0.0	16.0	839.32
19.0	0.0	17.0	777.32
19.0	0.0	18.0	545.32
19.0	0.0	19.0	485.32
19.0	0.0	20.0	406.32
19.0	0.0	21.0	331.32
19.0	0.0	22.0	298.32
19.0	0.0	23.0	307.31
20.0	0.0	0.0	276.32
20.0	0.0	1.0	294.32
20.0	0.0	2.0	264.32
20.0	0.0	3.0	287.32
20.0	0.0	4.0	295.32
20.0	0.0	5.0	315.32
20.0	0.0	6.0	284.32
20.0	0.0	7.0	373.32
20.0	0.0	8.0	576.32
20.0	0.0	9.0	826.32
20.0	0.0	10.0	861.4
20.0	0.0	11.0	883.32
20.0	0.0	12.0	796.32
20.0	0.0	13.0	887.32
20.0	0.0	14.0	878.32
20.0	0.0	15.0	880.32
20.0	0.0	16.0	845.32
20.0	0.0	17.0	752.32
20.0	0.0	18.0	559.32
20.0	0.0	19.0	448.32
20.0	0.0	20.0	396.32
20.0	0.0	21.0	313.32
20.0	0.0	22.0	282.32
20.0	0.0	23.0	319.27
21.0	0.0	0.0	275.32
21.0	0.0	1.0	288.32
21.0	0.0	2.0	317.32
21.0	0.0	3.0	296.32
21.0	0.0	4.0	286.32
21.0	0.0	5.0	316.32
21.0	0.0	6.0	261.32
21.0	0.0	7.0	353.32
21.0	0.0	8.0	561.32
21.0	0.0	9.0	904.0
21.0	0.0	10.0	937.0
21.0	0.0	11.0	981.12
21.0	0.0	12.0	884.0
21.0	0.0	13.0	941.0
21.0	0.0	14.0	949.0
21.0	0.0	15.0	896.0
21.0	0.0	16.0	929.0
21.0	0.0	17.0	776.0
21.0	0.0	18.0	554.0
21.0	0.0	19.0	398.0
21.0	0.0	20.0	365.12
21.0	0.0	21.0	314.0
21.0	0.0	22.0	241.0
21.0	0.0	23.0	272.95
22.0	0.0	0.0	224.0
22.0	0.0	1.0	231.0
22.0	0.0	2.0	230.0
22.0	0.0	3.0	237.0
22.0	0.0	4.0	230.0
22.0	0.0	5.0	222.0
22.0	0.0	6.0	231.0
22.0	0.0	7.0	328.0
22.0	0.0	8.0	667.0
22.0	0.0	9.0	943.0
22.0	0.0	10.0	959.0
22.0	0.0	11.0	1010.0
22.0	0.0	12.0	903.0
22.0	0.0	13.0	967.12
22.0	0.0	14.0	975.0
22.0	0.0	15.0	942.0
22.0	0.0	16.0	926.0
22.0	0.0	17.0	834.0
22.0	0.0	18.0	562.0
22.0	0.0	19.0	458.0
22.0	0.0	20.0	443.0
22.0	0.0	21.0	356.0
22.0	0.0	22.0	291.0
22.0	0.0	23.0	261.93
23.0	0.0	0.0	261.0
23.0	0.0	1.0	257.0
23.0	0.0	2.0	245.0
23.0	0.0	3.0	261.0
23.0	0.0	4.0	258.0
23.0	0.0	5.0	232.0
23.0	0.0	6.0	238.0
23.0	0.0	7.0	366.0
23.0	0.0	8.0	660.08
23.0	0.0	9.0	956.0
23.0	0.0	10.0	952.0
23.0	0.0	11.0	994.0
23.0	0.0	12.0	909.12
23.0	0.0	13.0	964.0
23.0	0.0	14.0	955.0
23.0	0.0	15.0	944.0
23.0	0.0	16.0	893.12
23.0	0.0	17.0	708.0
23.0	0.0	18.0	487.0
23.0	0.0	19.0	359.0
23.0	0.0	20.0	306.0
23.0	0.0	21.0	258.0
23.0	0.0	22.0	250.0
23.0	0.0	23.0	270.89
24.0	1.0	0.0	212.0
24.0	1.0	1.0	220.0
24.0	1.0	2.0	184.0
24.0	1.0	3.0	184.0
24.0	1.0	4.0	197.0
24.0	1.0	5.0	205.0
24.0	1.0	6.0	191.0
24.0	1.0	7.0	167.0
24.0	1.0	8.0	211.0
24.0	1.0	9.0	194.0
24.0	1.0	10.0	183.0
24.0	1.0	11.0	193.0
24.0	1.0	12.0	202.0
24.0	1.0	13.0	158.0
24.0	1.0	14.0	178.0
24.0	1.0	15.0	187.0
24.0	1.0	16.0	189.0
24.0	1.0	17.0	182.0
24.0	1.0	18.0	208.0
24.0	1.0	19.0	200.0
24.0	1.0	20.0	183.0
24.0	1.0	21.0	193.0
24.0	1.0	22.0	192.0
24.0	1.0	23.0	223.09
25.0	1.0	0.0	187.0
25.0	1.0	1.0	173.0
25.0	1.0	2.0	183.0
25.0	1.0	3.0	210.0
25.0	1.0	4.0	181.0
25.0	1.0	5.0	180.0
25.0	1.0	6.0	174.0
25.0	1.0	7.0	190.0
25.0	1.0	8.0	224.5
25.0	1.0	9.0	233.0
25.0	1.0	10.0	220.0
25.0	1.0	11.0	227.0
25.0	1.0	12.0	230.0
25.0	1.0	13.0	223.0
25.0	1.0	14.0	235.0
25.0	1.0	15.0	228.0
25.0	1.0	16.0	250.0
25.0	1.0	17.0	231.0
25.0	1.0	18.0	235.0
25.0	1.0	19.0	223.0
25.0	1.0	20.0	205.0
25.0	1.0	21.0	199.0
25.0	1.0	22.0	193.0
25.0	1.0	23.0	223.09
26.0	0.0	0.0	202.0
26.0	0.0	1.0	195.0
26.0	0.0	2.0	182.0
26.0	0.0	3.0	185.0
26.0	0.0	4.0	184.0
26.0	0.0	5.0	202.0
26.0	0.0	6.0	165.0
26.0	0.0	7.0	312.0
26.0	0.0	8.0	618.0
26.0	0.0	9.0	930.0
26.0	0.0	10.0	992.0
26.0	0.0	11.0	1028.0
26.0	0.0	12.0	930.0
26.0	0.0	13.0	1008.0
26.0	0.0	14.0	980.0
26.0	0.0	15.0	976.0
26.0	0.0	16.0	961.0
26.0	0.0	17.0	859.0
26.0	0.0	18.0	591.0
26.0	0.0	19.0	456.0
26.0	0.0	20.0	360.0
26.0	0.0	21.0	271.12
26.0	0.0	22.0	255.0
26.0	0.0	23.0	270.89
27.0	0.0	0.0	234.0
27.0	0.0	1.0	210.0
27.0	0.0	2.0	226.0
27.0	0.0	3.0	242.0
27.0	0.0	4.0	221.0
27.0	0.0	5.0	208.0
27.0	0.0	6.0	218.0
27.0	0.0	7.0	355.0
27.0	0.0	8.0	643.0
27.0	0.0	9.0	972.12
27.0	0.0	10.0	978.2
27.0	0.0	11.0	1003.2
27.0	0.0	12.0	1023.2
27.0	0.0	13.0	974.2
27.0	0.0	14.0	1002.2
27.0	0.0	15.0	988.0
27.0	0.0	16.0	980.0
27.0	0.0	17.0	840.0
27.0	0.0	18.0	589.0
27.0	0.0	19.0	426.0
27.0	0.0	20.0	399.0
27.0	0.0	21.0	310.0
27.0	0.0	22.0	314.0
27.0	0.0	23.0	279.85
28.0	0.0	0.0	247.0
28.0	0.0	1.0	233.0
28.0	0.0	2.0	241.0
28.0	0.0	3.0	221.0
28.0	0.0	4.0	236.0
28.0	0.0	5.0	217.0
28.0	0.0	6.0	224.0
28.0	0.0	7.0	349.0
28.0	0.0	8.0	654.0
28.0	0.0	9.0	939.0
28.0	0.0	10.0	980.0
28.0	0.0	11.0	982.0
28.0	0.0	12.0	929.0
28.0	0.0	13.0	993.0
28.0	0.0	14.0	970.12
28.0	0.0	15.0	939.0
28.0	0.0	16.0	933.08
28.0	0.0	17.0	799.0
28.0	0.0	18.0	529.0
28.0	0.0	19.0	413.0
28.0	0.0	20.0	362.0
28.0	0.0	21.0	320.0
28.0	0.0	22.0	284.0
28.0	0.0	23.0	263.93
29.0	0.0	0.0	280.0
29.0	0.0	1.0	268.0
29.0	0.0	2.0	259.0
29.0	0.0	3.0	259.0
29.0	0.0	4.0	253.0
29.0	0.0	5.0	247.0
29.0	0.0	6.0	242.0
29.0	0.0	7.0	336.0
29.0	0.0	8.0	630.0
29.0	0.0	9.0	948.0
29.0	0.0	10.0	977.12
29.0	0.0	11.0	1050.0
29.0	0.0	12.0	955.0
29.0	0.0	13.0	969.08
29.0	0.0	14.0	990.0
29.0	0.0	15.0	967.0
29.0	0.0	16.0	958.0
29.0	0.0	17.0	844.0
29.0	0.0	18.0	594.0
29.0	0.0	19.0	433.0
29.0	0.0	20.0	386.0
29.0	0.0	21.0	286.0
29.0	0.0	22.0	312.32
29.0	0.0	23.0	288.67
30.0	0.0	0.0	261.0
30.0	0.0	1.0	255.0
30.0	0.0	2.0	241.0
30.0	0.0	3.0	255.0
30.0	0.0	4.0	235.0
30.0	0.0	5.0	232.0
30.0	0.0	6.0	219.0
30.0	0.0	7.0	359.0
30.0	0.0	8.0	622.0
30.0	0.0	9.0	938.12
30.0	0.0	10.0	1001.0
30.0	0.0	11.0	1005.0
30.0	0.0	12.0	972.0
30.0	0.0	13.0	1021.0
30.0	0.0	14.0	1001.0
30.0	0.0	15.0	945.0
30.0	0.0	16.0	945.0
30.0	0.0	17.0	806.12
30.0	0.0	18.0	542.0
30.0	0.0	19.0	373.0
30.0	0.0	20.0	330.0
30.0	0.0	21.0	289.0
30.0	0.0	22.0	265.0
30.0	0.0	23.0	249.84
31.0	1.0	0.0	209.0
31.0	1.0	1.0	193.0
31.0	1.0	2.0	230.0
31.0	1.0	3.0	213.0
31.0	1.0	4.0	232.0
31.0	1.0	5.0	212.0
31.0	1.0	6.0	209.0
31.0	1.0	7.0	192.0
31.0	1.0	8.0	238.0
31.0	1.0	9.0	254.0
31.0	1.0	10.0	257.0
31.0	1.0	11.0	261.0
31.0	1.0	12.0	228.0
31.0	1.0	13.0	238.0
31.0	1.0	14.0	266.0
31.0	1.0	15.0	285.0
31.0	1.0	16.0	268.0
31.0	1.0	17.0	281.0
31.0	1.0	18.0	277.0
31.0	1.0	19.0	285.0
31.0	1.0	20.0	252.0
31.0	1.0	21.0	239.0
31.0	1.0	22.0	230.0
31.0	1.0	23.0	223.09
32.0	1.0	0.0	215.0
32.0	1.0	1.0	219.5
32.0	1.0	2.0	220.5
32.0	1.0	3.0	229.0
32.0	1.0	4.0	207.0
32.0	1.0	5.0	236.0
32.0	1.0	6.0	198.0
32.0	1.0	7.0	237.0
32.0	1.0	8.0	205.0
32.0	1.0	9.0	226.0
32.0	1.0	10.0	256.0
32.0	1.0	11.0	260.0
32.0	1.0	12.0	250.0
32.0	1.0	13.0	260.0
32.0	1.0	14.0	263.0
32.0	1.0	15.0	245.0
32.0	1.0	16.0	262.0
32.0	1.0	17.0	256.0
32.0	1.0	18.0	237.0
32.0	1.0	19.0	253.0
32.0	1.0	20.0	237.0
32.0	1.0	21.0	260.0
32.0	1.0	22.0	226.0
32.0	1.0	23.0	223.09
33.0	0.0	0.0	224.0
33.0	0.0	1.0	205.0
33.0	0.0	2.0	219.0
33.0	0.0	3.0	220.0
33.0	0.0	4.0	231.0
33.0	0.0	5.0	216.0
33.0	0.0	6.0	207.0
33.0	0.0	7.0	372.0
33.0	0.0	8.0	643.0
33.0	0.0	9.0	969.0
33.0	0.0	10.0	995.11
33.0	0.0	11.0	896.0
33.0	0.0	12.0	827.0
33.0	0.0	13.0	863.0
33.0	0.0	14.0	857.08
33.0	0.0	15.0	836.0
33.0	0.0	16.0	799.0
33.0	0.0	17.0	696.0
33.0	0.0	18.0	561.0
33.0	0.0	19.0	404.12
33.0	0.0	20.0	303.0
33.0	0.0	21.0	269.0
33.0	0.0	22.0	267.0
33.0	0.0	23.0	249.885
34.0	0.0	0.0	232.0
34.0	0.0	1.0	220.0
34.0	0.0	2.0	242.0
34.0	0.0	3.0	208.0
34.0	0.0	4.0	233.0
34.0	0.0	5.0	209.0
34.0	0.0	6.0	222.0
34.0	0.0	7.0	364.0
34.0	0.0	8.0	677.0
34.0	0.0	9.0	967.0
34.0	0.0	10.0	1021.12
34.0	0.0	11.0	1017.0
34.0	0.0	12.0	929.0
34.0	0.0	13.0	1020.0
34.0	0.0	14.0	991.0
34.0	0.0	15.0	997.08
34.0	0.0	16.0	953.0
34.0	0.0	17.0	844.0
34.0	0.0	18.0	624.12
34.0	0.0	19.0	519.0
34.0	0.0	20.0	369.0
34.0	0.0	21.0	284.0
34.0	0.0	22.0	269.0
34.0	0.0	23.0	249.885
35.0	0.0	0.0	238.0
35.0	0.0	1.0	250.0
35.0	0.0	2.0	252.0
35.0	0.0	3.0	244.0
35.0	0.0	4.0	245.0
35.0	0.0	5.0	250.0
35.0	0.0	6.0	220.0
35.0	0.0	7.0	353.0
35.0	0.0	8.0	656.0
35.0	0.0	9.0	940.0
35.0	0.0	10.0	980.0
35.0	0.0	11.0	1005.0
35.0	0.0	12.0	915.0
35.0	0.0	13.0	973.0
35.0	0.0	14.0	979.0
35.0	0.0	15.0	978.0
35.0	0.0	16.0	928.0
35.0	0.0	17.0	827.0
35.0	0.0	18.0	574.0
35.0	0.0	19.0	470.0
35.0	0.0	20.0	366.0
35.0	0.0	21.0	298.0
35.0	0.0	22.0	265.0
35.0	0.0	23.0	249.93
36.0	0.0	0.0	244.0
36.0	0.0	1.0	242.0
36.0	0.0	2.0	250.0
36.0	0.0	3.0	240.0
36.0	0.0	4.0	223.0
36.0	0.0	5.0	237.0
36.0	0.0	6.0	231.0
36.0	0.0	7.0	356.0
36.0	0.0	8.0	638.0
36.0	0.0	9.0	909.0
36.0	0.0	10.0	981.0
36.0	0.0	11.0	986.0
36.0	0.0	12.0	894.12
36.0	0.0	13.0	935.0
36.0	0.0	14.0	906.0
36.0	0.0	15.0	911.0
36.0	0.0	16.0	888.0
36.0	0.0	17.0	796.0
36.0	0.0	18.0	585.0
36.0	0.0	19.0	456.0
36.0	0.0	20.0	381.0
36.0	0.0	21.0	327.0
36.0	0.0	22.0	268.0
36.0	0.0	23.0	247.92
37.0	0.0	0.0	244.0
37.0	0.0	1.0	262.0
37.0	0.0	2.0	246.0
37.0	0.0	3.0	233.0
37.0	0.0	4.0	224.0
37.0	0.0	5.0	238.0
37.0	0.0	6.0	239.0
37.0	0.0	7.0	369.0
37.0	0.0	8.0	631.0
37.0	0.0	9.0	917.0
37.0	0.0	10.0	956.12
37.0	0.0	11.0	957.12
37.0	0.0	12.0	889.0
37.0	0.0	13.0	941.0
37.0	0.0	14.0	939.0
37.0	0.0	15.0	925.12
37.0	0.0	16.0	921.0
37.0	0.0	17.0	775.0
37.0	0.0	18.0	541.0
37.0	0.0	19.0	474.0
37.0	0.0	20.0	406.0
37.0	0.0	21.0	277.0
37.0	0.0	22.0	243.0
37.0	0.0	23.0	249.925
38.0	1.0	0.0	229.0
38.0	1.0	1.0	246.0
38.0	1.0	2.0	211.0
38.0	1.0	3.0	243.0
38.0	1.0	4.0	215.0
38.0	1.0	5.0	231.0
38.0	1.0	6.0	205.0
38.0	1.0	7.0	217.0
38.0	1.0	8.0	244.0
38.0	1.0	9.0	250.0
38.0	1.0	10.0	286.0
38.0	1.0	11.0	282.0
38.0	1.0	12.0	297.0
38.0	1.0	13.0	272.0
38.0	1.0	14.0	275.0
38.0	1.0	15.0	296.0
38.0	1.0	16.0	277.0
38.0	1.0	17.0	256.0
38.0	1.0	18.0	278.0
38.0	1.0	19.0	233.0
38.0	1.0	20.0	249.0
38.0	1.0	21.0	212.0
38.0	1.0	22.0	209.0
38.0	1.0	23.0	223.09
39.0	1.0	0.0	207.0
39.0	1.0	1.0	207.0
39.0	1.0	2.0	217.0
39.0	1.0	3.0	213.0
39.0	1.0	4.0	212.0
39.0	1.0	5.0	226.0
39.0	1.0	6.0	219.0
39.0	1.0	7.0	231.0
39.0	1.0	8.0	217.0
39.0	1.0	9.0	229.0
39.0	1.0	10.0	204.0
39.0	1.0	11.0	232.0
39.0	1.0	12.0	227.0
39.0	1.0	13.0	209.0
39.0	1.0	14.0	228.0
39.0	1.0	15.0	249.0
39.0	1.0	16.0	239.0
39.0	1.0	17.0	232.0
39.0	1.0	18.0	242.0
39.0	1.0	19.0	248.0
39.0	1.0	20.0	231.0
39.0	1.0	21.0	198.0
39.0	1.0	22.0	215.0
39.0	1.0	23.0	223.09
40.0	0.0	0.0	211.0
40.0	0.0	1.0	216.0
40.0	0.0	2.0	204.0
40.0	0.0	3.0	226.0
40.0	0.0	4.0	219.0
40.0	0.0	5.0	201.0
40.0	0.0	6.0	211.0
40.0	0.0	7.0	358.0
40.0	0.0	8.0	648.0
40.0	0.0	9.0	938.0
40.0	0.0	10.0	1009.0
40.0	0.0	11.0	1007.0
40.0	0.0	12.0	944.0
40.0	0.0	13.0	964.0
40.0	0.0	14.0	1013.0
40.0	0.0	15.0	970.0
40.0	0.0	16.0	950.0
40.0	0.0	17.0	875.0
40.0	0.0	18.0	592.0
40.0	0.0	19.0	441.0
40.0	0.0	20.0	355.0
40.0	0.0	21.0	299.0
40.0	0.0	22.0	243.0
40.0	0.0	23.0	251.93
41.0	0.0	0.0	264.0
41.0	0.0	1.0	241.0
41.0	0.0	2.0	259.0
41.0	0.0	3.0	244.0
41.0	0.0	4.0	260.0
41.0	0.0	5.0	235.0
41.0	0.0	6.0	240.0
41.0	0.0	7.0	351.0
41.0	0.0	8.0	639.0
41.0	0.0	9.0	911.0
41.0	0.0	10.0	992.0
41.0	0.0	11.0	990.0
41.0	0.0	12.0	868.0
41.0	0.0	13.0	977.0
41.0	0.0	14.0	953.12
41.0	0.0	15.0	933.12
41.0	0.0	16.0	942.0
41.0	0.0	17.0	820.0
41.0	0.0	18.0	543.0
41.0	0.0	19.0	478.0
41.0	0.0	20.0	361.0
41.0	0.0	21.0	315.0
41.0	0.0	22.0	255.0
41.0	0.0	23.0	251.865
42.0	0.0	0.0	234.0
42.0	0.0	1.0	228.0
42.0	0.0	2.0	219.0
42.0	0.0	3.0	227.0
42.0	0.0	4.0	223.0
42.0	0.0	5.0	216.0
42.0	0.0	6.0	198.0
42.0	0.0	7.0	342.0
42.0	0.0	8.0	624.0
42.0	0.0	9.0	944.0
42.0	0.0	10.0	931.0
42.0	0.0	11.0	939.0
42.0	0.0	12.0	912.0
42.0	0.0	13.0	934.0
42.0	0.0	14.0	903.0
42.0	0.0	15.0	919.0
42.0	0.0	16.0	910.12
42.0	0.0	17.0	751.0
42.0	0.0	18.0	529.0
42.0	0.0	19.0	473.0
42.0	0.0	20.0	352.0
42.0	0.0	21.0	282.0
42.0	0.0	22.0	262.0
42.0	0.0	23.0	251.8
43.0	0.0	0.0	275.0
43.0	0.0	1.0	230.0
43.0	0.0	2.0	226.0
43.0	0.0	3.0	227.0
43.0	0.0	4.0	246.0
43.0	0.0	5.0	226.0
43.0	0.0	6.0	222.0
43.0	0.0	7.0	378.0
43.0	0.0	8.0	640.0
43.0	0.0	9.0	884.0
43.0	0.0	10.0	961.0
43.0	0.0	11.0	971.12
43.0	0.0	12.0	864.0
43.0	0.0	13.0	947.0
43.0	0.0	14.0	927.0
43.0	0.0	15.0	901.0
43.0	0.0	16.0	852.0
43.0	0.0	17.0	735.0
43.0	0.0	18.0	486.0
43.0	0.0	19.0	409.0
43.0	0.0	20.0	284.0
43.0	0.0	21.0	285.0
43.0	0.0	22.0	258.0
43.0	0.0	23.0	206.825
44.0	0.0	0.0	221.0
44.0	0.0	1.0	230.0
44.0	0.0	2.0	238.0
44.0	0.0	3.0	217.0
44.0	0.0	4.0	221.0
44.0	0.0	5.0	231.0
44.0	0.0	6.0	214.0
44.0	0.0	7.0	321.0
44.0	0.0	8.0	590.0
44.0	0.0	9.0	848.0
44.0	0.0	10.0	857.0
44.0	0.0	11.0	880.0
44.0	0.0	12.0	819.0
44.0	0.0	13.0	832.0
44.0	0.0	14.0	828.0
44.0	0.0	15.0	762.0
44.0	0.0	16.0	776.0
44.0	0.0	17.0	604.0
44.0	0.0	18.0	406.0
44.0	0.0	19.0	323.0
44.0	0.0	20.0	313.0
44.0	0.0	21.0	234.0
44.0	0.0	22.0	204.0
44.0	0.0	23.0	206.825
45.0	1.0	0.0	224.0
45.0	1.0	1.0	221.0
45.0	1.0	2.0	202.0
45.0	1.0	3.0	233.0
45.0	1.0	4.0	204.0
45.0	1.0	5.0	202.0
45.0	1.0	6.0	208.0
45.0	1.0	7.0	190.0
45.0	1.0	8.0	212.0
45.0	1.0	9.0	207.0
45.0	1.0	10.0	202.0
45.0	1.0	11.0	213.0
45.0	1.0	12.0	205.0
45.0	1.0	13.0	193.0
45.0	1.0	14.0	188.0
45.0	1.0	15.0	209.0
45.0	1.0	16.0	213.0
45.0	1.0	17.0	203.0
45.0	1.0	18.0	203.0
45.0	1.0	19.0	216.0
45.0	1.0	20.0	194.0
45.0	1.0	21.0	196.0
45.0	1.0	22.0	241.0
45.0	1.0	23.0	223.09
46.0	1.0	0.0	193.0
46.0	1.0	1.0	229.0
46.0	1.0	2.0	213.0
46.0	1.0	3.0	201.0
46.0	1.0	4.0	199.0
46.0	1.0	5.0	197.0
46.0	1.0	6.0	198.0
46.0	1.0	7.0	318.0
46.0	1.0	8.0	492.0
46.0	1.0	9.0	637.0
46.0	1.0	10.0	640.0
46.0	1.0	11.0	651.0
46.0	1.0	12.0	649.0
46.0	1.0	13.0	649.0
46.0	1.0	14.0	641.0
46.0	1.0	15.0	620.0
46.0	1.0	16.0	601.0
46.0	1.0	17.0	497.0
46.0	1.0	18.0	390.0
46.0	1.0	19.0	234.0
46.0	1.0	20.0	234.0
46.0	1.0	21.0	217.0
46.0	1.0	22.0	215.0
46.0	1.0	23.0	206.825
47.0	0.0	0.0	203.0
47.0	0.0	1.0	209.0
47.0	0.0	2.0	204.0
47.0	0.0	3.0	212.0
47.0	0.0	4.0	202.0
47.0	0.0	5.0	219.0
47.0	0.0	6.0	204.0
47.0	0.0	7.0	291.0
47.0	0.0	8.0	474.0
47.0	0.0	9.0	577.0
47.0	0.0	10.0	621.0
47.0	0.0	11.0	641.0
47.0	0.0	12.0	599.0
47.0	0.0	13.0	627.0
47.0	0.0	14.0	627.0
47.0	0.0	15.0	668.8
47.0	0.0	16.0	628.8
47.0	0.0	17.0	484.0
47.0	0.0	18.0	393.0
47.0	0.0	19.0	273.0
47.0	0.0	20.0	229.0
47.0	0.0	21.0	219.0
47.0	0.0	22.0	223.0
47.0	0.0	23.0	206.825
48.0	0.0	0.0	204.0
48.0	0.0	1.0	196.0
48.0	0.0	2.0	193.0
48.0	0.0	3.0	208.0
48.0	0.0	4.0	201.0
48.0	0.0	5.0	176.0
48.0	0.0	6.0	203.0
48.0	0.0	7.0	233.0
48.0	0.0	8.0	411.0
48.0	0.0	9.0	528.0
48.0	0.0	10.0	526.0
48.0	0.0	11.0	541.0
48.0	0.0	12.0	504.0
48.0	0.0	13.0	524.0
48.0	0.0	14.0	430.0
48.0	0.0	15.0	315.0
48.0	0.0	16.0	273.0
48.0	0.0	17.0	201.0
48.0	0.0	18.0	175.0
48.0	0.0	19.0	166.0
48.0	0.0	20.0	181.0
48.0	0.0	21.0	168.0
48.0	0.0	22.0	191.0
48.0	0.0	23.0	161.85
49.0	0.0	0.0	166.0
49.0	0.0	1.0	160.0
49.0	0.0	2.0	191.0
49.0	0.0	3.0	173.0
49.0	0.0	4.0	171.0
49.0	0.0	5.0	160.0
49.0	0.0	6.0	202.0
49.0	0.0	7.0	147.0
49.0	0.0	8.0	143.0
49.0	0.0	9.0	164.0
49.0	0.0	10.0	177.0
49.0	0.0	11.0	166.0
49.0	0.0	12.0	157.0
49.0	0.0	13.0	178.0
49.0	0.0	14.0	152.0
49.0	0.0	15.0	168.0
49.0	0.0	16.0	158.0
49.0	0.0	17.0	166.0
49.0	0.0	18.0	167.0
49.0	0.0	19.0	184.0
49.0	0.0	20.0	159.0
49.0	0.0	21.0	167.0
49.0	0.0	22.0	176.0
49.0	0.0	23.0	163.86
50.0	1.0	0.0	181.0
50.0	1.0	1.0	170.0
50.0	1.0	2.0	157.0
50.0	1.0	3.0	180.0
50.0	1.0	4.0	174.0
50.0	1.0	5.0	170.0
50.0	1.0	6.0	155.0
50.0	1.0	7.0	140.0
50.0	1.0	8.0	175.0
50.0	1.0	9.0	165.0
50.0	1.0	10.0	167.0
50.0	1.0	11.0	179.0
50.0	1.0	12.0	156.0
50.0	1.0	13.0	156.0
50.0	1.0	14.0	161.0
50.0	1.0	15.0	156.0
50.0	1.0	16.0	157.0
50.0	1.0	17.0	165.0
50.0	1.0	18.0	172.0
50.0	1.0	19.0	187.0
50.0	1.0	20.0	179.0
50.0	1.0	21.0	173.0
50.0	1.0	22.0	181.0
50.0	1.0	23.0	162.86
51.0	1.0	0.0	145.0
51.0	1.0	1.0	180.0
51.0	1.0	2.0	167.0
51.0	1.0	3.0	172.0
51.0	1.0	4.0	160.0
51.0	1.0	5.0	165.0
51.0	1.0	6.0	159.0
51.0	1.0	7.0	160.0
51.0	1.0	8.0	158.0
51.0	1.0	9.0	160.0
51.0	1.0	10.0	157.0
51.0	1.0	11.0	171.0
51.0	1.0	12.0	148.0
51.0	1.0	13.0	158.0
51.0	1.0	14.0	160.5
51.0	1.0	15.0	146.5
51.0	1.0	16.0	165.0
51.0	1.0	17.0	178.0
51.0	1.0	18.0	177.0
51.0	1.0	19.0	173.0
51.0	1.0	20.0	184.0
51.0	1.0	21.0	172.0
51.0	1.0	22.0	180.0
51.0	1.0	23.0	162.86
52.0	1.0	0.0	159.0
52.0	1.0	1.0	167.5
52.0	1.0	2.0	168.0
52.0	1.0	3.0	147.0
52.0	1.0	4.0	167.5
52.0	1.0	5.0	172.0
52.0	1.0	6.0	137.0
52.0	1.0	7.0	158.0
52.0	1.0	8.0	162.0
52.0	1.0	9.0	136.0
52.0	1.0	10.0	148.0
52.0	1.0	11.0	153.0
52.0	1.0	12.0	166.0
52.0	1.0	13.0	146.0
52.0	1.0	14.0	160.0
52.0	1.0	15.0	137.0
52.0	1.0	16.0	165.0
52.0	1.0	17.0	153.0
52.0	1.0	18.0	170.0
52.0	1.0	19.0	178.0
52.0	1.0	20.0	181.0
52.0	1.0	21.0	171.0
52.0	1.0	22.0	178.0
52.0	1.0	23.0	161.86
53.0	1.0	0.0	175.0
53.0	1.0	1.0	155.0
53.0	1.0	2.0	170.0
53.0	1.0	3.0	177.0
53.0	1.0	4.0	175.0
53.0	1.0	5.0	157.0
53.0	1.0	6.0	157.0
53.0	1.0	7.0	170.0
53.0	1.0	8.0	158.0
53.0	1.0	9.0	139.0
53.0	1.0	10.0	157.0
53.0	1.0	11.0	139.0
53.0	1.0	12.0	160.0
53.0	1.0	13.0	146.0
53.0	1.0	14.0	142.0
53.0	1.0	15.0	145.0
53.0	1.0	16.0	160.0
53.0	1.0	17.0	152.0
53.0	1.0	18.0	174.0
53.0	1.0	19.0	162.0
53.0	1.0	20.0	185.0
53.0	1.0	21.0	165.0
53.0	1.0	22.0	177.0
53.0	1.0	23.0	159.88
54.0	0.0	0.0	184.0
54.0	0.0	1.0	181.0
54.0	0.0	2.0	161.0
54.0	0.0	3.0	195.0
54.0	0.0	4.0	168.0
54.0	0.0	5.0	170.0
54.0	0.0	6.0	144.0
54.0	0.0	7.0	146.0
54.0	0.0	8.0	152.0
54.0	0.0	9.0	155.0
54.0	0.0	10.0	170.5
54.0	0.0	11.0	181.0
54.0	0.0	12.0	157.0
54.0	0.0	13.0	161.0
54.0	0.0	14.0	164.0
54.0	0.0	15.0	172.0
54.0	0.0	16.0	155.0
54.0	0.0	17.0	181.0
54.0	0.0	18.0	164.0
54.0	0.0	19.0	177.0
54.0	0.0	20.0	174.0
54.0	0.0	21.0	171.0
54.0	0.0	22.0	168.0
54.0	0.0	23.0	163.925
55.0	0.0	0.0	161.0
55.0	0.0	1.0	171.0
55.0	0.0	2.0	191.0
55.0	0.0	3.0	173.0
55.0	0.0	4.0	165.0
55.0	0.0	5.0	156.0
55.0	0.0	6.0	172.0
55.0	0.0	7.0	158.0
55.0	0.0	8.0	159.0
55.0	0.0	9.0	202.0
55.0	0.0	10.0	184.0
55.0	0.0	11.0	180.0
55.0	0.0	12.0	179.0
55.0	0.0	13.0	190.0
55.0	0.0	14.0	184.0
55.0	0.0	15.0	171.0
55.0	0.0	16.0	191.0
55.0	0.0	17.0	176.0
55.0	0.0	18.0	192.0
55.0	0.0	19.0	181.0
55.0	0.0	20.0	189.0
55.0	0.0	21.0	159.0
55.0	0.0	22.0	173.0
55.0	0.0	23.0	163.925
56.0	0.0	0.0	164.0
56.0	0.0	1.0	190.0
56.0	0.0	2.0	152.0
56.0	0.0	3.0	185.0
56.0	0.0	4.0	176.0
56.0	0.0	5.0	160.0
56.0	0.0	6.0	179.0
56.0	0.0	7.0	275.0
56.0	0.0	8.0	508.0
56.0	0.0	9.0	648.0
56.0	0.0	10.0	662.0
56.0	0.0	11.0	670.0
56.0	0.0	12.0	674.0
56.0	0.0	13.0	695.0
56.0	0.0	14.0	643.0
56.0	0.0	15.0	651.0
56.0	0.0	16.0	626.0
56.0	0.0	17.0	512.0
56.0	0.0	18.0	403.0
56.0	0.0	19.0	301.0
56.0	0.0	20.0	242.0
56.0	0.0	21.0	242.0
56.0	0.0	22.0	228.0
56.0	0.0	23.0	212.03500000000005
57.0	0.0	0.0	220.0
57.0	0.0	1.0	202.0
57.0	0.0	2.0	199.0
57.0	0.0	3.0	201.0
57.0	0.0	4.0	233.0
57.0	0.0	5.0	222.0
57.0	0.0	6.0	184.0
57.0	0.0	7.0	336.0
57.0	0.0	8.0	591.0
57.0	0.0	9.0	836.0
57.0	0.0	10.0	850.0
57.0	0.0	11.0	835.0
57.0	0.0	12.0	757.0
57.0	0.0	13.0	829.12
57.0	0.0	14.0	822.0
57.0	0.0	15.0	805.0
57.0	0.0	16.0	803.0
57.0	0.0	17.0	701.0
57.0	0.0	18.0	463.0
57.0	0.0	19.0	355.0
57.0	0.0	20.0	292.0
57.0	0.0	21.0	263.0
57.0	0.0	22.0	222.0
57.0	0.0	23.0	212.03500000000005
58.0	0.0	0.0	221.0
58.0	0.0	1.0	220.0
58.0	0.0	2.0	211.0
58.0	0.0	3.0	203.0
58.0	0.0	4.0	205.0
58.0	0.0	5.0	231.0
58.0	0.0	6.0	209.0
58.0	0.0	7.0	322.0
58.0	0.0	8.0	614.0
58.0	0.0	9.0	840.0
58.0	0.0	10.0	853.0
58.0	0.0	11.0	904.0
58.0	0.0	12.0	829.0
58.0	0.0	13.0	915.0
58.0	0.0	14.0	885.0
58.0	0.0	15.0	866.0
58.0	0.0	16.0	824.0
58.0	0.0	17.0	744.0
58.0	0.0	18.0	476.0
58.0	0.0	19.0	344.0
58.0	0.0	20.0	282.0
58.0	0.0	21.0	256.0
58.0	0.0	22.0	278.0
58.0	0.0	23.0	212.03500000000005
59.0	1.0	0.0	220.0
59.0	1.0	1.0	219.0
59.0	1.0	2.0	218.0
59.0	1.0	3.0	217.0
59.0	1.0	4.0	229.0
59.0	1.0	5.0	213.0
59.0	1.0	6.0	217.0
59.0	1.0	7.0	345.0
59.0	1.0	8.0	611.0
59.0	1.0	9.0	806.12
59.0	1.0	10.0	843.0
59.0	1.0	11.0	849.0
59.0	1.0	12.0	801.0
59.0	1.0	13.0	868.0
59.0	1.0	14.0	832.0
59.0	1.0	15.0	852.0
59.0	1.0	16.0	804.0
59.0	1.0	17.0	675.0
59.0	1.0	18.0	397.0
59.0	1.0	19.0	307.0
59.0	1.0	20.0	256.0
59.0	1.0	21.0	237.0
59.0	1.0	22.0	223.0
59.0	1.0	23.0	212.03500000000005
60.0	1.0	0.0	208.0
60.0	1.0	1.0	208.0
60.0	1.0	2.0	214.0
60.0	1.0	3.0	221.0
60.0	1.0	4.0	229.0
60.0	1.0	5.0	216.0
60.0	1.0	6.0	210.0
60.0	1.0	7.0	191.0
60.0	1.0	8.0	209.0
60.0	1.0	9.0	217.0
60.0	1.0	10.0	214.0
60.0	1.0	11.0	216.0
60.0	1.0	12.0	222.0
60.0	1.0	13.0	229.0
60.0	1.0	14.0	218.0
60.0	1.0	15.0	211.0
60.0	1.0	16.0	225.84
60.0	1.0	17.0	215.0
60.0	1.0	18.0	243.0
60.0	1.0	19.0	216.0
60.0	1.0	20.0	221.0
60.0	1.0	21.0	228.0
60.0	1.0	22.0	198.0
60.0	1.0	23.0	163.925
61.0	0.0	0.0	205.0
61.0	0.0	1.0	206.0
61.0	0.0	2.0	200.0
61.0	0.0	3.0	207.0
61.0	0.0	4.0	240.0
61.0	0.0	5.0	211.5
61.0	0.0	6.0	218.0
61.0	0.0	7.0	341.0
61.0	0.0	8.0	693.16
61.0	0.0	9.0	937.16
61.0	0.0	10.0	939.16
61.0	0.0	11.0	979.16
61.0	0.0	12.0	906.16
61.0	0.0	13.0	981.28
61.0	0.0	14.0	950.16
61.0	0.0	15.0	955.16
61.0	0.0	16.0	930.16
61.0	0.0	17.0	806.16
61.0	0.0	18.0	616.16
61.0	0.0	19.0	454.16
61.0	0.0	20.0	362.16
61.0	0.0	21.0	294.16
61.0	0.0	22.0	265.0
61.0	0.0	23.0	212.03500000000005
62.0	0.0	0.0	229.0
62.0	0.0	1.0	219.0
62.0	0.0	2.0	231.0
62.0	0.0	3.0	230.0
62.0	0.0	4.0	251.0
62.0	0.0	5.0	210.0
62.0	0.0	6.0	215.0
62.0	0.0	7.0	344.0
62.0	0.0	8.0	668.0
62.0	0.0	9.0	973.0
62.0	0.0	10.0	968.0
62.0	0.0	11.0	996.0
62.0	0.0	12.0	909.08
62.0	0.0	13.0	970.0
62.0	0.0	14.0	962.0
62.0	0.0	15.0	987.0
62.0	0.0	16.0	947.0
62.0	0.0	17.0	807.0
62.0	0.0	18.0	563.0
62.0	0.0	19.0	475.08
62.0	0.0	20.0	356.0
62.0	0.0	21.0	294.0
62.0	0.0	22.0	261.0
62.0	0.0	23.0	212.03500000000005
63.0	0.0	0.0	261.0
63.0	0.0	1.0	205.0
63.0	0.0	2.0	227.0
63.0	0.0	3.0	205.0
63.0	0.0	4.0	225.0
63.0	0.0	5.0	220.0
63.0	0.0	6.0	224.0
63.0	0.0	7.0	347.64
63.0	0.0	8.0	668.64
63.0	0.0	9.0	950.76
63.0	0.0	10.0	952.12
63.0	0.0	11.0	995.68
63.0	0.0	12.0	938.56
63.0	0.0	13.0	976.0
63.0	0.0	14.0	968.52
63.0	0.0	15.0	969.52
63.0	0.0	16.0	918.04
63.0	0.0	17.0	795.04
63.0	0.0	18.0	568.56
63.0	0.0	19.0	464.56
63.0	0.0	20.0	332.0
63.0	0.0	21.0	293.0
63.0	0.0	22.0	297.0
63.0	0.0	23.0	212.03500000000005
64.0	0.0	0.0	236.5
64.0	0.0	1.0	217.0
64.0	0.0	2.0	223.5
64.0	0.0	3.0	210.5
64.0	0.0	4.0	219.0
64.0	0.0	5.0	224.0
64.0	0.0	6.0	222.0
64.0	0.0	7.0	350.7
64.0	0.0	8.0	666.83
64.0	0.0	9.0	849.7
64.0	0.0	10.0	990.68
64.0	0.0	11.0	993.92
64.0	0.0	12.0	878.92
64.0	0.0	13.0	961.92
64.0	0.0	14.0	943.04
64.0	0.0	15.0	928.92
64.0	0.0	16.0	929.92
64.0	0.0	17.0	769.92
64.0	0.0	18.0	551.92
64.0	0.0	19.0	479.92
64.0	0.0	20.0	373.92
64.0	0.0	21.0	310.92
64.0	0.0	22.0	246.0
64.0	0.0	23.0	212.03500000000005
65.0	0.0	0.0	236.5
65.0	0.0	1.0	217.0
65.0	0.0	2.0	223.5
65.0	0.0	3.0	210.5
65.0	0.0	4.0	219.0
65.0	0.0	5.0	228.0
65.0	0.0	6.0	220.0
65.0	0.0	7.0	348.0
65.0	0.0	8.0	631.0
65.0	0.0	9.0	923.0
65.0	0.0	10.0	965.0
65.0	0.0	11.0	994.0
65.0	0.0	12.0	917.12
65.0	0.0	13.0	956.68
65.0	0.0	14.0	920.68
65.0	0.0	15.0	947.68
65.0	0.0	16.0	936.84
65.0	0.0	17.0	797.72
65.0	0.0	18.0	523.2
65.0	0.0	19.0	397.2
65.0	0.0	20.0	342.2
65.0	0.0	21.0	291.0
65.0	0.0	22.0	232.0
65.0	0.0	23.0	212.03500000000005
66.0	1.0	0.0	212.5
66.0	1.0	1.0	248.0
66.0	1.0	2.0	210.0
66.0	1.0	3.0	212.0
66.0	1.0	4.0	201.0
66.0	1.0	5.0	213.0
66.0	1.0	6.0	206.0
66.0	1.0	7.0	200.0
66.0	1.0	8.0	214.0
66.0	1.0	9.0	258.0
66.0	1.0	10.0	287.0
66.0	1.0	11.0	269.0
66.0	1.0	12.0	243.04
66.0	1.0	13.0	264.04
66.0	1.0	14.0	267.52
66.0	1.0	15.0	262.52
66.0	1.0	16.0	260.68
66.0	1.0	17.0	215.0
66.0	1.0	18.0	271.68
66.0	1.0	19.0	226.5
66.0	1.0	20.0	224.0
66.0	1.0	21.0	228.0
66.0	1.0	22.0	219.0
66.0	1.0	23.0	163.925
67.0	1.0	0.0	217.0
67.0	1.0	1.0	184.0
67.0	1.0	2.0	221.0
67.0	1.0	3.0	216.0
67.0	1.0	4.0	207.0
67.0	1.0	5.0	210.0
67.0	1.0	6.0	202.0
67.0	1.0	7.0	209.0
67.0	1.0	8.0	219.0
67.0	1.0	9.0	236.0
67.0	1.0	10.0	243.0
67.0	1.0	11.0	247.0
67.0	1.0	12.0	260.0
67.0	1.0	13.0	261.76
67.0	1.0	14.0	252.26
67.0	1.0	15.0	258.76
67.0	1.0	16.0	273.76
67.0	1.0	17.0	254.0
67.0	1.0	18.0	265.0
67.0	1.0	19.0	237.0
67.0	1.0	20.0	227.0
67.0	1.0	21.0	228.0
67.0	1.0	22.0	212.0
67.0	1.0	23.0	163.925
68.0	0.0	0.0	212.0
68.0	0.0	1.0	229.0
68.0	0.0	2.0	220.0
68.0	0.0	3.0	216.0
68.0	0.0	4.0	213.0
68.0	0.0	5.0	216.0
68.0	0.0	6.0	218.0
68.0	0.0	7.0	329.0
68.0	0.0	8.0	601.0
68.0	0.0	9.0	930.0
68.0	0.0	10.0	1000.08
68.0	0.0	11.0	1023.0
68.0	0.0	12.0	920.0
68.0	0.0	13.0	956.0
68.0	0.0	14.0	969.0
68.0	0.0	15.0	975.0
68.0	0.0	16.0	947.12
68.0	0.0	17.0	791.0
68.0	0.0	18.0	593.0
68.0	0.0	19.0	427.0
68.0	0.0	20.0	358.0
68.0	0.0	21.0	328.0
68.0	0.0	22.0	300.0
68.0	0.0	23.0	212.03500000000005
69.0	0.0	0.0	248.84
69.0	0.0	1.0	244.0
69.0	0.0	2.0	237.76
69.0	0.0	3.0	242.72
69.0	0.0	4.0	237.0
69.0	0.0	5.0	231.0
69.0	0.0	6.0	224.0
69.0	0.0	7.0	366.0
69.0	0.0	8.0	661.0
69.0	0.0	9.0	936.0
69.0	0.0	10.0	986.0
69.0	0.0	11.0	1002.0
69.0	0.0	12.0	923.0
69.0	0.0	13.0	971.12
69.0	0.0	14.0	955.12
69.0	0.0	15.0	906.0
69.0	0.0	16.0	920.0
69.0	0.0	17.0	815.0
69.0	0.0	18.0	554.32
69.0	0.0	19.0	452.84
69.0	0.0	20.0	349.84
69.0	0.0	21.0	324.0
69.0	0.0	22.0	275.0
69.0	0.0	23.0	262.22
70.0	0.0	0.0	285.68
70.0	0.0	1.0	244.0
70.0	0.0	2.0	255.52
70.0	0.0	3.0	227.0
70.0	0.0	4.0	261.0
70.0	0.0	5.0	246.0
70.0	0.0	6.0	217.0
70.0	0.0	7.0	422.36
70.0	0.0	8.0	662.48
70.0	0.0	9.0	913.8
70.0	0.0	10.0	950.48
70.0	0.0	11.0	966.6
70.0	0.0	12.0	905.68
70.0	0.0	13.0	955.0
70.0	0.0	14.0	937.84
70.0	0.0	15.0	924.72
70.0	0.0	16.0	898.88
70.0	0.0	17.0	833.88
70.0	0.0	18.0	561.88
70.0	0.0	19.0	451.0
70.0	0.0	20.0	392.0
70.0	0.0	21.0	318.0
70.0	0.0	22.0	303.0
70.0	0.0	23.0	267.155
71.0	0.0	0.0	246.84
71.0	0.0	1.0	244.0
71.0	0.0	2.0	242.76
71.0	0.0	3.0	232.5
71.0	0.0	4.0	243.5
71.0	0.0	5.0	235.0
71.0	0.0	6.0	223.0
71.0	0.0	7.0	307.0
71.0	0.0	8.0	596.72
71.0	0.0	9.0	929.72
71.0	0.0	10.0	931.04
71.0	0.0	11.0	946.04
71.0	0.0	12.0	872.04
71.0	0.0	13.0	911.04
71.0	0.0	14.0	904.04
71.0	0.0	15.0	879.04
71.0	0.0	16.0	904.04
71.0	0.0	17.0	800.04
71.0	0.0	18.0	546.04
71.0	0.0	19.0	466.04
71.0	0.0	20.0	361.04
71.0	0.0	21.0	326.04
71.0	0.0	22.0	256.0
71.0	0.0	23.0	267.155
72.0	0.0	0.0	246.84
72.0	0.0	1.0	259.0
72.0	0.0	2.0	230.0
72.0	0.0	3.0	238.0
72.0	0.0	4.0	226.0
72.0	0.0	5.0	224.0
72.0	0.0	6.0	233.0
72.0	0.0	7.0	341.0
72.0	0.0	8.0	604.0
72.0	0.0	9.0	864.0
72.0	0.0	10.0	919.0
72.0	0.0	11.0	918.12
72.0	0.0	12.0	854.0
72.0	0.0	13.0	885.0
72.0	0.0	14.0	894.0
72.0	0.0	15.0	874.0
72.0	0.0	16.0	845.0
72.0	0.0	17.0	749.0
72.0	0.0	18.0	478.0
72.0	0.0	19.0	406.12
72.0	0.0	20.0	320.0
72.0	0.0	21.0	273.0
72.0	0.0	22.0	247.0
72.0	0.0	23.0	267.155
73.0	1.0	0.0	219.5
73.0	1.0	1.0	198.0
73.0	1.0	2.0	215.5
73.0	1.0	3.0	205.0
73.0	1.0	4.0	216.0
73.0	1.0	5.0	208.5
73.0	1.0	6.0	218.5
73.0	1.0	7.0	204.5
73.0	1.0	8.0	214.5
73.0	1.0	9.0	229.0
73.0	1.0	10.0	231.0
73.0	1.0	11.0	235.0
73.0	1.0	12.0	254.0
73.0	1.0	13.0	254.0
73.0	1.0	14.0	252.26
73.0	1.0	15.0	277.48
73.0	1.0	16.0	253.48
73.0	1.0	17.0	241.0
73.0	1.0	18.0	254.0
73.0	1.0	19.0	216.0
73.0	1.0	20.0	264.0
73.0	1.0	21.0	226.0
73.0	1.0	22.0	211.0
73.0	1.0	23.0	163.925
74.0	1.0	0.0	219.5
74.0	1.0	1.0	198.0
74.0	1.0	2.0	215.5
74.0	1.0	3.0	205.0
74.0	1.0	4.0	216.0
74.0	1.0	5.0	208.5
74.0	1.0	6.0	218.5
74.0	1.0	7.0	204.5
74.0	1.0	8.0	214.5
74.0	1.0	9.0	208.0
74.0	1.0	10.0	220.5
74.0	1.0	11.0	252.0
74.0	1.0	12.0	251.5
74.0	1.0	13.0	242.76
74.0	1.0	14.0	252.26
74.0	1.0	15.0	257.74
74.0	1.0	16.0	255.24
74.0	1.0	17.0	251.84
74.0	1.0	18.0	253.0
74.0	1.0	19.0	215.0
74.0	1.0	20.0	251.5
74.0	1.0	21.0	226.0
74.0	1.0	22.0	211.0
74.0	1.0	23.0	163.925
75.0	0.0	0.0	246.84
75.0	0.0	1.0	255.66
75.0	0.0	2.0	232.0
75.0	0.0	3.0	240.5
75.0	0.0	4.0	231.5
75.0	0.0	5.0	217.5
75.0	0.0	6.0	204.0
75.0	0.0	7.0	334.0
75.0	0.0	8.0	573.0
75.0	0.0	9.0	906.0
75.0	0.0	10.0	931.44
75.0	0.0	11.0	985.32
75.0	0.0	12.0	942.44
75.0	0.0	13.0	939.68
75.0	0.0	14.0	942.68
75.0	0.0	15.0	944.68
75.0	0.0	16.0	917.16
75.0	0.0	17.0	791.16
75.0	0.0	18.0	572.16
75.0	0.0	19.0	528.16
75.0	0.0	20.0	405.16
75.0	0.0	21.0	361.16
75.0	0.0	22.0	278.0
75.0	0.0	23.0	267.155
76.0	0.0	0.0	246.84
76.0	0.0	1.0	255.66
76.0	0.0	2.0	234.0
76.0	0.0	3.0	243.0
76.0	0.0	4.0	237.0
76.0	0.0	5.0	211.0
76.0	0.0	6.0	247.0
76.0	0.0	7.0	334.0
76.0	0.0	8.0	587.0
76.0	0.0	9.0	894.0
76.0	0.0	10.0	947.0
76.0	0.0	11.0	971.4
76.0	0.0	12.0	868.32
76.0	0.0	13.0	927.4
76.0	0.0	14.0	928.0
76.0	0.0	15.0	900.44
76.0	0.0	16.0	920.44
76.0	0.0	17.0	778.44
76.0	0.0	18.0	547.44
76.0	0.0	19.0	459.44
76.0	0.0	20.0	381.44
76.0	0.0	21.0	301.44
76.0	0.0	22.0	269.0
76.0	0.0	23.0	272.09
77.0	0.0	0.0	246.84
77.0	0.0	1.0	252.32
77.0	0.0	2.0	225.0
77.0	0.0	3.0	242.0
77.0	0.0	4.0	223.0
77.0	0.0	5.0	249.0
77.0	0.0	6.0	212.0
77.0	0.0	7.0	356.0
77.0	0.0	8.0	596.08
77.0	0.0	9.0	837.0
77.0	0.0	10.0	907.0
77.0	0.0	11.0	955.0
77.0	0.0	12.0	923.0
77.0	0.0	13.0	883.0
77.0	0.0	14.0	923.0
77.0	0.0	15.0	876.0
77.0	0.0	16.0	859.0
77.0	0.0	17.0	768.0
77.0	0.0	18.0	538.0
77.0	0.0	19.0	383.0
77.0	0.0	20.0	349.0
77.0	0.0	21.0	329.0
77.0	0.0	22.0	278.0
77.0	0.0	23.0	249.98
78.0	0.0	0.0	246.84
78.0	0.0	1.0	241.0
78.0	0.0	2.0	216.0
78.0	0.0	3.0	238.0
78.0	0.0	4.0	244.0
78.0	0.0	5.0	224.0
78.0	0.0	6.0	238.0
78.0	0.0	7.0	337.0
78.0	0.0	8.0	557.0
78.0	0.0	9.0	885.0
78.0	0.0	10.0	919.0
78.0	0.0	11.0	939.0
78.0	0.0	12.0	864.12
78.0	0.0	13.0	892.0
78.0	0.0	14.0	922.0
78.0	0.0	15.0	883.0
78.0	0.0	16.0	865.0
78.0	0.0	17.0	760.0
78.0	0.0	18.0	527.0
78.0	0.0	19.0	413.0
78.0	0.0	20.0	335.0
78.0	0.0	21.0	322.0
78.0	0.0	22.0	285.0
78.0	0.0	23.0	250.395
79.0	0.0	0.0	246.84
79.0	0.0	1.0	234.0
79.0	0.0	2.0	208.0
79.0	0.0	3.0	226.0
79.0	0.0	4.0	211.0
79.0	0.0	5.0	233.0
79.0	0.0	6.0	215.0
79.0	0.0	7.0	351.0
79.0	0.0	8.0	581.0
79.0	0.0	9.0	914.12
79.0	0.0	10.0	918.52
79.0	0.0	11.0	941.52
79.0	0.0	12.0	862.52
79.0	0.0	13.0	906.52
79.0	0.0	14.0	902.12
79.0	0.0	15.0	929.0
79.0	0.0	16.0	889.12
79.0	0.0	17.0	770.32
79.0	0.0	18.0	514.32
79.0	0.0	19.0	413.32
79.0	0.0	20.0	348.0
79.0	0.0	21.0	282.0
79.0	0.0	22.0	274.0
79.0	0.0	23.0	250.395
80.0	1.0	0.0	219.5
80.0	1.0	1.0	198.0
80.0	1.0	2.0	215.5
80.0	1.0	3.0	194.0
80.0	1.0	4.0	225.0
80.0	1.0	5.0	207.0
80.0	1.0	6.0	218.5
80.0	1.0	7.0	204.5
80.0	1.0	8.0	210.0
80.0	1.0	9.0	241.0
80.0	1.0	10.0	210.0
80.0	1.0	11.0	252.0
80.0	1.0	12.0	249.0
80.0	1.0	13.0	232.0
80.0	1.0	14.0	237.0
80.0	1.0	15.0	238.0
80.0	1.0	16.0	257.0
80.0	1.0	17.0	241.0
80.0	1.0	18.0	252.0
80.0	1.0	19.0	215.0
80.0	1.0	20.0	251.5
80.0	1.0	21.0	226.0
80.0	1.0	22.0	211.0
80.0	1.0	23.0	163.925
81.0	1.0	0.0	219.5
81.0	1.0	1.0	212.0
81.0	1.0	2.0	210.0
81.0	1.0	3.0	201.0
81.0	1.0	4.0	204.0
81.0	1.0	5.0	200.0
81.0	1.0	6.0	235.0
81.0	1.0	7.0	200.0
81.0	1.0	8.0	215.0
81.0	1.0	9.0	228.0
81.0	1.0	10.0	234.0
81.0	1.0	11.0	269.0
81.0	1.0	12.0	239.0
81.0	1.0	13.0	253.0
81.0	1.0	14.0	264.0
81.0	1.0	15.0	225.0
81.0	1.0	16.0	233.0
81.0	1.0	17.0	233.0
81.0	1.0	18.0	221.0
81.0	1.0	19.0	214.0
81.0	1.0	20.0	239.0
81.0	1.0	21.0	224.0
81.0	1.0	22.0	210.0
81.0	1.0	23.0	163.925
82.0	0.0	0.0	246.84
82.0	0.0	1.0	214.0
82.0	0.0	2.0	198.0
82.0	0.0	3.0	219.0
82.0	0.0	4.0	198.0
82.0	0.0	5.0	227.0
82.0	0.0	6.0	215.0
82.0	0.0	7.0	334.0
82.0	0.0	8.0	572.0
82.0	0.0	9.0	915.0
82.0	0.0	10.0	966.0
82.0	0.0	11.0	984.0
82.0	0.0	12.0	925.0
82.0	0.0	13.0	935.0
82.0	0.0	14.0	952.0
82.0	0.0	15.0	895.0
82.0	0.0	16.0	917.0
82.0	0.0	17.0	801.0
82.0	0.0	18.0	531.0
82.0	0.0	19.0	407.12
82.0	0.0	20.0	305.0
82.0	0.0	21.0	275.0
82.0	0.0	22.0	246.0
82.0	0.0	23.0	250.395
83.0	0.0	0.0	208.0
83.0	0.0	1.0	229.0
83.0	0.0	2.0	225.0
83.0	0.0	3.0	228.0
83.0	0.0	4.0	216.0
83.0	0.0	5.0	199.0
83.0	0.0	6.0	244.0
83.0	0.0	7.0	311.0
83.0	0.0	8.0	628.0
83.0	0.0	9.0	903.0
83.0	0.0	10.0	942.0
83.0	0.0	11.0	955.0
83.0	0.0	12.0	866.12
83.0	0.0	13.0	937.0
83.0	0.0	14.0	936.0
83.0	0.0	15.0	905.12
83.0	0.0	16.0	910.0
83.0	0.0	17.0	765.0
83.0	0.0	18.0	524.12
83.0	0.0	19.0	454.0
83.0	0.0	20.0	341.0
83.0	0.0	21.0	299.0
83.0	0.0	22.0	247.0
83.0	0.0	23.0	250.81
84.0	0.0	0.0	211.0
84.0	0.0	1.0	256.92
84.0	0.0	2.0	270.92
84.0	0.0	3.0	267.92
84.0	0.0	4.0	227.5
84.0	0.0	5.0	259.92
84.0	0.0	6.0	272.92
84.0	0.0	7.0	302.92
84.0	0.0	8.0	368.92
84.0	0.0	9.0	883.0
84.0	0.0	10.0	909.0
84.0	0.0	11.0	941.0
84.0	0.0	12.0	865.0
84.0	0.0	13.0	869.0
84.0	0.0	14.0	897.0
84.0	0.0	15.0	858.0
84.0	0.0	16.0	761.0
84.0	0.0	17.0	695.0
84.0	0.0	18.0	493.0
84.0	0.0	19.0	435.0
84.0	0.0	20.0	369.12
84.0	0.0	21.0	314.0
84.0	0.0	22.0	245.0
84.0	0.0	23.0	265.94
85.0	0.0	0.0	214.0
85.0	0.0	1.0	242.0
85.0	0.0	2.0	228.0
85.0	0.0	3.0	233.0
85.0	0.0	4.0	239.0
85.0	0.0	5.0	225.0
85.0	0.0	6.0	239.0
85.0	0.0	7.0	320.0
85.0	0.0	8.0	608.0
85.0	0.0	9.0	881.0
85.0	0.0	10.0	908.0
85.0	0.0	11.0	927.12
85.0	0.0	12.0	878.0
85.0	0.0	13.0	899.0
85.0	0.0	14.0	867.0
85.0	0.0	15.0	891.0
85.0	0.0	16.0	860.0
85.0	0.0	17.0	767.08
85.0	0.0	18.0	575.0
85.0	0.0	19.0	495.0
85.0	0.0	20.0	397.0
85.0	0.0	21.0	313.0
85.0	0.0	22.0	256.0
85.0	0.0	23.0	262.86
86.0	0.0	0.0	242.0
86.0	0.0	1.0	225.0
86.0	0.0	2.0	220.0
86.0	0.0	3.0	229.0
86.0	0.0	4.0	233.0
86.0	0.0	5.0	242.0
86.0	0.0	6.0	218.0
86.0	0.0	7.0	371.0
[truncated: 15,472 more rows]
