# Supplementary material for: Predicting energy use in construction using Extreme Gradient Boosting
Source: PeerJ Comput Sci. 2023 Aug 7;9:e1500. doi: 10.7717/peerj-cs.1500 (PMC10496006; doi:10.7717/peerj-cs.1500)
Supplement: Supplemental Information 1 [file peerj-cs-09-1500-s001.zip › combinatory_featured_data.csv]

3.0	1.0	0.0	222.0	236.0	222.0	198.0	237.0	216.0	176.0	216.0	218.0	223.0	238.0	221.0	231.0	232.0	239.0	255.52	228.0	291.0	233.0	213.0	219.0	210.0	204.0	157.34	216.0	197.0	209.0	183.0	282.0	184.5	195.5	214.0	220.0	258.0	214.0	247.0	273.0	265.08	239.0	254.76	225.0	291.0	233.0	247.0	203.0	198.0	224.0
3.0	1.0	1.0	236.0	222.0	198.0	237.0	216.0	176.0	216.0	218.0	223.0	238.0	221.0	231.0	232.0	239.0	255.52	228.0	291.0	233.0	213.0	219.0	210.0	204.0	157.34	216.0	197.0	209.0	183.0	282.0	184.5	195.5	214.0	220.0	258.0	214.0	247.0	273.0	265.08	239.0	254.76	225.0	291.0	233.0	247.0	203.0	198.0	224.0	157.34
3.0	1.0	2.0	222.0	198.0	237.0	216.0	176.0	216.0	218.0	223.0	238.0	221.0	231.0	232.0	239.0	255.52	228.0	291.0	233.0	213.0	219.0	210.0	204.0	157.34	216.0	197.0	209.0	183.0	282.0	184.5	195.5	214.0	220.0	258.0	214.0	247.0	273.0	265.08	239.0	254.76	225.0	291.0	233.0	247.0	203.0	198.0	224.0	157.34	210.0
3.0	1.0	3.0	198.0	237.0	216.0	176.0	216.0	218.0	223.0	238.0	221.0	231.0	232.0	239.0	255.52	228.0	291.0	233.0	213.0	219.0	210.0	204.0	157.34	216.0	197.0	209.0	183.0	282.0	184.5	195.5	214.0	220.0	258.0	214.0	247.0	273.0	265.08	239.0	254.76	225.0	291.0	233.0	247.0	203.0	198.0	224.0	157.34	210.0	190.0
3.0	1.0	4.0	237.0	216.0	176.0	216.0	218.0	223.0	238.0	221.0	231.0	232.0	239.0	255.52	228.0	291.0	233.0	213.0	219.0	210.0	204.0	157.34	216.0	197.0	209.0	183.0	282.0	184.5	195.5	214.0	220.0	258.0	214.0	247.0	273.0	265.08	239.0	254.76	225.0	291.0	233.0	247.0	203.0	198.0	224.0	157.34	210.0	190.0	159.0
3.0	1.0	5.0	216.0	176.0	216.0	218.0	223.0	238.0	221.0	231.0	232.0	239.0	255.52	228.0	291.0	233.0	213.0	219.0	210.0	204.0	157.34	216.0	197.0	209.0	183.0	282.0	184.5	195.5	214.0	220.0	258.0	214.0	247.0	273.0	265.08	239.0	254.76	225.0	291.0	233.0	247.0	203.0	198.0	224.0	157.34	210.0	190.0	159.0	249.0
3.0	1.0	6.0	176.0	216.0	218.0	223.0	238.0	221.0	231.0	232.0	239.0	255.52	228.0	291.0	233.0	213.0	219.0	210.0	204.0	157.34	216.0	197.0	209.0	183.0	282.0	184.5	195.5	214.0	220.0	258.0	214.0	247.0	273.0	265.08	239.0	254.76	225.0	291.0	233.0	247.0	203.0	198.0	224.0	157.34	210.0	190.0	159.0	249.0	244.0
3.0	1.0	7.0	216.0	218.0	223.0	238.0	221.0	231.0	232.0	239.0	255.52	228.0	291.0	233.0	213.0	219.0	210.0	204.0	157.34	216.0	197.0	209.0	183.0	282.0	184.5	195.5	214.0	220.0	258.0	214.0	247.0	273.0	265.08	239.0	254.76	225.0	291.0	233.0	247.0	203.0	198.0	224.0	157.34	210.0	190.0	159.0	249.0	244.0	153.0
3.0	1.0	8.0	218.0	223.0	238.0	221.0	231.0	232.0	239.0	255.52	228.0	291.0	233.0	213.0	219.0	210.0	204.0	157.34	216.0	197.0	209.0	183.0	282.0	184.5	195.5	214.0	220.0	258.0	214.0	247.0	273.0	265.08	239.0	254.76	225.0	291.0	233.0	247.0	203.0	198.0	224.0	157.34	210.0	190.0	159.0	249.0	244.0	153.0	215.0
3.0	1.0	9.0	223.0	238.0	221.0	231.0	232.0	239.0	255.52	228.0	291.0	233.0	213.0	219.0	210.0	204.0	157.34	216.0	197.0	209.0	183.0	282.0	184.5	195.5	214.0	220.0	258.0	214.0	247.0	273.0	265.08	239.0	254.76	225.0	291.0	233.0	247.0	203.0	198.0	224.0	157.34	210.0	190.0	159.0	249.0	244.0	153.0	215.0	152.0
3.0	1.0	10.0	238.0	221.0	231.0	232.0	239.0	255.52	228.0	291.0	233.0	213.0	219.0	210.0	204.0	157.34	216.0	197.0	209.0	183.0	282.0	184.5	195.5	214.0	220.0	258.0	214.0	247.0	273.0	265.08	239.0	254.76	225.0	291.0	233.0	247.0	203.0	198.0	224.0	157.34	210.0	190.0	159.0	249.0	244.0	153.0	215.0	152.0	265.0
3.0	1.0	11.0	221.0	231.0	232.0	239.0	255.52	228.0	291.0	233.0	213.0	219.0	210.0	204.0	157.34	216.0	197.0	209.0	183.0	282.0	184.5	195.5	214.0	220.0	258.0	214.0	247.0	273.0	265.08	239.0	254.76	225.0	291.0	233.0	247.0	203.0	198.0	224.0	157.34	210.0	190.0	159.0	249.0	244.0	153.0	215.0	152.0	265.0	198.0
3.0	1.0	12.0	231.0	232.0	239.0	255.52	228.0	291.0	233.0	213.0	219.0	210.0	204.0	157.34	216.0	197.0	209.0	183.0	282.0	184.5	195.5	214.0	220.0	258.0	214.0	247.0	273.0	265.08	239.0	254.76	225.0	291.0	233.0	247.0	203.0	198.0	224.0	157.34	210.0	190.0	159.0	249.0	244.0	153.0	215.0	152.0	265.0	198.0	159.0
3.0	1.0	13.0	232.0	239.0	255.52	228.0	291.0	233.0	213.0	219.0	210.0	204.0	157.34	216.0	197.0	209.0	183.0	282.0	184.5	195.5	214.0	220.0	258.0	214.0	247.0	273.0	265.08	239.0	254.76	225.0	291.0	233.0	247.0	203.0	198.0	224.0	157.34	210.0	190.0	159.0	249.0	244.0	153.0	215.0	152.0	265.0	198.0	159.0	205.0
3.0	1.0	14.0	239.0	255.52	228.0	291.0	233.0	213.0	219.0	210.0	204.0	157.34	216.0	197.0	209.0	183.0	282.0	184.5	195.5	214.0	220.0	258.0	214.0	247.0	273.0	265.08	239.0	254.76	225.0	291.0	233.0	247.0	203.0	198.0	224.0	157.34	210.0	190.0	159.0	249.0	244.0	153.0	215.0	152.0	265.0	198.0	159.0	205.0	292.0
3.0	1.0	15.0	255.52	228.0	291.0	233.0	213.0	219.0	210.0	204.0	157.34	216.0	197.0	209.0	183.0	282.0	184.5	195.5	214.0	220.0	258.0	214.0	247.0	273.0	265.08	239.0	254.76	225.0	291.0	233.0	247.0	203.0	198.0	224.0	157.34	210.0	190.0	159.0	249.0	244.0	153.0	215.0	152.0	265.0	198.0	159.0	205.0	292.0	236.0
3.0	1.0	16.0	228.0	291.0	233.0	213.0	219.0	210.0	204.0	157.34	216.0	197.0	209.0	183.0	282.0	184.5	195.5	214.0	220.0	258.0	214.0	247.0	273.0	265.08	239.0	254.76	225.0	291.0	233.0	247.0	203.0	198.0	224.0	157.34	210.0	190.0	159.0	249.0	244.0	153.0	215.0	152.0	265.0	198.0	159.0	205.0	292.0	236.0	178.0
3.0	1.0	17.0	291.0	233.0	213.0	219.0	210.0	204.0	157.34	216.0	197.0	209.0	183.0	282.0	184.5	195.5	214.0	220.0	258.0	214.0	247.0	273.0	265.08	239.0	254.76	225.0	291.0	233.0	247.0	203.0	198.0	224.0	157.34	210.0	190.0	159.0	249.0	244.0	153.0	215.0	152.0	265.0	198.0	159.0	205.0	292.0	236.0	178.0	254.0
3.0	1.0	18.0	233.0	213.0	219.0	210.0	204.0	157.34	216.0	197.0	209.0	183.0	282.0	184.5	195.5	214.0	220.0	258.0	214.0	247.0	273.0	265.08	239.0	254.76	225.0	291.0	233.0	247.0	203.0	198.0	224.0	157.34	210.0	190.0	159.0	249.0	244.0	153.0	215.0	152.0	265.0	198.0	159.0	205.0	292.0	236.0	178.0	254.0	222.0
3.0	1.0	19.0	213.0	219.0	210.0	204.0	157.34	216.0	197.0	209.0	183.0	282.0	184.5	195.5	214.0	220.0	258.0	214.0	247.0	273.0	265.08	239.0	254.76	225.0	291.0	233.0	247.0	203.0	198.0	224.0	157.34	210.0	190.0	159.0	249.0	244.0	153.0	215.0	152.0	265.0	198.0	159.0	205.0	292.0	236.0	178.0	254.0	222.0	196.0
3.0	1.0	20.0	219.0	210.0	204.0	157.34	216.0	197.0	209.0	183.0	282.0	184.5	195.5	214.0	220.0	258.0	214.0	247.0	273.0	265.08	239.0	254.76	225.0	291.0	233.0	247.0	203.0	198.0	224.0	157.34	210.0	190.0	159.0	249.0	244.0	153.0	215.0	152.0	265.0	198.0	159.0	205.0	292.0	236.0	178.0	254.0	222.0	196.0	292.0
3.0	1.0	21.0	210.0	204.0	157.34	216.0	197.0	209.0	183.0	282.0	184.5	195.5	214.0	220.0	258.0	214.0	247.0	273.0	265.08	239.0	254.76	225.0	291.0	233.0	247.0	203.0	198.0	224.0	157.34	210.0	190.0	159.0	249.0	244.0	153.0	215.0	152.0	265.0	198.0	159.0	205.0	292.0	236.0	178.0	254.0	222.0	196.0	292.0	183.0
3.0	1.0	22.0	204.0	157.34	216.0	197.0	209.0	183.0	282.0	184.5	195.5	214.0	220.0	258.0	214.0	247.0	273.0	265.08	239.0	254.76	225.0	291.0	233.0	247.0	203.0	198.0	224.0	157.34	210.0	190.0	159.0	249.0	244.0	153.0	215.0	152.0	265.0	198.0	159.0	205.0	292.0	236.0	178.0	254.0	222.0	196.0	292.0	183.0	207.0
3.0	1.0	23.0	157.34	216.0	197.0	209.0	183.0	282.0	184.5	195.5	214.0	220.0	258.0	214.0	247.0	273.0	265.08	239.0	254.76	225.0	291.0	233.0	247.0	203.0	198.0	224.0	157.34	210.0	190.0	159.0	249.0	244.0	153.0	215.0	152.0	265.0	198.0	159.0	205.0	292.0	236.0	178.0	254.0	222.0	196.0	292.0	183.0	207.0	221.0
4.0	1.0	0.0	216.0	197.0	209.0	183.0	282.0	184.5	195.5	214.0	220.0	258.0	214.0	247.0	273.0	265.08	239.0	254.76	225.0	291.0	233.0	247.0	203.0	198.0	224.0	157.34	210.0	190.0	159.0	249.0	244.0	153.0	215.0	152.0	265.0	198.0	159.0	205.0	292.0	236.0	178.0	254.0	222.0	196.0	292.0	183.0	207.0	221.0	246.0
4.0	1.0	1.0	197.0	209.0	183.0	282.0	184.5	195.5	214.0	220.0	258.0	214.0	247.0	273.0	265.08	239.0	254.76	225.0	291.0	233.0	247.0	203.0	198.0	224.0	157.34	210.0	190.0	159.0	249.0	244.0	153.0	215.0	152.0	265.0	198.0	159.0	205.0	292.0	236.0	178.0	254.0	222.0	196.0	292.0	183.0	207.0	221.0	246.0	157.34
4.0	1.0	2.0	209.0	183.0	282.0	184.5	195.5	214.0	220.0	258.0	214.0	247.0	273.0	265.08	239.0	254.76	225.0	291.0	233.0	247.0	203.0	198.0	224.0	157.34	210.0	190.0	159.0	249.0	244.0	153.0	215.0	152.0	265.0	198.0	159.0	205.0	292.0	236.0	178.0	254.0	222.0	196.0	292.0	183.0	207.0	221.0	246.0	157.34	528.0
4.0	1.0	3.0	183.0	282.0	184.5	195.5	214.0	220.0	258.0	214.0	247.0	273.0	265.08	239.0	254.76	225.0	291.0	233.0	247.0	203.0	198.0	224.0	157.34	210.0	190.0	159.0	249.0	244.0	153.0	215.0	152.0	265.0	198.0	159.0	205.0	292.0	236.0	178.0	254.0	222.0	196.0	292.0	183.0	207.0	221.0	246.0	157.34	528.0	273.0
4.0	1.0	4.0	282.0	184.5	195.5	214.0	220.0	258.0	214.0	247.0	273.0	265.08	239.0	254.76	225.0	291.0	233.0	247.0	203.0	198.0	224.0	157.34	210.0	190.0	159.0	249.0	244.0	153.0	215.0	152.0	265.0	198.0	159.0	205.0	292.0	236.0	178.0	254.0	222.0	196.0	292.0	183.0	207.0	221.0	246.0	157.34	528.0	273.0	191.0
4.0	1.0	5.0	184.5	195.5	214.0	220.0	258.0	214.0	247.0	273.0	265.08	239.0	254.76	225.0	291.0	233.0	247.0	203.0	198.0	224.0	157.34	210.0	190.0	159.0	249.0	244.0	153.0	215.0	152.0	265.0	198.0	159.0	205.0	292.0	236.0	178.0	254.0	222.0	196.0	292.0	183.0	207.0	221.0	246.0	157.34	528.0	273.0	191.0	189.0
4.0	1.0	6.0	195.5	214.0	220.0	258.0	214.0	247.0	273.0	265.08	239.0	254.76	225.0	291.0	233.0	247.0	203.0	198.0	224.0	157.34	210.0	190.0	159.0	249.0	244.0	153.0	215.0	152.0	265.0	198.0	159.0	205.0	292.0	236.0	178.0	254.0	222.0	196.0	292.0	183.0	207.0	221.0	246.0	157.34	528.0	273.0	191.0	189.0	199.0
4.0	1.0	7.0	214.0	220.0	258.0	214.0	247.0	273.0	265.08	239.0	254.76	225.0	291.0	233.0	247.0	203.0	198.0	224.0	157.34	210.0	190.0	159.0	249.0	244.0	153.0	215.0	152.0	265.0	198.0	159.0	205.0	292.0	236.0	178.0	254.0	222.0	196.0	292.0	183.0	207.0	221.0	246.0	157.34	528.0	273.0	191.0	189.0	199.0	183.0
4.0	1.0	8.0	220.0	258.0	214.0	247.0	273.0	265.08	239.0	254.76	225.0	291.0	233.0	247.0	203.0	198.0	224.0	157.34	210.0	190.0	159.0	249.0	244.0	153.0	215.0	152.0	265.0	198.0	159.0	205.0	292.0	236.0	178.0	254.0	222.0	196.0	292.0	183.0	207.0	221.0	246.0	157.34	528.0	273.0	191.0	189.0	199.0	183.0	211.0
4.0	1.0	9.0	258.0	214.0	247.0	273.0	265.08	239.0	254.76	225.0	291.0	233.0	247.0	203.0	198.0	224.0	157.34	210.0	190.0	159.0	249.0	244.0	153.0	215.0	152.0	265.0	198.0	159.0	205.0	292.0	236.0	178.0	254.0	222.0	196.0	292.0	183.0	207.0	221.0	246.0	157.34	528.0	273.0	191.0	189.0	199.0	183.0	211.0	271.0
4.0	1.0	10.0	214.0	247.0	273.0	265.08	239.0	254.76	225.0	291.0	233.0	247.0	203.0	198.0	224.0	157.34	210.0	190.0	159.0	249.0	244.0	153.0	215.0	152.0	265.0	198.0	159.0	205.0	292.0	236.0	178.0	254.0	222.0	196.0	292.0	183.0	207.0	221.0	246.0	157.34	528.0	273.0	191.0	189.0	199.0	183.0	211.0	271.0	574.0
4.0	1.0	11.0	247.0	273.0	265.08	239.0	254.76	225.0	291.0	233.0	247.0	203.0	198.0	224.0	157.34	210.0	190.0	159.0	249.0	244.0	153.0	215.0	152.0	265.0	198.0	159.0	205.0	292.0	236.0	178.0	254.0	222.0	196.0	292.0	183.0	207.0	221.0	246.0	157.34	528.0	273.0	191.0	189.0	199.0	183.0	211.0	271.0	574.0	610.0
4.0	1.0	12.0	273.0	265.08	239.0	254.76	225.0	291.0	233.0	247.0	203.0	198.0	224.0	157.34	210.0	190.0	159.0	249.0	244.0	153.0	215.0	152.0	265.0	198.0	159.0	205.0	292.0	236.0	178.0	254.0	222.0	196.0	292.0	183.0	207.0	221.0	246.0	157.34	528.0	273.0	191.0	189.0	199.0	183.0	211.0	271.0	574.0	610.0	1001.0
4.0	1.0	13.0	265.08	239.0	254.76	225.0	291.0	233.0	247.0	203.0	198.0	224.0	157.34	210.0	190.0	159.0	249.0	244.0	153.0	215.0	152.0	265.0	198.0	159.0	205.0	292.0	236.0	178.0	254.0	222.0	196.0	292.0	183.0	207.0	221.0	246.0	157.34	528.0	273.0	191.0	189.0	199.0	183.0	211.0	271.0	574.0	610.0	1001.0	895.0
4.0	1.0	14.0	239.0	254.76	225.0	291.0	233.0	247.0	203.0	198.0	224.0	157.34	210.0	190.0	159.0	249.0	244.0	153.0	215.0	152.0	265.0	198.0	159.0	205.0	292.0	236.0	178.0	254.0	222.0	196.0	292.0	183.0	207.0	221.0	246.0	157.34	528.0	273.0	191.0	189.0	199.0	183.0	211.0	271.0	574.0	610.0	1001.0	895.0	860.0
4.0	1.0	15.0	254.76	225.0	291.0	233.0	247.0	203.0	198.0	224.0	157.34	210.0	190.0	159.0	249.0	244.0	153.0	215.0	152.0	265.0	198.0	159.0	205.0	292.0	236.0	178.0	254.0	222.0	196.0	292.0	183.0	207.0	221.0	246.0	157.34	528.0	273.0	191.0	189.0	199.0	183.0	211.0	271.0	574.0	610.0	1001.0	895.0	860.0	833.0
4.0	1.0	16.0	225.0	291.0	233.0	247.0	203.0	198.0	224.0	157.34	210.0	190.0	159.0	249.0	244.0	153.0	215.0	152.0	265.0	198.0	159.0	205.0	292.0	236.0	178.0	254.0	222.0	196.0	292.0	183.0	207.0	221.0	246.0	157.34	528.0	273.0	191.0	189.0	199.0	183.0	211.0	271.0	574.0	610.0	1001.0	895.0	860.0	833.0	754.0
4.0	1.0	17.0	291.0	233.0	247.0	203.0	198.0	224.0	157.34	210.0	190.0	159.0	249.0	244.0	153.0	215.0	152.0	265.0	198.0	159.0	205.0	292.0	236.0	178.0	254.0	222.0	196.0	292.0	183.0	207.0	221.0	246.0	157.34	528.0	273.0	191.0	189.0	199.0	183.0	211.0	271.0	574.0	610.0	1001.0	895.0	860.0	833.0	754.0	892.0
4.0	1.0	18.0	233.0	247.0	203.0	198.0	224.0	157.34	210.0	190.0	159.0	249.0	244.0	153.0	215.0	152.0	265.0	198.0	159.0	205.0	292.0	236.0	178.0	254.0	222.0	196.0	292.0	183.0	207.0	221.0	246.0	157.34	528.0	273.0	191.0	189.0	199.0	183.0	211.0	271.0	574.0	610.0	1001.0	895.0	860.0	833.0	754.0	892.0	853.0
4.0	1.0	19.0	247.0	203.0	198.0	224.0	157.34	210.0	190.0	159.0	249.0	244.0	153.0	215.0	152.0	265.0	198.0	159.0	205.0	292.0	236.0	178.0	254.0	222.0	196.0	292.0	183.0	207.0	221.0	246.0	157.34	528.0	273.0	191.0	189.0	199.0	183.0	211.0	271.0	574.0	610.0	1001.0	895.0	860.0	833.0	754.0	892.0	853.0	729.0
4.0	1.0	20.0	203.0	198.0	224.0	157.34	210.0	190.0	159.0	249.0	244.0	153.0	215.0	152.0	265.0	198.0	159.0	205.0	292.0	236.0	178.0	254.0	222.0	196.0	292.0	183.0	207.0	221.0	246.0	157.34	528.0	273.0	191.0	189.0	199.0	183.0	211.0	271.0	574.0	610.0	1001.0	895.0	860.0	833.0	754.0	892.0	853.0	729.0	708.0
4.0	1.0	21.0	198.0	224.0	157.34	210.0	190.0	159.0	249.0	244.0	153.0	215.0	152.0	265.0	198.0	159.0	205.0	292.0	236.0	178.0	254.0	222.0	196.0	292.0	183.0	207.0	221.0	246.0	157.34	528.0	273.0	191.0	189.0	199.0	183.0	211.0	271.0	574.0	610.0	1001.0	895.0	860.0	833.0	754.0	892.0	853.0	729.0	708.0	380.0
4.0	1.0	22.0	224.0	157.34	210.0	190.0	159.0	249.0	244.0	153.0	215.0	152.0	265.0	198.0	159.0	205.0	292.0	236.0	178.0	254.0	222.0	196.0	292.0	183.0	207.0	221.0	246.0	157.34	528.0	273.0	191.0	189.0	199.0	183.0	211.0	271.0	574.0	610.0	1001.0	895.0	860.0	833.0	754.0	892.0	853.0	729.0	708.0	380.0	287.0
4.0	1.0	23.0	157.34	210.0	190.0	159.0	249.0	244.0	153.0	215.0	152.0	265.0	198.0	159.0	205.0	292.0	236.0	178.0	254.0	222.0	196.0	292.0	183.0	207.0	221.0	246.0	157.34	528.0	273.0	191.0	189.0	199.0	183.0	211.0	271.0	574.0	610.0	1001.0	895.0	860.0	833.0	754.0	892.0	853.0	729.0	708.0	380.0	287.0	358.0
5.0	0.0	0.0	210.0	190.0	159.0	249.0	244.0	153.0	215.0	152.0	265.0	198.0	159.0	205.0	292.0	236.0	178.0	254.0	222.0	196.0	292.0	183.0	207.0	221.0	246.0	157.34	528.0	273.0	191.0	189.0	199.0	183.0	211.0	271.0	574.0	610.0	1001.0	895.0	860.0	833.0	754.0	892.0	853.0	729.0	708.0	380.0	287.0	358.0	369.0
5.0	0.0	1.0	190.0	159.0	249.0	244.0	153.0	215.0	152.0	265.0	198.0	159.0	205.0	292.0	236.0	178.0	254.0	222.0	196.0	292.0	183.0	207.0	221.0	246.0	157.34	528.0	273.0	191.0	189.0	199.0	183.0	211.0	271.0	574.0	610.0	1001.0	895.0	860.0	833.0	754.0	892.0	853.0	729.0	708.0	380.0	287.0	358.0	369.0	167.89
5.0	0.0	2.0	159.0	249.0	244.0	153.0	215.0	152.0	265.0	198.0	159.0	205.0	292.0	236.0	178.0	254.0	222.0	196.0	292.0	183.0	207.0	221.0	246.0	157.34	528.0	273.0	191.0	189.0	199.0	183.0	211.0	271.0	574.0	610.0	1001.0	895.0	860.0	833.0	754.0	892.0	853.0	729.0	708.0	380.0	287.0	358.0	369.0	167.89	528.0
5.0	0.0	3.0	249.0	244.0	153.0	215.0	152.0	265.0	198.0	159.0	205.0	292.0	236.0	178.0	254.0	222.0	196.0	292.0	183.0	207.0	221.0	246.0	157.34	528.0	273.0	191.0	189.0	199.0	183.0	211.0	271.0	574.0	610.0	1001.0	895.0	860.0	833.0	754.0	892.0	853.0	729.0	708.0	380.0	287.0	358.0	369.0	167.89	528.0	273.0
5.0	0.0	4.0	244.0	153.0	215.0	152.0	265.0	198.0	159.0	205.0	292.0	236.0	178.0	254.0	222.0	196.0	292.0	183.0	207.0	221.0	246.0	157.34	528.0	273.0	191.0	189.0	199.0	183.0	211.0	271.0	574.0	610.0	1001.0	895.0	860.0	833.0	754.0	892.0	853.0	729.0	708.0	380.0	287.0	358.0	369.0	167.89	528.0	273.0	227.0
5.0	0.0	5.0	153.0	215.0	152.0	265.0	198.0	159.0	205.0	292.0	236.0	178.0	254.0	222.0	196.0	292.0	183.0	207.0	221.0	246.0	157.34	528.0	273.0	191.0	189.0	199.0	183.0	211.0	271.0	574.0	610.0	1001.0	895.0	860.0	833.0	754.0	892.0	853.0	729.0	708.0	380.0	287.0	358.0	369.0	167.89	528.0	273.0	227.0	285.0
5.0	0.0	6.0	215.0	152.0	265.0	198.0	159.0	205.0	292.0	236.0	178.0	254.0	222.0	196.0	292.0	183.0	207.0	221.0	246.0	157.34	528.0	273.0	191.0	189.0	199.0	183.0	211.0	271.0	574.0	610.0	1001.0	895.0	860.0	833.0	754.0	892.0	853.0	729.0	708.0	380.0	287.0	358.0	369.0	167.89	528.0	273.0	227.0	285.0	241.0
5.0	0.0	7.0	152.0	265.0	198.0	159.0	205.0	292.0	236.0	178.0	254.0	222.0	196.0	292.0	183.0	207.0	221.0	246.0	157.34	528.0	273.0	191.0	189.0	199.0	183.0	211.0	271.0	574.0	610.0	1001.0	895.0	860.0	833.0	754.0	892.0	853.0	729.0	708.0	380.0	287.0	358.0	369.0	167.89	528.0	273.0	227.0	285.0	241.0	189.0
5.0	0.0	8.0	265.0	198.0	159.0	205.0	292.0	236.0	178.0	254.0	222.0	196.0	292.0	183.0	207.0	221.0	246.0	157.34	528.0	273.0	191.0	189.0	199.0	183.0	211.0	271.0	574.0	610.0	1001.0	895.0	860.0	833.0	754.0	892.0	853.0	729.0	708.0	380.0	287.0	358.0	369.0	167.89	528.0	273.0	227.0	285.0	241.0	189.0	220.0
5.0	0.0	9.0	198.0	159.0	205.0	292.0	236.0	178.0	254.0	222.0	196.0	292.0	183.0	207.0	221.0	246.0	157.34	528.0	273.0	191.0	189.0	199.0	183.0	211.0	271.0	574.0	610.0	1001.0	895.0	860.0	833.0	754.0	892.0	853.0	729.0	708.0	380.0	287.0	358.0	369.0	167.89	528.0	273.0	227.0	285.0	241.0	189.0	220.0	283.0
5.0	0.0	10.0	159.0	205.0	292.0	236.0	178.0	254.0	222.0	196.0	292.0	183.0	207.0	221.0	246.0	157.34	528.0	273.0	191.0	189.0	199.0	183.0	211.0	271.0	574.0	610.0	1001.0	895.0	860.0	833.0	754.0	892.0	853.0	729.0	708.0	380.0	287.0	358.0	369.0	167.89	528.0	273.0	227.0	285.0	241.0	189.0	220.0	283.0	563.12
5.0	0.0	11.0	205.0	292.0	236.0	178.0	254.0	222.0	196.0	292.0	183.0	207.0	221.0	246.0	157.34	528.0	273.0	191.0	189.0	199.0	183.0	211.0	271.0	574.0	610.0	1001.0	895.0	860.0	833.0	754.0	892.0	853.0	729.0	708.0	380.0	287.0	358.0	369.0	167.89	528.0	273.0	227.0	285.0	241.0	189.0	220.0	283.0	563.12	1063.0
5.0	0.0	12.0	292.0	236.0	178.0	254.0	222.0	196.0	292.0	183.0	207.0	221.0	246.0	157.34	528.0	273.0	191.0	189.0	199.0	183.0	211.0	271.0	574.0	610.0	1001.0	895.0	860.0	833.0	754.0	892.0	853.0	729.0	708.0	380.0	287.0	358.0	369.0	167.89	528.0	273.0	227.0	285.0	241.0	189.0	220.0	283.0	563.12	1063.0	917.0
5.0	0.0	13.0	236.0	178.0	254.0	222.0	196.0	292.0	183.0	207.0	221.0	246.0	157.34	528.0	273.0	191.0	189.0	199.0	183.0	211.0	271.0	574.0	610.0	1001.0	895.0	860.0	833.0	754.0	892.0	853.0	729.0	708.0	380.0	287.0	358.0	369.0	167.89	528.0	273.0	227.0	285.0	241.0	189.0	220.0	283.0	563.12	1063.0	917.0	929.0
5.0	0.0	14.0	178.0	254.0	222.0	196.0	292.0	183.0	207.0	221.0	246.0	157.34	528.0	273.0	191.0	189.0	199.0	183.0	211.0	271.0	574.0	610.0	1001.0	895.0	860.0	833.0	754.0	892.0	853.0	729.0	708.0	380.0	287.0	358.0	369.0	167.89	528.0	273.0	227.0	285.0	241.0	189.0	220.0	283.0	563.12	1063.0	917.0	929.0	949.0
5.0	0.0	15.0	254.0	222.0	196.0	292.0	183.0	207.0	221.0	246.0	157.34	528.0	273.0	191.0	189.0	199.0	183.0	211.0	271.0	574.0	610.0	1001.0	895.0	860.0	833.0	754.0	892.0	853.0	729.0	708.0	380.0	287.0	358.0	369.0	167.89	528.0	273.0	227.0	285.0	241.0	189.0	220.0	283.0	563.12	1063.0	917.0	929.0	949.0	952.0
5.0	0.0	16.0	222.0	196.0	292.0	183.0	207.0	221.0	246.0	157.34	528.0	273.0	191.0	189.0	199.0	183.0	211.0	271.0	574.0	610.0	1001.0	895.0	860.0	833.0	754.0	892.0	853.0	729.0	708.0	380.0	287.0	358.0	369.0	167.89	528.0	273.0	227.0	285.0	241.0	189.0	220.0	283.0	563.12	1063.0	917.0	929.0	949.0	952.0	932.12
5.0	0.0	17.0	196.0	292.0	183.0	207.0	221.0	246.0	157.34	528.0	273.0	191.0	189.0	199.0	183.0	211.0	271.0	574.0	610.0	1001.0	895.0	860.0	833.0	754.0	892.0	853.0	729.0	708.0	380.0	287.0	358.0	369.0	167.89	528.0	273.0	227.0	285.0	241.0	189.0	220.0	283.0	563.12	1063.0	917.0	929.0	949.0	952.0	932.12	963.0
5.0	0.0	18.0	292.0	183.0	207.0	221.0	246.0	157.34	528.0	273.0	191.0	189.0	199.0	183.0	211.0	271.0	574.0	610.0	1001.0	895.0	860.0	833.0	754.0	892.0	853.0	729.0	708.0	380.0	287.0	358.0	369.0	167.89	528.0	273.0	227.0	285.0	241.0	189.0	220.0	283.0	563.12	1063.0	917.0	929.0	949.0	952.0	932.12	963.0	893.0
5.0	0.0	19.0	183.0	207.0	221.0	246.0	157.34	528.0	273.0	191.0	189.0	199.0	183.0	211.0	271.0	574.0	610.0	1001.0	895.0	860.0	833.0	754.0	892.0	853.0	729.0	708.0	380.0	287.0	358.0	369.0	167.89	528.0	273.0	227.0	285.0	241.0	189.0	220.0	283.0	563.12	1063.0	917.0	929.0	949.0	952.0	932.12	963.0	893.0	788.0
5.0	0.0	20.0	207.0	221.0	246.0	157.34	528.0	273.0	191.0	189.0	199.0	183.0	211.0	271.0	574.0	610.0	1001.0	895.0	860.0	833.0	754.0	892.0	853.0	729.0	708.0	380.0	287.0	358.0	369.0	167.89	528.0	273.0	227.0	285.0	241.0	189.0	220.0	283.0	563.12	1063.0	917.0	929.0	949.0	952.0	932.12	963.0	893.0	788.0	557.0
5.0	0.0	21.0	221.0	246.0	157.34	528.0	273.0	191.0	189.0	199.0	183.0	211.0	271.0	574.0	610.0	1001.0	895.0	860.0	833.0	754.0	892.0	853.0	729.0	708.0	380.0	287.0	358.0	369.0	167.89	528.0	273.0	227.0	285.0	241.0	189.0	220.0	283.0	563.12	1063.0	917.0	929.0	949.0	952.0	932.12	963.0	893.0	788.0	557.0	475.12
5.0	0.0	22.0	246.0	157.34	528.0	273.0	191.0	189.0	199.0	183.0	211.0	271.0	574.0	610.0	1001.0	895.0	860.0	833.0	754.0	892.0	853.0	729.0	708.0	380.0	287.0	358.0	369.0	167.89	528.0	273.0	227.0	285.0	241.0	189.0	220.0	283.0	563.12	1063.0	917.0	929.0	949.0	952.0	932.12	963.0	893.0	788.0	557.0	475.12	366.0
5.0	0.0	23.0	157.34	528.0	273.0	191.0	189.0	199.0	183.0	211.0	271.0	574.0	610.0	1001.0	895.0	860.0	833.0	754.0	892.0	853.0	729.0	708.0	380.0	287.0	358.0	369.0	167.89	528.0	273.0	227.0	285.0	241.0	189.0	220.0	283.0	563.12	1063.0	917.0	929.0	949.0	952.0	932.12	963.0	893.0	788.0	557.0	475.12	366.0	325.0
6.0	0.0	0.0	528.0	273.0	191.0	189.0	199.0	183.0	211.0	271.0	574.0	610.0	1001.0	895.0	860.0	833.0	754.0	892.0	853.0	729.0	708.0	380.0	287.0	358.0	369.0	167.89	528.0	273.0	227.0	285.0	241.0	189.0	220.0	283.0	563.12	1063.0	917.0	929.0	949.0	952.0	932.12	963.0	893.0	788.0	557.0	475.12	366.0	325.0	279.0
6.0	0.0	1.0	273.0	191.0	189.0	199.0	183.0	211.0	271.0	574.0	610.0	1001.0	895.0	860.0	833.0	754.0	892.0	853.0	729.0	708.0	380.0	287.0	358.0	369.0	167.89	528.0	273.0	227.0	285.0	241.0	189.0	220.0	283.0	563.12	1063.0	917.0	929.0	949.0	952.0	932.12	963.0	893.0	788.0	557.0	475.12	366.0	325.0	279.0	255.91
6.0	0.0	2.0	191.0	189.0	199.0	183.0	211.0	271.0	574.0	610.0	1001.0	895.0	860.0	833.0	754.0	892.0	853.0	729.0	708.0	380.0	287.0	358.0	369.0	167.89	528.0	273.0	227.0	285.0	241.0	189.0	220.0	283.0	563.12	1063.0	917.0	929.0	949.0	952.0	932.12	963.0	893.0	788.0	557.0	475.12	366.0	325.0	279.0	255.91	241.0
6.0	0.0	3.0	189.0	199.0	183.0	211.0	271.0	574.0	610.0	1001.0	895.0	860.0	833.0	754.0	892.0	853.0	729.0	708.0	380.0	287.0	358.0	369.0	167.89	528.0	273.0	227.0	285.0	241.0	189.0	220.0	283.0	563.12	1063.0	917.0	929.0	949.0	952.0	932.12	963.0	893.0	788.0	557.0	475.12	366.0	325.0	279.0	255.91	241.0	231.0
6.0	0.0	4.0	199.0	183.0	211.0	271.0	574.0	610.0	1001.0	895.0	860.0	833.0	754.0	892.0	853.0	729.0	708.0	380.0	287.0	358.0	369.0	167.89	528.0	273.0	227.0	285.0	241.0	189.0	220.0	283.0	563.12	1063.0	917.0	929.0	949.0	952.0	932.12	963.0	893.0	788.0	557.0	475.12	366.0	325.0	279.0	255.91	241.0	231.0	244.0
6.0	0.0	5.0	183.0	211.0	271.0	574.0	610.0	1001.0	895.0	860.0	833.0	754.0	892.0	853.0	729.0	708.0	380.0	287.0	358.0	369.0	167.89	528.0	273.0	227.0	285.0	241.0	189.0	220.0	283.0	563.12	1063.0	917.0	929.0	949.0	952.0	932.12	963.0	893.0	788.0	557.0	475.12	366.0	325.0	279.0	255.91	241.0	231.0	244.0	221.0
6.0	0.0	6.0	211.0	271.0	574.0	610.0	1001.0	895.0	860.0	833.0	754.0	892.0	853.0	729.0	708.0	380.0	287.0	358.0	369.0	167.89	528.0	273.0	227.0	285.0	241.0	189.0	220.0	283.0	563.12	1063.0	917.0	929.0	949.0	952.0	932.12	963.0	893.0	788.0	557.0	475.12	366.0	325.0	279.0	255.91	241.0	231.0	244.0	221.0	236.0
6.0	0.0	7.0	271.0	574.0	610.0	1001.0	895.0	860.0	833.0	754.0	892.0	853.0	729.0	708.0	380.0	287.0	358.0	369.0	167.89	528.0	273.0	227.0	285.0	241.0	189.0	220.0	283.0	563.12	1063.0	917.0	929.0	949.0	952.0	932.12	963.0	893.0	788.0	557.0	475.12	366.0	325.0	279.0	255.91	241.0	231.0	244.0	221.0	236.0	214.0
6.0	0.0	8.0	574.0	610.0	1001.0	895.0	860.0	833.0	754.0	892.0	853.0	729.0	708.0	380.0	287.0	358.0	369.0	167.89	528.0	273.0	227.0	285.0	241.0	189.0	220.0	283.0	563.12	1063.0	917.0	929.0	949.0	952.0	932.12	963.0	893.0	788.0	557.0	475.12	366.0	325.0	279.0	255.91	241.0	231.0	244.0	221.0	236.0	214.0	238.0
6.0	0.0	9.0	610.0	1001.0	895.0	860.0	833.0	754.0	892.0	853.0	729.0	708.0	380.0	287.0	358.0	369.0	167.89	528.0	273.0	227.0	285.0	241.0	189.0	220.0	283.0	563.12	1063.0	917.0	929.0	949.0	952.0	932.12	963.0	893.0	788.0	557.0	475.12	366.0	325.0	279.0	255.91	241.0	231.0	244.0	221.0	236.0	214.0	238.0	371.0
6.0	0.0	10.0	1001.0	895.0	860.0	833.0	754.0	892.0	853.0	729.0	708.0	380.0	287.0	358.0	369.0	167.89	528.0	273.0	227.0	285.0	241.0	189.0	220.0	283.0	563.12	1063.0	917.0	929.0	949.0	952.0	932.12	963.0	893.0	788.0	557.0	475.12	366.0	325.0	279.0	255.91	241.0	231.0	244.0	221.0	236.0	214.0	238.0	371.0	692.0
6.0	0.0	11.0	895.0	860.0	833.0	754.0	892.0	853.0	729.0	708.0	380.0	287.0	358.0	369.0	167.89	528.0	273.0	227.0	285.0	241.0	189.0	220.0	283.0	563.12	1063.0	917.0	929.0	949.0	952.0	932.12	963.0	893.0	788.0	557.0	475.12	366.0	325.0	279.0	255.91	241.0	231.0	244.0	221.0	236.0	214.0	238.0	371.0	692.0	921.0
6.0	0.0	12.0	860.0	833.0	754.0	892.0	853.0	729.0	708.0	380.0	287.0	358.0	369.0	167.89	528.0	273.0	227.0	285.0	241.0	189.0	220.0	283.0	563.12	1063.0	917.0	929.0	949.0	952.0	932.12	963.0	893.0	788.0	557.0	475.12	366.0	325.0	279.0	255.91	241.0	231.0	244.0	221.0	236.0	214.0	238.0	371.0	692.0	921.0	985.0
6.0	0.0	13.0	833.0	754.0	892.0	853.0	729.0	708.0	380.0	287.0	358.0	369.0	167.89	528.0	273.0	227.0	285.0	241.0	189.0	220.0	283.0	563.12	1063.0	917.0	929.0	949.0	952.0	932.12	963.0	893.0	788.0	557.0	475.12	366.0	325.0	279.0	255.91	241.0	231.0	244.0	221.0	236.0	214.0	238.0	371.0	692.0	921.0	985.0	1002.0
6.0	0.0	14.0	754.0	892.0	853.0	729.0	708.0	380.0	287.0	358.0	369.0	167.89	528.0	273.0	227.0	285.0	241.0	189.0	220.0	283.0	563.12	1063.0	917.0	929.0	949.0	952.0	932.12	963.0	893.0	788.0	557.0	475.12	366.0	325.0	279.0	255.91	241.0	231.0	244.0	221.0	236.0	214.0	238.0	371.0	692.0	921.0	985.0	1002.0	937.0
6.0	0.0	15.0	892.0	853.0	729.0	708.0	380.0	287.0	358.0	369.0	167.89	528.0	273.0	227.0	285.0	241.0	189.0	220.0	283.0	563.12	1063.0	917.0	929.0	949.0	952.0	932.12	963.0	893.0	788.0	557.0	475.12	366.0	325.0	279.0	255.91	241.0	231.0	244.0	221.0	236.0	214.0	238.0	371.0	692.0	921.0	985.0	1002.0	937.0	983.0
6.0	0.0	16.0	853.0	729.0	708.0	380.0	287.0	358.0	369.0	167.89	528.0	273.0	227.0	285.0	241.0	189.0	220.0	283.0	563.12	1063.0	917.0	929.0	949.0	952.0	932.12	963.0	893.0	788.0	557.0	475.12	366.0	325.0	279.0	255.91	241.0	231.0	244.0	221.0	236.0	214.0	238.0	371.0	692.0	921.0	985.0	1002.0	937.0	983.0	980.0
6.0	0.0	17.0	729.0	708.0	380.0	287.0	358.0	369.0	167.89	528.0	273.0	227.0	285.0	241.0	189.0	220.0	283.0	563.12	1063.0	917.0	929.0	949.0	952.0	932.12	963.0	893.0	788.0	557.0	475.12	366.0	325.0	279.0	255.91	241.0	231.0	244.0	221.0	236.0	214.0	238.0	371.0	692.0	921.0	985.0	1002.0	937.0	983.0	980.0	941.0
6.0	0.0	18.0	708.0	380.0	287.0	358.0	369.0	167.89	528.0	273.0	227.0	285.0	241.0	189.0	220.0	283.0	563.12	1063.0	917.0	929.0	949.0	952.0	932.12	963.0	893.0	788.0	557.0	475.12	366.0	325.0	279.0	255.91	241.0	231.0	244.0	221.0	236.0	214.0	238.0	371.0	692.0	921.0	985.0	1002.0	937.0	983.0	980.0	941.0	928.12
6.0	0.0	19.0	380.0	287.0	358.0	369.0	167.89	528.0	273.0	227.0	285.0	241.0	189.0	220.0	283.0	563.12	1063.0	917.0	929.0	949.0	952.0	932.12	963.0	893.0	788.0	557.0	475.12	366.0	325.0	279.0	255.91	241.0	231.0	244.0	221.0	236.0	214.0	238.0	371.0	692.0	921.0	985.0	1002.0	937.0	983.0	980.0	941.0	928.12	800.12
6.0	0.0	20.0	287.0	358.0	369.0	167.89	528.0	273.0	227.0	285.0	241.0	189.0	220.0	283.0	563.12	1063.0	917.0	929.0	949.0	952.0	932.12	963.0	893.0	788.0	557.0	475.12	366.0	325.0	279.0	255.91	241.0	231.0	244.0	221.0	236.0	214.0	238.0	371.0	692.0	921.0	985.0	1002.0	937.0	983.0	980.0	941.0	928.12	800.12	595.0
6.0	0.0	21.0	358.0	369.0	167.89	528.0	273.0	227.0	285.0	241.0	189.0	220.0	283.0	563.12	1063.0	917.0	929.0	949.0	952.0	932.12	963.0	893.0	788.0	557.0	475.12	366.0	325.0	279.0	255.91	241.0	231.0	244.0	221.0	236.0	214.0	238.0	371.0	692.0	921.0	985.0	1002.0	937.0	983.0	980.0	941.0	928.12	800.12	595.0	439.0
6.0	0.0	22.0	369.0	167.89	528.0	273.0	227.0	285.0	241.0	189.0	220.0	283.0	563.12	1063.0	917.0	929.0	949.0	952.0	932.12	963.0	893.0	788.0	557.0	475.12	366.0	325.0	279.0	255.91	241.0	231.0	244.0	221.0	236.0	214.0	238.0	371.0	692.0	921.0	985.0	1002.0	937.0	983.0	980.0	941.0	928.12	800.12	595.0	439.0	401.0
6.0	0.0	23.0	167.89	528.0	273.0	227.0	285.0	241.0	189.0	220.0	283.0	563.12	1063.0	917.0	929.0	949.0	952.0	932.12	963.0	893.0	788.0	557.0	475.12	366.0	325.0	279.0	255.91	241.0	231.0	244.0	221.0	236.0	214.0	238.0	371.0	692.0	921.0	985.0	1002.0	937.0	983.0	980.0	941.0	928.12	800.12	595.0	439.0	401.0	333.0
7.0	0.0	0.0	528.0	273.0	227.0	285.0	241.0	189.0	220.0	283.0	563.12	1063.0	917.0	929.0	949.0	952.0	932.12	963.0	893.0	788.0	557.0	475.12	366.0	325.0	279.0	255.91	241.0	231.0	244.0	221.0	236.0	214.0	238.0	371.0	692.0	921.0	985.0	1002.0	937.0	983.0	980.0	941.0	928.12	800.12	595.0	439.0	401.0	333.0	276.0
7.0	0.0	1.0	273.0	227.0	285.0	241.0	189.0	220.0	283.0	563.12	1063.0	917.0	929.0	949.0	952.0	932.12	963.0	893.0	788.0	557.0	475.12	366.0	325.0	279.0	255.91	241.0	231.0	244.0	221.0	236.0	214.0	238.0	371.0	692.0	921.0	985.0	1002.0	937.0	983.0	980.0	941.0	928.12	800.12	595.0	439.0	401.0	333.0	276.0	264.91
7.0	0.0	2.0	227.0	285.0	241.0	189.0	220.0	283.0	563.12	1063.0	917.0	929.0	949.0	952.0	932.12	963.0	893.0	788.0	557.0	475.12	366.0	325.0	279.0	255.91	241.0	231.0	244.0	221.0	236.0	214.0	238.0	371.0	692.0	921.0	985.0	1002.0	937.0	983.0	980.0	941.0	928.12	800.12	595.0	439.0	401.0	333.0	276.0	264.91	250.0
7.0	0.0	3.0	285.0	241.0	189.0	220.0	283.0	563.12	1063.0	917.0	929.0	949.0	952.0	932.12	963.0	893.0	788.0	557.0	475.12	366.0	325.0	279.0	255.91	241.0	231.0	244.0	221.0	236.0	214.0	238.0	371.0	692.0	921.0	985.0	1002.0	937.0	983.0	980.0	941.0	928.12	800.12	595.0	439.0	401.0	333.0	276.0	264.91	250.0	262.0
7.0	0.0	4.0	241.0	189.0	220.0	283.0	563.12	1063.0	917.0	929.0	949.0	952.0	932.12	963.0	893.0	788.0	557.0	475.12	366.0	325.0	279.0	255.91	241.0	231.0	244.0	221.0	236.0	214.0	238.0	371.0	692.0	921.0	985.0	1002.0	937.0	983.0	980.0	941.0	928.12	800.12	595.0	439.0	401.0	333.0	276.0	264.91	250.0	262.0	248.0
7.0	0.0	5.0	189.0	220.0	283.0	563.12	1063.0	917.0	929.0	949.0	952.0	932.12	963.0	893.0	788.0	557.0	475.12	366.0	325.0	279.0	255.91	241.0	231.0	244.0	221.0	236.0	214.0	238.0	371.0	692.0	921.0	985.0	1002.0	937.0	983.0	980.0	941.0	928.12	800.12	595.0	439.0	401.0	333.0	276.0	264.91	250.0	262.0	248.0	254.0
7.0	0.0	6.0	220.0	283.0	563.12	1063.0	917.0	929.0	949.0	952.0	932.12	963.0	893.0	788.0	557.0	475.12	366.0	325.0	279.0	255.91	241.0	231.0	244.0	221.0	236.0	214.0	238.0	371.0	692.0	921.0	985.0	1002.0	937.0	983.0	980.0	941.0	928.12	800.12	595.0	439.0	401.0	333.0	276.0	264.91	250.0	262.0	248.0	254.0	244.0
7.0	0.0	7.0	283.0	563.12	1063.0	917.0	929.0	949.0	952.0	932.12	963.0	893.0	788.0	557.0	475.12	366.0	325.0	279.0	255.91	241.0	231.0	244.0	221.0	236.0	214.0	238.0	371.0	692.0	921.0	985.0	1002.0	937.0	983.0	980.0	941.0	928.12	800.12	595.0	439.0	401.0	333.0	276.0	264.91	250.0	262.0	248.0	254.0	244.0	268.0
7.0	0.0	8.0	563.12	1063.0	917.0	929.0	949.0	952.0	932.12	963.0	893.0	788.0	557.0	475.12	366.0	325.0	279.0	255.91	241.0	231.0	244.0	221.0	236.0	214.0	238.0	371.0	692.0	921.0	985.0	1002.0	937.0	983.0	980.0	941.0	928.12	800.12	595.0	439.0	401.0	333.0	276.0	264.91	250.0	262.0	248.0	254.0	244.0	268.0	249.0
7.0	0.0	9.0	1063.0	917.0	929.0	949.0	952.0	932.12	963.0	893.0	788.0	557.0	475.12	366.0	325.0	279.0	255.91	241.0	231.0	244.0	221.0	236.0	214.0	238.0	371.0	692.0	921.0	985.0	1002.0	937.0	983.0	980.0	941.0	928.12	800.12	595.0	439.0	401.0	333.0	276.0	264.91	250.0	262.0	248.0	254.0	244.0	268.0	249.0	361.0
7.0	0.0	10.0	917.0	929.0	949.0	952.0	932.12	963.0	893.0	788.0	557.0	475.12	366.0	325.0	279.0	255.91	241.0	231.0	244.0	221.0	236.0	214.0	238.0	371.0	692.0	921.0	985.0	1002.0	937.0	983.0	980.0	941.0	928.12	800.12	595.0	439.0	401.0	333.0	276.0	264.91	250.0	262.0	248.0	254.0	244.0	268.0	249.0	361.0	678.0
7.0	0.0	11.0	929.0	949.0	952.0	932.12	963.0	893.0	788.0	557.0	475.12	366.0	325.0	279.0	255.91	241.0	231.0	244.0	221.0	236.0	214.0	238.0	371.0	692.0	921.0	985.0	1002.0	937.0	983.0	980.0	941.0	928.12	800.12	595.0	439.0	401.0	333.0	276.0	264.91	250.0	262.0	248.0	254.0	244.0	268.0	249.0	361.0	678.0	926.0
7.0	0.0	12.0	949.0	952.0	932.12	963.0	893.0	788.0	557.0	475.12	366.0	325.0	279.0	255.91	241.0	231.0	244.0	221.0	236.0	214.0	238.0	371.0	692.0	921.0	985.0	1002.0	937.0	983.0	980.0	941.0	928.12	800.12	595.0	439.0	401.0	333.0	276.0	264.91	250.0	262.0	248.0	254.0	244.0	268.0	249.0	361.0	678.0	926.0	946.0
7.0	0.0	13.0	952.0	932.12	963.0	893.0	788.0	557.0	475.12	366.0	325.0	279.0	255.91	241.0	231.0	244.0	221.0	236.0	214.0	238.0	371.0	692.0	921.0	985.0	1002.0	937.0	983.0	980.0	941.0	928.12	800.12	595.0	439.0	401.0	333.0	276.0	264.91	250.0	262.0	248.0	254.0	244.0	268.0	249.0	361.0	678.0	926.0	946.0	995.0
7.0	0.0	14.0	932.12	963.0	893.0	788.0	557.0	475.12	366.0	325.0	279.0	255.91	241.0	231.0	244.0	221.0	236.0	214.0	238.0	371.0	692.0	921.0	985.0	1002.0	937.0	983.0	980.0	941.0	928.12	800.12	595.0	439.0	401.0	333.0	276.0	264.91	250.0	262.0	248.0	254.0	244.0	268.0	249.0	361.0	678.0	926.0	946.0	995.0	883.0
7.0	0.0	15.0	963.0	893.0	788.0	557.0	475.12	366.0	325.0	279.0	255.91	241.0	231.0	244.0	221.0	236.0	214.0	238.0	371.0	692.0	921.0	985.0	1002.0	937.0	983.0	980.0	941.0	928.12	800.12	595.0	439.0	401.0	333.0	276.0	264.91	250.0	262.0	248.0	254.0	244.0	268.0	249.0	361.0	678.0	926.0	946.0	995.0	883.0	976.0
7.0	0.0	16.0	893.0	788.0	557.0	475.12	366.0	325.0	279.0	255.91	241.0	231.0	244.0	221.0	236.0	214.0	238.0	371.0	692.0	921.0	985.0	1002.0	937.0	983.0	980.0	941.0	928.12	800.12	595.0	439.0	401.0	333.0	276.0	264.91	250.0	262.0	248.0	254.0	244.0	268.0	249.0	361.0	678.0	926.0	946.0	995.0	883.0	976.0	924.0
7.0	0.0	17.0	788.0	557.0	475.12	366.0	325.0	279.0	255.91	241.0	231.0	244.0	221.0	236.0	214.0	238.0	371.0	692.0	921.0	985.0	1002.0	937.0	983.0	980.0	941.0	928.12	800.12	595.0	439.0	401.0	333.0	276.0	264.91	250.0	262.0	248.0	254.0	244.0	268.0	249.0	361.0	678.0	926.0	946.0	995.0	883.0	976.0	924.0	944.0
7.0	0.0	18.0	557.0	475.12	366.0	325.0	279.0	255.91	241.0	231.0	244.0	221.0	236.0	214.0	238.0	371.0	692.0	921.0	985.0	1002.0	937.0	983.0	980.0	941.0	928.12	800.12	595.0	439.0	401.0	333.0	276.0	264.91	250.0	262.0	248.0	254.0	244.0	268.0	249.0	361.0	678.0	926.0	946.0	995.0	883.0	976.0	924.0	944.0	905.0
7.0	0.0	19.0	475.12	366.0	325.0	279.0	255.91	241.0	231.0	244.0	221.0	236.0	214.0	238.0	371.0	692.0	921.0	985.0	1002.0	937.0	983.0	980.0	941.0	928.12	800.12	595.0	439.0	401.0	333.0	276.0	264.91	250.0	262.0	248.0	254.0	244.0	268.0	249.0	361.0	678.0	926.0	946.0	995.0	883.0	976.0	924.0	944.0	905.0	803.0
7.0	0.0	20.0	366.0	325.0	279.0	255.91	241.0	231.0	244.0	221.0	236.0	214.0	238.0	371.0	692.0	921.0	985.0	1002.0	937.0	983.0	980.0	941.0	928.12	800.12	595.0	439.0	401.0	333.0	276.0	264.91	250.0	262.0	248.0	254.0	244.0	268.0	249.0	361.0	678.0	926.0	946.0	995.0	883.0	976.0	924.0	944.0	905.0	803.0	545.0
7.0	0.0	21.0	325.0	279.0	255.91	241.0	231.0	244.0	221.0	236.0	214.0	238.0	371.0	692.0	921.0	985.0	1002.0	937.0	983.0	980.0	941.0	928.12	800.12	595.0	439.0	401.0	333.0	276.0	264.91	250.0	262.0	248.0	254.0	244.0	268.0	249.0	361.0	678.0	926.0	946.0	995.0	883.0	976.0	924.0	944.0	905.0	803.0	545.0	476.0
7.0	0.0	22.0	279.0	255.91	241.0	231.0	244.0	221.0	236.0	214.0	238.0	371.0	692.0	921.0	985.0	1002.0	937.0	983.0	980.0	941.0	928.12	800.12	595.0	439.0	401.0	333.0	276.0	264.91	250.0	262.0	248.0	254.0	244.0	268.0	249.0	361.0	678.0	926.0	946.0	995.0	883.0	976.0	924.0	944.0	905.0	803.0	545.0	476.0	383.0
7.0	0.0	23.0	255.91	241.0	231.0	244.0	221.0	236.0	214.0	238.0	371.0	692.0	921.0	985.0	1002.0	937.0	983.0	980.0	941.0	928.12	800.12	595.0	439.0	401.0	333.0	276.0	264.91	250.0	262.0	248.0	254.0	244.0	268.0	249.0	361.0	678.0	926.0	946.0	995.0	883.0	976.0	924.0	944.0	905.0	803.0	545.0	476.0	383.0	349.0
8.0	0.0	0.0	241.0	231.0	244.0	221.0	236.0	214.0	238.0	371.0	692.0	921.0	985.0	1002.0	937.0	983.0	980.0	941.0	928.12	800.12	595.0	439.0	401.0	333.0	276.0	264.91	250.0	262.0	248.0	254.0	244.0	268.0	249.0	361.0	678.0	926.0	946.0	995.0	883.0	976.0	924.0	944.0	905.0	803.0	545.0	476.0	383.0	349.0	251.0
8.0	0.0	1.0	231.0	244.0	221.0	236.0	214.0	238.0	371.0	692.0	921.0	985.0	1002.0	937.0	983.0	980.0	941.0	928.12	800.12	595.0	439.0	401.0	333.0	276.0	264.91	250.0	262.0	248.0	254.0	244.0	268.0	249.0	361.0	678.0	926.0	946.0	995.0	883.0	976.0	924.0	944.0	905.0	803.0	545.0	476.0	383.0	349.0	251.0	274.94
8.0	0.0	2.0	244.0	221.0	236.0	214.0	238.0	371.0	692.0	921.0	985.0	1002.0	937.0	983.0	980.0	941.0	928.12	800.12	595.0	439.0	401.0	333.0	276.0	264.91	250.0	262.0	248.0	254.0	244.0	268.0	249.0	361.0	678.0	926.0	946.0	995.0	883.0	976.0	924.0	944.0	905.0	803.0	545.0	476.0	383.0	349.0	251.0	274.94	231.0
8.0	0.0	3.0	221.0	236.0	214.0	238.0	371.0	692.0	921.0	985.0	1002.0	937.0	983.0	980.0	941.0	928.12	800.12	595.0	439.0	401.0	333.0	276.0	264.91	250.0	262.0	248.0	254.0	244.0	268.0	249.0	361.0	678.0	926.0	946.0	995.0	883.0	976.0	924.0	944.0	905.0	803.0	545.0	476.0	383.0	349.0	251.0	274.94	231.0	259.12
8.0	0.0	4.0	236.0	214.0	238.0	371.0	692.0	921.0	985.0	1002.0	937.0	983.0	980.0	941.0	928.12	800.12	595.0	439.0	401.0	333.0	276.0	264.91	250.0	262.0	248.0	254.0	244.0	268.0	249.0	361.0	678.0	926.0	946.0	995.0	883.0	976.0	924.0	944.0	905.0	803.0	545.0	476.0	383.0	349.0	251.0	274.94	231.0	259.12	239.0
8.0	0.0	5.0	214.0	238.0	371.0	692.0	921.0	985.0	1002.0	937.0	983.0	980.0	941.0	928.12	800.12	595.0	439.0	401.0	333.0	276.0	264.91	250.0	262.0	248.0	254.0	244.0	268.0	249.0	361.0	678.0	926.0	946.0	995.0	883.0	976.0	924.0	944.0	905.0	803.0	545.0	476.0	383.0	349.0	251.0	274.94	231.0	259.12	239.0	252.0
8.0	0.0	6.0	238.0	371.0	692.0	921.0	985.0	1002.0	937.0	983.0	980.0	941.0	928.12	800.12	595.0	439.0	401.0	333.0	276.0	264.91	250.0	262.0	248.0	254.0	244.0	268.0	249.0	361.0	678.0	926.0	946.0	995.0	883.0	976.0	924.0	944.0	905.0	803.0	545.0	476.0	383.0	349.0	251.0	274.94	231.0	259.12	239.0	252.0	225.0
8.0	0.0	7.0	371.0	692.0	921.0	985.0	1002.0	937.0	983.0	980.0	941.0	928.12	800.12	595.0	439.0	401.0	333.0	276.0	264.91	250.0	262.0	248.0	254.0	244.0	268.0	249.0	361.0	678.0	926.0	946.0	995.0	883.0	976.0	924.0	944.0	905.0	803.0	545.0	476.0	383.0	349.0	251.0	274.94	231.0	259.12	239.0	252.0	225.0	229.0
8.0	0.0	8.0	692.0	921.0	985.0	1002.0	937.0	983.0	980.0	941.0	928.12	800.12	595.0	439.0	401.0	333.0	276.0	264.91	250.0	262.0	248.0	254.0	244.0	268.0	249.0	361.0	678.0	926.0	946.0	995.0	883.0	976.0	924.0	944.0	905.0	803.0	545.0	476.0	383.0	349.0	251.0	274.94	231.0	259.12	239.0	252.0	225.0	229.0	233.0
8.0	0.0	9.0	921.0	985.0	1002.0	937.0	983.0	980.0	941.0	928.12	800.12	595.0	439.0	401.0	333.0	276.0	264.91	250.0	262.0	248.0	254.0	244.0	268.0	249.0	361.0	678.0	926.0	946.0	995.0	883.0	976.0	924.0	944.0	905.0	803.0	545.0	476.0	383.0	349.0	251.0	274.94	231.0	259.12	239.0	252.0	225.0	229.0	233.0	362.0
8.0	0.0	10.0	985.0	1002.0	937.0	983.0	980.0	941.0	928.12	800.12	595.0	439.0	401.0	333.0	276.0	264.91	250.0	262.0	248.0	254.0	244.0	268.0	249.0	361.0	678.0	926.0	946.0	995.0	883.0	976.0	924.0	944.0	905.0	803.0	545.0	476.0	383.0	349.0	251.0	274.94	231.0	259.12	239.0	252.0	225.0	229.0	233.0	362.0	674.12
8.0	0.0	11.0	1002.0	937.0	983.0	980.0	941.0	928.12	800.12	595.0	439.0	401.0	333.0	276.0	264.91	250.0	262.0	248.0	254.0	244.0	268.0	249.0	361.0	678.0	926.0	946.0	995.0	883.0	976.0	924.0	944.0	905.0	803.0	545.0	476.0	383.0	349.0	251.0	274.94	231.0	259.12	239.0	252.0	225.0	229.0	233.0	362.0	674.12	879.0
8.0	0.0	12.0	937.0	983.0	980.0	941.0	928.12	800.12	595.0	439.0	401.0	333.0	276.0	264.91	250.0	262.0	248.0	254.0	244.0	268.0	249.0	361.0	678.0	926.0	946.0	995.0	883.0	976.0	924.0	944.0	905.0	803.0	545.0	476.0	383.0	349.0	251.0	274.94	231.0	259.12	239.0	252.0	225.0	229.0	233.0	362.0	674.12	879.0	948.0
8.0	0.0	13.0	983.0	980.0	941.0	928.12	800.12	595.0	439.0	401.0	333.0	276.0	264.91	250.0	262.0	248.0	254.0	244.0	268.0	249.0	361.0	678.0	926.0	946.0	995.0	883.0	976.0	924.0	944.0	905.0	803.0	545.0	476.0	383.0	349.0	251.0	274.94	231.0	259.12	239.0	252.0	225.0	229.0	233.0	362.0	674.12	879.0	948.0	977.0
8.0	0.0	14.0	980.0	941.0	928.12	800.12	595.0	439.0	401.0	333.0	276.0	264.91	250.0	262.0	248.0	254.0	244.0	268.0	249.0	361.0	678.0	926.0	946.0	995.0	883.0	976.0	924.0	944.0	905.0	803.0	545.0	476.0	383.0	349.0	251.0	274.94	231.0	259.12	239.0	252.0	225.0	229.0	233.0	362.0	674.12	879.0	948.0	977.0	884.0
8.0	0.0	15.0	941.0	928.12	800.12	595.0	439.0	401.0	333.0	276.0	264.91	250.0	262.0	248.0	254.0	244.0	268.0	249.0	361.0	678.0	926.0	946.0	995.0	883.0	976.0	924.0	944.0	905.0	803.0	545.0	476.0	383.0	349.0	251.0	274.94	231.0	259.12	239.0	252.0	225.0	229.0	233.0	362.0	674.12	879.0	948.0	977.0	884.0	965.16
8.0	0.0	16.0	928.12	800.12	595.0	439.0	401.0	333.0	276.0	264.91	250.0	262.0	248.0	254.0	244.0	268.0	249.0	361.0	678.0	926.0	946.0	995.0	883.0	976.0	924.0	944.0	905.0	803.0	545.0	476.0	383.0	349.0	251.0	274.94	231.0	259.12	239.0	252.0	225.0	229.0	233.0	362.0	674.12	879.0	948.0	977.0	884.0	965.16	918.0
8.0	0.0	17.0	800.12	595.0	439.0	401.0	333.0	276.0	264.91	250.0	262.0	248.0	254.0	244.0	268.0	249.0	361.0	678.0	926.0	946.0	995.0	883.0	976.0	924.0	944.0	905.0	803.0	545.0	476.0	383.0	349.0	251.0	274.94	231.0	259.12	239.0	252.0	225.0	229.0	233.0	362.0	674.12	879.0	948.0	977.0	884.0	965.16	918.0	935.12
8.0	0.0	18.0	595.0	439.0	401.0	333.0	276.0	264.91	250.0	262.0	248.0	254.0	244.0	268.0	249.0	361.0	678.0	926.0	946.0	995.0	883.0	976.0	924.0	944.0	905.0	803.0	545.0	476.0	383.0	349.0	251.0	274.94	231.0	259.12	239.0	252.0	225.0	229.0	233.0	362.0	674.12	879.0	948.0	977.0	884.0	965.16	918.0	935.12	890.0
8.0	0.0	19.0	439.0	401.0	333.0	276.0	264.91	250.0	262.0	248.0	254.0	244.0	268.0	249.0	361.0	678.0	926.0	946.0	995.0	883.0	976.0	924.0	944.0	905.0	803.0	545.0	476.0	383.0	349.0	251.0	274.94	231.0	259.12	239.0	252.0	225.0	229.0	233.0	362.0	674.12	879.0	948.0	977.0	884.0	965.16	918.0	935.12	890.0	794.0
8.0	0.0	20.0	401.0	333.0	276.0	264.91	250.0	262.0	248.0	254.0	244.0	268.0	249.0	361.0	678.0	926.0	946.0	995.0	883.0	976.0	924.0	944.0	905.0	803.0	545.0	476.0	383.0	349.0	251.0	274.94	231.0	259.12	239.0	252.0	225.0	229.0	233.0	362.0	674.12	879.0	948.0	977.0	884.0	965.16	918.0	935.12	890.0	794.0	548.0
8.0	0.0	21.0	333.0	276.0	264.91	250.0	262.0	248.0	254.0	244.0	268.0	249.0	361.0	678.0	926.0	946.0	995.0	883.0	976.0	924.0	944.0	905.0	803.0	545.0	476.0	383.0	349.0	251.0	274.94	231.0	259.12	239.0	252.0	225.0	229.0	233.0	362.0	674.12	879.0	948.0	977.0	884.0	965.16	918.0	935.12	890.0	794.0	548.0	425.0
8.0	0.0	22.0	276.0	264.91	250.0	262.0	248.0	254.0	244.0	268.0	249.0	361.0	678.0	926.0	946.0	995.0	883.0	976.0	924.0	944.0	905.0	803.0	545.0	476.0	383.0	349.0	251.0	274.94	231.0	259.12	239.0	252.0	225.0	229.0	233.0	362.0	674.12	879.0	948.0	977.0	884.0	965.16	918.0	935.12	890.0	794.0	548.0	425.0	387.0
8.0	0.0	23.0	264.91	250.0	262.0	248.0	254.0	244.0	268.0	249.0	361.0	678.0	926.0	946.0	995.0	883.0	976.0	924.0	944.0	905.0	803.0	545.0	476.0	383.0	349.0	251.0	274.94	231.0	259.12	239.0	252.0	225.0	229.0	233.0	362.0	674.12	879.0	948.0	977.0	884.0	965.16	918.0	935.12	890.0	794.0	548.0	425.0	387.0	303.0
9.0	0.0	0.0	250.0	262.0	248.0	254.0	244.0	268.0	249.0	361.0	678.0	926.0	946.0	995.0	883.0	976.0	924.0	944.0	905.0	803.0	545.0	476.0	383.0	349.0	251.0	274.94	231.0	259.12	239.0	252.0	225.0	229.0	233.0	362.0	674.12	879.0	948.0	977.0	884.0	965.16	918.0	935.12	890.0	794.0	548.0	425.0	387.0	303.0	294.0
9.0	0.0	1.0	262.0	248.0	254.0	244.0	268.0	249.0	361.0	678.0	926.0	946.0	995.0	883.0	976.0	924.0	944.0	905.0	803.0	545.0	476.0	383.0	349.0	251.0	274.94	231.0	259.12	239.0	252.0	225.0	229.0	233.0	362.0	674.12	879.0	948.0	977.0	884.0	965.16	918.0	935.12	890.0	794.0	548.0	425.0	387.0	303.0	294.0	266.44
9.0	0.0	2.0	248.0	254.0	244.0	268.0	249.0	361.0	678.0	926.0	946.0	995.0	883.0	976.0	924.0	944.0	905.0	803.0	545.0	476.0	383.0	349.0	251.0	274.94	231.0	259.12	239.0	252.0	225.0	229.0	233.0	362.0	674.12	879.0	948.0	977.0	884.0	965.16	918.0	935.12	890.0	794.0	548.0	425.0	387.0	303.0	294.0	266.44	256.0
9.0	0.0	3.0	254.0	244.0	268.0	249.0	361.0	678.0	926.0	946.0	995.0	883.0	976.0	924.0	944.0	905.0	803.0	545.0	476.0	383.0	349.0	251.0	274.94	231.0	259.12	239.0	252.0	225.0	229.0	233.0	362.0	674.12	879.0	948.0	977.0	884.0	965.16	918.0	935.12	890.0	794.0	548.0	425.0	387.0	303.0	294.0	266.44	256.0	233.0
9.0	0.0	4.0	244.0	268.0	249.0	361.0	678.0	926.0	946.0	995.0	883.0	976.0	924.0	944.0	905.0	803.0	545.0	476.0	383.0	349.0	251.0	274.94	231.0	259.12	239.0	252.0	225.0	229.0	233.0	362.0	674.12	879.0	948.0	977.0	884.0	965.16	918.0	935.12	890.0	794.0	548.0	425.0	387.0	303.0	294.0	266.44	256.0	233.0	254.0
9.0	0.0	5.0	268.0	249.0	361.0	678.0	926.0	946.0	995.0	883.0	976.0	924.0	944.0	905.0	803.0	545.0	476.0	383.0	349.0	251.0	274.94	231.0	259.12	239.0	252.0	225.0	229.0	233.0	362.0	674.12	879.0	948.0	977.0	884.0	965.16	918.0	935.12	890.0	794.0	548.0	425.0	387.0	303.0	294.0	266.44	256.0	233.0	254.0	230.0
9.0	0.0	6.0	249.0	361.0	678.0	926.0	946.0	995.0	883.0	976.0	924.0	944.0	905.0	803.0	545.0	476.0	383.0	349.0	251.0	274.94	231.0	259.12	239.0	252.0	225.0	229.0	233.0	362.0	674.12	879.0	948.0	977.0	884.0	965.16	918.0	935.12	890.0	794.0	548.0	425.0	387.0	303.0	294.0	266.44	256.0	233.0	254.0	230.0	239.0
9.0	0.0	7.0	361.0	678.0	926.0	946.0	995.0	883.0	976.0	924.0	944.0	905.0	803.0	545.0	476.0	383.0	349.0	251.0	274.94	231.0	259.12	239.0	252.0	225.0	229.0	233.0	362.0	674.12	879.0	948.0	977.0	884.0	965.16	918.0	935.12	890.0	794.0	548.0	425.0	387.0	303.0	294.0	266.44	256.0	233.0	254.0	230.0	239.0	224.0
9.0	0.0	8.0	678.0	926.0	946.0	995.0	883.0	976.0	924.0	944.0	905.0	803.0	545.0	476.0	383.0	349.0	251.0	274.94	231.0	259.12	239.0	252.0	225.0	229.0	233.0	362.0	674.12	879.0	948.0	977.0	884.0	965.16	918.0	935.12	890.0	794.0	548.0	425.0	387.0	303.0	294.0	266.44	256.0	233.0	254.0	230.0	239.0	224.0	233.0
9.0	0.0	9.0	926.0	946.0	995.0	883.0	976.0	924.0	944.0	905.0	803.0	545.0	476.0	383.0	349.0	251.0	274.94	231.0	259.12	239.0	252.0	225.0	229.0	233.0	362.0	674.12	879.0	948.0	977.0	884.0	965.16	918.0	935.12	890.0	794.0	548.0	425.0	387.0	303.0	294.0	266.44	256.0	233.0	254.0	230.0	239.0	224.0	233.0	368.0
9.0	0.0	10.0	946.0	995.0	883.0	976.0	924.0	944.0	905.0	803.0	545.0	476.0	383.0	349.0	251.0	274.94	231.0	259.12	239.0	252.0	225.0	229.0	233.0	362.0	674.12	879.0	948.0	977.0	884.0	965.16	918.0	935.12	890.0	794.0	548.0	425.0	387.0	303.0	294.0	266.44	256.0	233.0	254.0	230.0	239.0	224.0	233.0	368.0	696.0
9.0	0.0	11.0	995.0	883.0	976.0	924.0	944.0	905.0	803.0	545.0	476.0	383.0	349.0	251.0	274.94	231.0	259.12	239.0	252.0	225.0	229.0	233.0	362.0	674.12	879.0	948.0	977.0	884.0	965.16	918.0	935.12	890.0	794.0	548.0	425.0	387.0	303.0	294.0	266.44	256.0	233.0	254.0	230.0	239.0	224.0	233.0	368.0	696.0	896.0
9.0	0.0	12.0	883.0	976.0	924.0	944.0	905.0	803.0	545.0	476.0	383.0	349.0	251.0	274.94	231.0	259.12	239.0	252.0	225.0	229.0	233.0	362.0	674.12	879.0	948.0	977.0	884.0	965.16	918.0	935.12	890.0	794.0	548.0	425.0	387.0	303.0	294.0	266.44	256.0	233.0	254.0	230.0	239.0	224.0	233.0	368.0	696.0	896.0	942.12
9.0	0.0	13.0	976.0	924.0	944.0	905.0	803.0	545.0	476.0	383.0	349.0	251.0	274.94	231.0	259.12	239.0	252.0	225.0	229.0	233.0	362.0	674.12	879.0	948.0	977.0	884.0	965.16	918.0	935.12	890.0	794.0	548.0	425.0	387.0	303.0	294.0	266.44	256.0	233.0	254.0	230.0	239.0	224.0	233.0	368.0	696.0	896.0	942.12	945.0
9.0	0.0	14.0	924.0	944.0	905.0	803.0	545.0	476.0	383.0	349.0	251.0	274.94	231.0	259.12	239.0	252.0	225.0	229.0	233.0	362.0	674.12	879.0	948.0	977.0	884.0	965.16	918.0	935.12	890.0	794.0	548.0	425.0	387.0	303.0	294.0	266.44	256.0	233.0	254.0	230.0	239.0	224.0	233.0	368.0	696.0	896.0	942.12	945.0	908.0
9.0	0.0	15.0	944.0	905.0	803.0	545.0	476.0	383.0	349.0	251.0	274.94	231.0	259.12	239.0	252.0	225.0	229.0	233.0	362.0	674.12	879.0	948.0	977.0	884.0	965.16	918.0	935.12	890.0	794.0	548.0	425.0	387.0	303.0	294.0	266.44	256.0	233.0	254.0	230.0	239.0	224.0	233.0	368.0	696.0	896.0	942.12	945.0	908.0	949.0
9.0	0.0	16.0	905.0	803.0	545.0	476.0	383.0	349.0	251.0	274.94	231.0	259.12	239.0	252.0	225.0	229.0	233.0	362.0	674.12	879.0	948.0	977.0	884.0	965.16	918.0	935.12	890.0	794.0	548.0	425.0	387.0	303.0	294.0	266.44	256.0	233.0	254.0	230.0	239.0	224.0	233.0	368.0	696.0	896.0	942.12	945.0	908.0	949.0	927.0
9.0	0.0	17.0	803.0	545.0	476.0	383.0	349.0	251.0	274.94	231.0	259.12	239.0	252.0	225.0	229.0	233.0	362.0	674.12	879.0	948.0	977.0	884.0	965.16	918.0	935.12	890.0	794.0	548.0	425.0	387.0	303.0	294.0	266.44	256.0	233.0	254.0	230.0	239.0	224.0	233.0	368.0	696.0	896.0	942.12	945.0	908.0	949.0	927.0	915.0
9.0	0.0	18.0	545.0	476.0	383.0	349.0	251.0	274.94	231.0	259.12	239.0	252.0	225.0	229.0	233.0	362.0	674.12	879.0	948.0	977.0	884.0	965.16	918.0	935.12	890.0	794.0	548.0	425.0	387.0	303.0	294.0	266.44	256.0	233.0	254.0	230.0	239.0	224.0	233.0	368.0	696.0	896.0	942.12	945.0	908.0	949.0	927.0	915.0	882.0
9.0	0.0	19.0	476.0	383.0	349.0	251.0	274.94	231.0	259.12	239.0	252.0	225.0	229.0	233.0	362.0	674.12	879.0	948.0	977.0	884.0	965.16	918.0	935.12	890.0	794.0	548.0	425.0	387.0	303.0	294.0	266.44	256.0	233.0	254.0	230.0	239.0	224.0	233.0	368.0	696.0	896.0	942.12	945.0	908.0	949.0	927.0	915.0	882.0	739.12
9.0	0.0	20.0	383.0	349.0	251.0	274.94	231.0	259.12	239.0	252.0	225.0	229.0	233.0	362.0	674.12	879.0	948.0	977.0	884.0	965.16	918.0	935.12	890.0	794.0	548.0	425.0	387.0	303.0	294.0	266.44	256.0	233.0	254.0	230.0	239.0	224.0	233.0	368.0	696.0	896.0	942.12	945.0	908.0	949.0	927.0	915.0	882.0	739.12	531.0
9.0	0.0	21.0	349.0	251.0	274.94	231.0	259.12	239.0	252.0	225.0	229.0	233.0	362.0	674.12	879.0	948.0	977.0	884.0	965.16	918.0	935.12	890.0	794.0	548.0	425.0	387.0	303.0	294.0	266.44	256.0	233.0	254.0	230.0	239.0	224.0	233.0	368.0	696.0	896.0	942.12	945.0	908.0	949.0	927.0	915.0	882.0	739.12	531.0	415.0
9.0	0.0	22.0	251.0	274.94	231.0	259.12	239.0	252.0	225.0	229.0	233.0	362.0	674.12	879.0	948.0	977.0	884.0	965.16	918.0	935.12	890.0	794.0	548.0	425.0	387.0	303.0	294.0	266.44	256.0	233.0	254.0	230.0	239.0	224.0	233.0	368.0	696.0	896.0	942.12	945.0	908.0	949.0	927.0	915.0	882.0	739.12	531.0	415.0	307.0
9.0	0.0	23.0	274.94	231.0	259.12	239.0	252.0	225.0	229.0	233.0	362.0	674.12	879.0	948.0	977.0	884.0	965.16	918.0	935.12	890.0	794.0	548.0	425.0	387.0	303.0	294.0	266.44	256.0	233.0	254.0	230.0	239.0	224.0	233.0	368.0	696.0	896.0	942.12	945.0	908.0	949.0	927.0	915.0	882.0	739.12	531.0	415.0	307.0	283.0
10.0	1.0	0.0	231.0	259.12	239.0	252.0	225.0	229.0	233.0	362.0	674.12	879.0	948.0	977.0	884.0	965.16	918.0	935.12	890.0	794.0	548.0	425.0	387.0	303.0	294.0	266.44	256.0	233.0	254.0	230.0	239.0	224.0	233.0	368.0	696.0	896.0	942.12	945.0	908.0	949.0	927.0	915.0	882.0	739.12	531.0	415.0	307.0	283.0	277.0
10.0	1.0	1.0	259.12	239.0	252.0	225.0	229.0	233.0	362.0	674.12	879.0	948.0	977.0	884.0	965.16	918.0	935.12	890.0	794.0	548.0	425.0	387.0	303.0	294.0	266.44	256.0	233.0	254.0	230.0	239.0	224.0	233.0	368.0	696.0	896.0	942.12	945.0	908.0	949.0	927.0	915.0	882.0	739.12	531.0	415.0	307.0	283.0	277.0	257.94
10.0	1.0	2.0	239.0	252.0	225.0	229.0	233.0	362.0	674.12	879.0	948.0	977.0	884.0	965.16	918.0	935.12	890.0	794.0	548.0	425.0	387.0	303.0	294.0	266.44	256.0	233.0	254.0	230.0	239.0	224.0	233.0	368.0	696.0	896.0	942.12	945.0	908.0	949.0	927.0	915.0	882.0	739.12	531.0	415.0	307.0	283.0	277.0	257.94	263.0
10.0	1.0	3.0	252.0	225.0	229.0	233.0	362.0	674.12	879.0	948.0	977.0	884.0	965.16	918.0	935.12	890.0	794.0	548.0	425.0	387.0	303.0	294.0	266.44	256.0	233.0	254.0	230.0	239.0	224.0	233.0	368.0	696.0	896.0	942.12	945.0	908.0	949.0	927.0	915.0	882.0	739.12	531.0	415.0	307.0	283.0	277.0	257.94	263.0	228.0
10.0	1.0	4.0	225.0	229.0	233.0	362.0	674.12	879.0	948.0	977.0	884.0	965.16	918.0	935.12	890.0	794.0	548.0	425.0	387.0	303.0	294.0	266.44	256.0	233.0	254.0	230.0	239.0	224.0	233.0	368.0	696.0	896.0	942.12	945.0	908.0	949.0	927.0	915.0	882.0	739.12	531.0	415.0	307.0	283.0	277.0	257.94	263.0	228.0	227.0
10.0	1.0	5.0	229.0	233.0	362.0	674.12	879.0	948.0	977.0	884.0	965.16	918.0	935.12	890.0	794.0	548.0	425.0	387.0	303.0	294.0	266.44	256.0	233.0	254.0	230.0	239.0	224.0	233.0	368.0	696.0	896.0	942.12	945.0	908.0	949.0	927.0	915.0	882.0	739.12	531.0	415.0	307.0	283.0	277.0	257.94	263.0	228.0	227.0	226.0
10.0	1.0	6.0	233.0	362.0	674.12	879.0	948.0	977.0	884.0	965.16	918.0	935.12	890.0	794.0	548.0	425.0	387.0	303.0	294.0	266.44	256.0	233.0	254.0	230.0	239.0	224.0	233.0	368.0	696.0	896.0	942.12	945.0	908.0	949.0	927.0	915.0	882.0	739.12	531.0	415.0	307.0	283.0	277.0	257.94	263.0	228.0	227.0	226.0	237.0
10.0	1.0	7.0	362.0	674.12	879.0	948.0	977.0	884.0	965.16	918.0	935.12	890.0	794.0	548.0	425.0	387.0	303.0	294.0	266.44	256.0	233.0	254.0	230.0	239.0	224.0	233.0	368.0	696.0	896.0	942.12	945.0	908.0	949.0	927.0	915.0	882.0	739.12	531.0	415.0	307.0	283.0	277.0	257.94	263.0	228.0	227.0	226.0	237.0	208.0
10.0	1.0	8.0	674.12	879.0	948.0	977.0	884.0	965.16	918.0	935.12	890.0	794.0	548.0	425.0	387.0	303.0	294.0	266.44	256.0	233.0	254.0	230.0	239.0	224.0	233.0	368.0	696.0	896.0	942.12	945.0	908.0	949.0	927.0	915.0	882.0	739.12	531.0	415.0	307.0	283.0	277.0	257.94	263.0	228.0	227.0	226.0	237.0	208.0	208.0
10.0	1.0	9.0	879.0	948.0	977.0	884.0	965.16	918.0	935.12	890.0	794.0	548.0	425.0	387.0	303.0	294.0	266.44	256.0	233.0	254.0	230.0	239.0	224.0	233.0	368.0	696.0	896.0	942.12	945.0	908.0	949.0	927.0	915.0	882.0	739.12	531.0	415.0	307.0	283.0	277.0	257.94	263.0	228.0	227.0	226.0	237.0	208.0	208.0	216.0
10.0	1.0	10.0	948.0	977.0	884.0	965.16	918.0	935.12	890.0	794.0	548.0	425.0	387.0	303.0	294.0	266.44	256.0	233.0	254.0	230.0	239.0	224.0	233.0	368.0	696.0	896.0	942.12	945.0	908.0	949.0	927.0	915.0	882.0	739.12	531.0	415.0	307.0	283.0	277.0	257.94	263.0	228.0	227.0	226.0	237.0	208.0	208.0	216.0	268.0
10.0	1.0	11.0	977.0	884.0	965.16	918.0	935.12	890.0	794.0	548.0	425.0	387.0	303.0	294.0	266.44	256.0	233.0	254.0	230.0	239.0	224.0	233.0	368.0	696.0	896.0	942.12	945.0	908.0	949.0	927.0	915.0	882.0	739.12	531.0	415.0	307.0	283.0	277.0	257.94	263.0	228.0	227.0	226.0	237.0	208.0	208.0	216.0	268.0	306.0
10.0	1.0	12.0	884.0	965.16	918.0	935.12	890.0	794.0	548.0	425.0	387.0	303.0	294.0	266.44	256.0	233.0	254.0	230.0	239.0	224.0	233.0	368.0	696.0	896.0	942.12	945.0	908.0	949.0	927.0	915.0	882.0	739.12	531.0	415.0	307.0	283.0	277.0	257.94	263.0	228.0	227.0	226.0	237.0	208.0	208.0	216.0	268.0	306.0	304.0
10.0	1.0	13.0	965.16	918.0	935.12	890.0	794.0	548.0	425.0	387.0	303.0	294.0	266.44	256.0	233.0	254.0	230.0	239.0	224.0	233.0	368.0	696.0	896.0	942.12	945.0	908.0	949.0	927.0	915.0	882.0	739.12	531.0	415.0	307.0	283.0	277.0	257.94	263.0	228.0	227.0	226.0	237.0	208.0	208.0	216.0	268.0	306.0	304.0	339.0
10.0	1.0	14.0	918.0	935.12	890.0	794.0	548.0	425.0	387.0	303.0	294.0	266.44	256.0	233.0	254.0	230.0	239.0	224.0	233.0	368.0	696.0	896.0	942.12	945.0	908.0	949.0	927.0	915.0	882.0	739.12	531.0	415.0	307.0	283.0	277.0	257.94	263.0	228.0	227.0	226.0	237.0	208.0	208.0	216.0	268.0	306.0	304.0	339.0	286.0
10.0	1.0	15.0	935.12	890.0	794.0	548.0	425.0	387.0	303.0	294.0	266.44	256.0	233.0	254.0	230.0	239.0	224.0	233.0	368.0	696.0	896.0	942.12	945.0	908.0	949.0	927.0	915.0	882.0	739.12	531.0	415.0	307.0	283.0	277.0	257.94	263.0	228.0	227.0	226.0	237.0	208.0	208.0	216.0	268.0	306.0	304.0	339.0	286.0	306.0
10.0	1.0	16.0	890.0	794.0	548.0	425.0	387.0	303.0	294.0	266.44	256.0	233.0	254.0	230.0	239.0	224.0	233.0	368.0	696.0	896.0	942.12	945.0	908.0	949.0	927.0	915.0	882.0	739.12	531.0	415.0	307.0	283.0	277.0	257.94	263.0	228.0	227.0	226.0	237.0	208.0	208.0	216.0	268.0	306.0	304.0	339.0	286.0	306.0	298.0
10.0	1.0	17.0	794.0	548.0	425.0	387.0	303.0	294.0	266.44	256.0	233.0	254.0	230.0	239.0	224.0	233.0	368.0	696.0	896.0	942.12	945.0	908.0	949.0	927.0	915.0	882.0	739.12	531.0	415.0	307.0	283.0	277.0	257.94	263.0	228.0	227.0	226.0	237.0	208.0	208.0	216.0	268.0	306.0	304.0	339.0	286.0	306.0	298.0	307.0
10.0	1.0	18.0	548.0	425.0	387.0	303.0	294.0	266.44	256.0	233.0	254.0	230.0	239.0	224.0	233.0	368.0	696.0	896.0	942.12	945.0	908.0	949.0	927.0	915.0	882.0	739.12	531.0	415.0	307.0	283.0	277.0	257.94	263.0	228.0	227.0	226.0	237.0	208.0	208.0	216.0	268.0	306.0	304.0	339.0	286.0	306.0	298.0	307.0	304.0
10.0	1.0	19.0	425.0	387.0	303.0	294.0	266.44	256.0	233.0	254.0	230.0	239.0	224.0	233.0	368.0	696.0	896.0	942.12	945.0	908.0	949.0	927.0	915.0	882.0	739.12	531.0	415.0	307.0	283.0	277.0	257.94	263.0	228.0	227.0	226.0	237.0	208.0	208.0	216.0	268.0	306.0	304.0	339.0	286.0	306.0	298.0	307.0	304.0	325.0
10.0	1.0	20.0	387.0	303.0	294.0	266.44	256.0	233.0	254.0	230.0	239.0	224.0	233.0	368.0	696.0	896.0	942.12	945.0	908.0	949.0	927.0	915.0	882.0	739.12	531.0	415.0	307.0	283.0	277.0	257.94	263.0	228.0	227.0	226.0	237.0	208.0	208.0	216.0	268.0	306.0	304.0	339.0	286.0	306.0	298.0	307.0	304.0	325.0	274.0
10.0	1.0	21.0	303.0	294.0	266.44	256.0	233.0	254.0	230.0	239.0	224.0	233.0	368.0	696.0	896.0	942.12	945.0	908.0	949.0	927.0	915.0	882.0	739.12	531.0	415.0	307.0	283.0	277.0	257.94	263.0	228.0	227.0	226.0	237.0	208.0	208.0	216.0	268.0	306.0	304.0	339.0	286.0	306.0	298.0	307.0	304.0	325.0	274.0	259.0
10.0	1.0	22.0	294.0	266.44	256.0	233.0	254.0	230.0	239.0	224.0	233.0	368.0	696.0	896.0	942.12	945.0	908.0	949.0	927.0	915.0	882.0	739.12	531.0	415.0	307.0	283.0	277.0	257.94	263.0	228.0	227.0	226.0	237.0	208.0	208.0	216.0	268.0	306.0	304.0	339.0	286.0	306.0	298.0	307.0	304.0	325.0	274.0	259.0	257.0
10.0	1.0	23.0	266.44	256.0	233.0	254.0	230.0	239.0	224.0	233.0	368.0	696.0	896.0	942.12	945.0	908.0	949.0	927.0	915.0	882.0	739.12	531.0	415.0	307.0	283.0	277.0	257.94	263.0	228.0	227.0	226.0	237.0	208.0	208.0	216.0	268.0	306.0	304.0	339.0	286.0	306.0	298.0	307.0	304.0	325.0	274.0	259.0	257.0	253.0
11.0	1.0	0.0	256.0	233.0	254.0	230.0	239.0	224.0	233.0	368.0	696.0	896.0	942.12	945.0	908.0	949.0	927.0	915.0	882.0	739.12	531.0	415.0	307.0	283.0	277.0	257.94	263.0	228.0	227.0	226.0	237.0	208.0	208.0	216.0	268.0	306.0	304.0	339.0	286.0	306.0	298.0	307.0	304.0	325.0	274.0	259.0	257.0	253.0	214.0
11.0	1.0	1.0	233.0	254.0	230.0	239.0	224.0	233.0	368.0	696.0	896.0	942.12	945.0	908.0	949.0	927.0	915.0	882.0	739.12	531.0	415.0	307.0	283.0	277.0	257.94	263.0	228.0	227.0	226.0	237.0	208.0	208.0	216.0	268.0	306.0	304.0	339.0	286.0	306.0	298.0	307.0	304.0	325.0	274.0	259.0	257.0	253.0	214.0	219.83
11.0	1.0	2.0	254.0	230.0	239.0	224.0	233.0	368.0	696.0	896.0	942.12	945.0	908.0	949.0	927.0	915.0	882.0	739.12	531.0	415.0	307.0	283.0	277.0	257.94	263.0	228.0	227.0	226.0	237.0	208.0	208.0	216.0	268.0	306.0	304.0	339.0	286.0	306.0	298.0	307.0	304.0	325.0	274.0	259.0	257.0	253.0	214.0	219.83	231.0
11.0	1.0	3.0	230.0	239.0	224.0	233.0	368.0	696.0	896.0	942.12	945.0	908.0	949.0	927.0	915.0	882.0	739.12	531.0	415.0	307.0	283.0	277.0	257.94	263.0	228.0	227.0	226.0	237.0	208.0	208.0	216.0	268.0	306.0	304.0	339.0	286.0	306.0	298.0	307.0	304.0	325.0	274.0	259.0	257.0	253.0	214.0	219.83	231.0	220.0
11.0	1.0	4.0	239.0	224.0	233.0	368.0	696.0	896.0	942.12	945.0	908.0	949.0	927.0	915.0	882.0	739.12	531.0	415.0	307.0	283.0	277.0	257.94	263.0	228.0	227.0	226.0	237.0	208.0	208.0	216.0	268.0	306.0	304.0	339.0	286.0	306.0	298.0	307.0	304.0	325.0	274.0	259.0	257.0	253.0	214.0	219.83	231.0	220.0	231.0
11.0	1.0	5.0	224.0	233.0	368.0	696.0	896.0	942.12	945.0	908.0	949.0	927.0	915.0	882.0	739.12	531.0	415.0	307.0	283.0	277.0	257.94	263.0	228.0	227.0	226.0	237.0	208.0	208.0	216.0	268.0	306.0	304.0	339.0	286.0	306.0	298.0	307.0	304.0	325.0	274.0	259.0	257.0	253.0	214.0	219.83	231.0	220.0	231.0	229.0
11.0	1.0	6.0	233.0	368.0	696.0	896.0	942.12	945.0	908.0	949.0	927.0	915.0	882.0	739.12	531.0	415.0	307.0	283.0	277.0	257.94	263.0	228.0	227.0	226.0	237.0	208.0	208.0	216.0	268.0	306.0	304.0	339.0	286.0	306.0	298.0	307.0	304.0	325.0	274.0	259.0	257.0	253.0	214.0	219.83	231.0	220.0	231.0	229.0	223.0
11.0	1.0	7.0	368.0	696.0	896.0	942.12	945.0	908.0	949.0	927.0	915.0	882.0	739.12	531.0	415.0	307.0	283.0	277.0	257.94	263.0	228.0	227.0	226.0	237.0	208.0	208.0	216.0	268.0	306.0	304.0	339.0	286.0	306.0	298.0	307.0	304.0	325.0	274.0	259.0	257.0	253.0	214.0	219.83	231.0	220.0	231.0	229.0	223.0	231.0
11.0	1.0	8.0	696.0	896.0	942.12	945.0	908.0	949.0	927.0	915.0	882.0	739.12	531.0	415.0	307.0	283.0	277.0	257.94	263.0	228.0	227.0	226.0	237.0	208.0	208.0	216.0	268.0	306.0	304.0	339.0	286.0	306.0	298.0	307.0	304.0	325.0	274.0	259.0	257.0	253.0	214.0	219.83	231.0	220.0	231.0	229.0	223.0	231.0	224.0
11.0	1.0	9.0	896.0	942.12	945.0	908.0	949.0	927.0	915.0	882.0	739.12	531.0	415.0	307.0	283.0	277.0	257.94	263.0	228.0	227.0	226.0	237.0	208.0	208.0	216.0	268.0	306.0	304.0	339.0	286.0	306.0	298.0	307.0	304.0	325.0	274.0	259.0	257.0	253.0	214.0	219.83	231.0	220.0	231.0	229.0	223.0	231.0	224.0	215.0
11.0	1.0	10.0	942.12	945.0	908.0	949.0	927.0	915.0	882.0	739.12	531.0	415.0	307.0	283.0	277.0	257.94	263.0	228.0	227.0	226.0	237.0	208.0	208.0	216.0	268.0	306.0	304.0	339.0	286.0	306.0	298.0	307.0	304.0	325.0	274.0	259.0	257.0	253.0	214.0	219.83	231.0	220.0	231.0	229.0	223.0	231.0	224.0	215.0	233.0
11.0	1.0	11.0	945.0	908.0	949.0	927.0	915.0	882.0	739.12	531.0	415.0	307.0	283.0	277.0	257.94	263.0	228.0	227.0	226.0	237.0	208.0	208.0	216.0	268.0	306.0	304.0	339.0	286.0	306.0	298.0	307.0	304.0	325.0	274.0	259.0	257.0	253.0	214.0	219.83	231.0	220.0	231.0	229.0	223.0	231.0	224.0	215.0	233.0	266.0
11.0	1.0	12.0	908.0	949.0	927.0	915.0	882.0	739.12	531.0	415.0	307.0	283.0	277.0	257.94	263.0	228.0	227.0	226.0	237.0	208.0	208.0	216.0	268.0	306.0	304.0	339.0	286.0	306.0	298.0	307.0	304.0	325.0	274.0	259.0	257.0	253.0	214.0	219.83	231.0	220.0	231.0	229.0	223.0	231.0	224.0	215.0	233.0	266.0	237.0
11.0	1.0	13.0	949.0	927.0	915.0	882.0	739.12	531.0	415.0	307.0	283.0	277.0	257.94	263.0	228.0	227.0	226.0	237.0	208.0	208.0	216.0	268.0	306.0	304.0	339.0	286.0	306.0	298.0	307.0	304.0	325.0	274.0	259.0	257.0	253.0	214.0	219.83	231.0	220.0	231.0	229.0	223.0	231.0	224.0	215.0	233.0	266.0	237.0	284.0
11.0	1.0	14.0	927.0	915.0	882.0	739.12	531.0	415.0	307.0	283.0	277.0	257.94	263.0	228.0	227.0	226.0	237.0	208.0	208.0	216.0	268.0	306.0	304.0	339.0	286.0	306.0	298.0	307.0	304.0	325.0	274.0	259.0	257.0	253.0	214.0	219.83	231.0	220.0	231.0	229.0	223.0	231.0	224.0	215.0	233.0	266.0	237.0	284.0	264.0
11.0	1.0	15.0	915.0	882.0	739.12	531.0	415.0	307.0	283.0	277.0	257.94	263.0	228.0	227.0	226.0	237.0	208.0	208.0	216.0	268.0	306.0	304.0	339.0	286.0	306.0	298.0	307.0	304.0	325.0	274.0	259.0	257.0	253.0	214.0	219.83	231.0	220.0	231.0	229.0	223.0	231.0	224.0	215.0	233.0	266.0	237.0	284.0	264.0	253.0
11.0	1.0	16.0	882.0	739.12	531.0	415.0	307.0	283.0	277.0	257.94	263.0	228.0	227.0	226.0	237.0	208.0	208.0	216.0	268.0	306.0	304.0	339.0	286.0	306.0	298.0	307.0	304.0	325.0	274.0	259.0	257.0	253.0	214.0	219.83	231.0	220.0	231.0	229.0	223.0	231.0	224.0	215.0	233.0	266.0	237.0	284.0	264.0	253.0	264.0
11.0	1.0	17.0	739.12	531.0	415.0	307.0	283.0	277.0	257.94	263.0	228.0	227.0	226.0	237.0	208.0	208.0	216.0	268.0	306.0	304.0	339.0	286.0	306.0	298.0	307.0	304.0	325.0	274.0	259.0	257.0	253.0	214.0	219.83	231.0	220.0	231.0	229.0	223.0	231.0	224.0	215.0	233.0	266.0	237.0	284.0	264.0	253.0	264.0	280.0
11.0	1.0	18.0	531.0	415.0	307.0	283.0	277.0	257.94	263.0	228.0	227.0	226.0	237.0	208.0	208.0	216.0	268.0	306.0	304.0	339.0	286.0	306.0	298.0	307.0	304.0	325.0	274.0	259.0	257.0	253.0	214.0	219.83	231.0	220.0	231.0	229.0	223.0	231.0	224.0	215.0	233.0	266.0	237.0	284.0	264.0	253.0	264.0	280.0	247.0
11.0	1.0	19.0	415.0	307.0	283.0	277.0	257.94	263.0	228.0	227.0	226.0	237.0	208.0	208.0	216.0	268.0	306.0	304.0	339.0	286.0	306.0	298.0	307.0	304.0	325.0	274.0	259.0	257.0	253.0	214.0	219.83	231.0	220.0	231.0	229.0	223.0	231.0	224.0	215.0	233.0	266.0	237.0	284.0	264.0	253.0	264.0	280.0	247.0	271.0
11.0	1.0	20.0	307.0	283.0	277.0	257.94	263.0	228.0	227.0	226.0	237.0	208.0	208.0	216.0	268.0	306.0	304.0	339.0	286.0	306.0	298.0	307.0	304.0	325.0	274.0	259.0	257.0	253.0	214.0	219.83	231.0	220.0	231.0	229.0	223.0	231.0	224.0	215.0	233.0	266.0	237.0	284.0	264.0	253.0	264.0	280.0	247.0	271.0	267.0
11.0	1.0	21.0	283.0	277.0	257.94	263.0	228.0	227.0	226.0	237.0	208.0	208.0	216.0	268.0	306.0	304.0	339.0	286.0	306.0	298.0	307.0	304.0	325.0	274.0	259.0	257.0	253.0	214.0	219.83	231.0	220.0	231.0	229.0	223.0	231.0	224.0	215.0	233.0	266.0	237.0	284.0	264.0	253.0	264.0	280.0	247.0	271.0	267.0	231.0
11.0	1.0	22.0	277.0	257.94	263.0	228.0	227.0	226.0	237.0	208.0	208.0	216.0	268.0	306.0	304.0	339.0	286.0	306.0	298.0	307.0	304.0	325.0	274.0	259.0	257.0	253.0	214.0	219.83	231.0	220.0	231.0	229.0	223.0	231.0	224.0	215.0	233.0	266.0	237.0	284.0	264.0	253.0	264.0	280.0	247.0	271.0	267.0	231.0	251.0
11.0	1.0	23.0	257.94	263.0	228.0	227.0	226.0	237.0	208.0	208.0	216.0	268.0	306.0	304.0	339.0	286.0	306.0	298.0	307.0	304.0	325.0	274.0	259.0	257.0	253.0	214.0	219.83	231.0	220.0	231.0	229.0	223.0	231.0	224.0	215.0	233.0	266.0	237.0	284.0	264.0	253.0	264.0	280.0	247.0	271.0	267.0	231.0	251.0	228.0
12.0	0.0	0.0	263.0	228.0	227.0	226.0	237.0	208.0	208.0	216.0	268.0	306.0	304.0	339.0	286.0	306.0	298.0	307.0	304.0	325.0	274.0	259.0	257.0	253.0	214.0	219.83	231.0	220.0	231.0	229.0	223.0	231.0	224.0	215.0	233.0	266.0	237.0	284.0	264.0	253.0	264.0	280.0	247.0	271.0	267.0	231.0	251.0	228.0	227.0
12.0	0.0	1.0	228.0	227.0	226.0	237.0	208.0	208.0	216.0	268.0	306.0	304.0	339.0	286.0	306.0	298.0	307.0	304.0	325.0	274.0	259.0	257.0	253.0	214.0	219.83	231.0	220.0	231.0	229.0	223.0	231.0	224.0	215.0	233.0	266.0	237.0	284.0	264.0	253.0	264.0	280.0	247.0	271.0	267.0	231.0	251.0	228.0	227.0	219.83
12.0	0.0	2.0	227.0	226.0	237.0	208.0	208.0	216.0	268.0	306.0	304.0	339.0	286.0	306.0	298.0	307.0	304.0	325.0	274.0	259.0	257.0	253.0	214.0	219.83	231.0	220.0	231.0	229.0	223.0	231.0	224.0	215.0	233.0	266.0	237.0	284.0	264.0	253.0	264.0	280.0	247.0	271.0	267.0	231.0	251.0	228.0	227.0	219.83	251.5
12.0	0.0	3.0	226.0	237.0	208.0	208.0	216.0	268.0	306.0	304.0	339.0	286.0	306.0	298.0	307.0	304.0	325.0	274.0	259.0	257.0	253.0	214.0	219.83	231.0	220.0	231.0	229.0	223.0	231.0	224.0	215.0	233.0	266.0	237.0	284.0	264.0	253.0	264.0	280.0	247.0	271.0	267.0	231.0	251.0	228.0	227.0	219.83	251.5	239.0
12.0	0.0	4.0	237.0	208.0	208.0	216.0	268.0	306.0	304.0	339.0	286.0	306.0	298.0	307.0	304.0	325.0	274.0	259.0	257.0	253.0	214.0	219.83	231.0	220.0	231.0	229.0	223.0	231.0	224.0	215.0	233.0	266.0	237.0	284.0	264.0	253.0	264.0	280.0	247.0	271.0	267.0	231.0	251.0	228.0	227.0	219.83	251.5	239.0	244.5
12.0	0.0	5.0	208.0	208.0	216.0	268.0	306.0	304.0	339.0	286.0	306.0	298.0	307.0	304.0	325.0	274.0	259.0	257.0	253.0	214.0	219.83	231.0	220.0	231.0	229.0	223.0	231.0	224.0	215.0	233.0	266.0	237.0	284.0	264.0	253.0	264.0	280.0	247.0	271.0	267.0	231.0	251.0	228.0	227.0	219.83	251.5	239.0	244.5	236.5
12.0	0.0	6.0	208.0	216.0	268.0	306.0	304.0	339.0	286.0	306.0	298.0	307.0	304.0	325.0	274.0	259.0	257.0	253.0	214.0	219.83	231.0	220.0	231.0	229.0	223.0	231.0	224.0	215.0	233.0	266.0	237.0	284.0	264.0	253.0	264.0	280.0	247.0	271.0	267.0	231.0	251.0	228.0	227.0	219.83	251.5	239.0	244.5	236.5	243.5
12.0	0.0	7.0	216.0	268.0	306.0	304.0	339.0	286.0	306.0	298.0	307.0	304.0	325.0	274.0	259.0	257.0	253.0	214.0	219.83	231.0	220.0	231.0	229.0	223.0	231.0	224.0	215.0	233.0	266.0	237.0	284.0	264.0	253.0	264.0	280.0	247.0	271.0	267.0	231.0	251.0	228.0	227.0	219.83	251.5	239.0	244.5	236.5	243.5	222.5
12.0	0.0	8.0	268.0	306.0	304.0	339.0	286.0	306.0	298.0	307.0	304.0	325.0	274.0	259.0	257.0	253.0	214.0	219.83	231.0	220.0	231.0	229.0	223.0	231.0	224.0	215.0	233.0	266.0	237.0	284.0	264.0	253.0	264.0	280.0	247.0	271.0	267.0	231.0	251.0	228.0	227.0	219.83	251.5	239.0	244.5	236.5	243.5	222.5	243.5
12.0	0.0	9.0	306.0	304.0	339.0	286.0	306.0	298.0	307.0	304.0	325.0	274.0	259.0	257.0	253.0	214.0	219.83	231.0	220.0	231.0	229.0	223.0	231.0	224.0	215.0	233.0	266.0	237.0	284.0	264.0	253.0	264.0	280.0	247.0	271.0	267.0	231.0	251.0	228.0	227.0	219.83	251.5	239.0	244.5	236.5	243.5	222.5	243.5	353.0
12.0	0.0	10.0	304.0	339.0	286.0	306.0	298.0	307.0	304.0	325.0	274.0	259.0	257.0	253.0	214.0	219.83	231.0	220.0	231.0	229.0	223.0	231.0	224.0	215.0	233.0	266.0	237.0	284.0	264.0	253.0	264.0	280.0	247.0	271.0	267.0	231.0	251.0	228.0	227.0	219.83	251.5	239.0	244.5	236.5	243.5	222.5	243.5	353.0	638.0
12.0	0.0	11.0	339.0	286.0	306.0	298.0	307.0	304.0	325.0	274.0	259.0	257.0	253.0	214.0	219.83	231.0	220.0	231.0	229.0	223.0	231.0	224.0	215.0	233.0	266.0	237.0	284.0	264.0	253.0	264.0	280.0	247.0	271.0	267.0	231.0	251.0	228.0	227.0	219.83	251.5	239.0	244.5	236.5	243.5	222.5	243.5	353.0	638.0	954.12
12.0	0.0	12.0	286.0	306.0	298.0	307.0	304.0	325.0	274.0	259.0	257.0	253.0	214.0	219.83	231.0	220.0	231.0	229.0	223.0	231.0	224.0	215.0	233.0	266.0	237.0	284.0	264.0	253.0	264.0	280.0	247.0	271.0	267.0	231.0	251.0	228.0	227.0	219.83	251.5	239.0	244.5	236.5	243.5	222.5	243.5	353.0	638.0	954.12	977.0
12.0	0.0	13.0	306.0	298.0	307.0	304.0	325.0	274.0	259.0	257.0	253.0	214.0	219.83	231.0	220.0	231.0	229.0	223.0	231.0	224.0	215.0	233.0	266.0	237.0	284.0	264.0	253.0	264.0	280.0	247.0	271.0	267.0	231.0	251.0	228.0	227.0	219.83	251.5	239.0	244.5	236.5	243.5	222.5	243.5	353.0	638.0	954.12	977.0	1000.0
12.0	0.0	14.0	298.0	307.0	304.0	325.0	274.0	259.0	257.0	253.0	214.0	219.83	231.0	220.0	231.0	229.0	223.0	231.0	224.0	215.0	233.0	266.0	237.0	284.0	264.0	253.0	264.0	280.0	247.0	271.0	267.0	231.0	251.0	228.0	227.0	219.83	251.5	239.0	244.5	236.5	243.5	222.5	243.5	353.0	638.0	954.12	977.0	1000.0	918.0
12.0	0.0	15.0	307.0	304.0	325.0	274.0	259.0	257.0	253.0	214.0	219.83	231.0	220.0	231.0	229.0	223.0	231.0	224.0	215.0	233.0	266.0	237.0	284.0	264.0	253.0	264.0	280.0	247.0	271.0	267.0	231.0	251.0	228.0	227.0	219.83	251.5	239.0	244.5	236.5	243.5	222.5	243.5	353.0	638.0	954.12	977.0	1000.0	918.0	983.12
12.0	0.0	16.0	304.0	325.0	274.0	259.0	257.0	253.0	214.0	219.83	231.0	220.0	231.0	229.0	223.0	231.0	224.0	215.0	233.0	266.0	237.0	284.0	264.0	253.0	264.0	280.0	247.0	271.0	267.0	231.0	251.0	228.0	227.0	219.83	251.5	239.0	244.5	236.5	243.5	222.5	243.5	353.0	638.0	954.12	977.0	1000.0	918.0	983.12	980.0
12.0	0.0	17.0	325.0	274.0	259.0	257.0	253.0	214.0	219.83	231.0	220.0	231.0	229.0	223.0	231.0	224.0	215.0	233.0	266.0	237.0	284.0	264.0	253.0	264.0	280.0	247.0	271.0	267.0	231.0	251.0	228.0	227.0	219.83	251.5	239.0	244.5	236.5	243.5	222.5	243.5	353.0	638.0	954.12	977.0	1000.0	918.0	983.12	980.0	977.0
12.0	0.0	18.0	274.0	259.0	257.0	253.0	214.0	219.83	231.0	220.0	231.0	229.0	223.0	231.0	224.0	215.0	233.0	266.0	237.0	284.0	264.0	253.0	264.0	280.0	247.0	271.0	267.0	231.0	251.0	228.0	227.0	219.83	251.5	239.0	244.5	236.5	243.5	222.5	243.5	353.0	638.0	954.12	977.0	1000.0	918.0	983.12	980.0	977.0	961.0
12.0	0.0	19.0	259.0	257.0	253.0	214.0	219.83	231.0	220.0	231.0	229.0	223.0	231.0	224.0	215.0	233.0	266.0	237.0	284.0	264.0	253.0	264.0	280.0	247.0	271.0	267.0	231.0	251.0	228.0	227.0	219.83	251.5	239.0	244.5	236.5	243.5	222.5	243.5	353.0	638.0	954.12	977.0	1000.0	918.0	983.12	980.0	977.0	961.0	817.0
12.0	0.0	20.0	257.0	253.0	214.0	219.83	231.0	220.0	231.0	229.0	223.0	231.0	224.0	215.0	233.0	266.0	237.0	284.0	264.0	253.0	264.0	280.0	247.0	271.0	267.0	231.0	251.0	228.0	227.0	219.83	251.5	239.0	244.5	236.5	243.5	222.5	243.5	353.0	638.0	954.12	977.0	1000.0	918.0	983.12	980.0	977.0	961.0	817.0	585.0
12.0	0.0	21.0	253.0	214.0	219.83	231.0	220.0	231.0	229.0	223.0	231.0	224.0	215.0	233.0	266.0	237.0	284.0	264.0	253.0	264.0	280.0	247.0	271.0	267.0	231.0	251.0	228.0	227.0	219.83	251.5	239.0	244.5	236.5	243.5	222.5	243.5	353.0	638.0	954.12	977.0	1000.0	918.0	983.12	980.0	977.0	961.0	817.0	585.0	470.0
12.0	0.0	22.0	214.0	219.83	231.0	220.0	231.0	229.0	223.0	231.0	224.0	215.0	233.0	266.0	237.0	284.0	264.0	253.0	264.0	280.0	247.0	271.0	267.0	231.0	251.0	228.0	227.0	219.83	251.5	239.0	244.5	236.5	243.5	222.5	243.5	353.0	638.0	954.12	977.0	1000.0	918.0	983.12	980.0	977.0	961.0	817.0	585.0	470.0	374.0
12.0	0.0	23.0	219.83	231.0	220.0	231.0	229.0	223.0	231.0	224.0	215.0	233.0	266.0	237.0	284.0	264.0	253.0	264.0	280.0	247.0	271.0	267.0	231.0	251.0	228.0	227.0	219.83	251.5	239.0	244.5	236.5	243.5	222.5	243.5	353.0	638.0	954.12	977.0	1000.0	918.0	983.12	980.0	977.0	961.0	817.0	585.0	470.0	374.0	323.0
13.0	0.0	0.0	231.0	220.0	231.0	229.0	223.0	231.0	224.0	215.0	233.0	266.0	237.0	284.0	264.0	253.0	264.0	280.0	247.0	271.0	267.0	231.0	251.0	228.0	227.0	219.83	251.5	239.0	244.5	236.5	243.5	222.5	243.5	353.0	638.0	954.12	977.0	1000.0	918.0	983.12	980.0	977.0	961.0	817.0	585.0	470.0	374.0	323.0	291.0
13.0	0.0	1.0	220.0	231.0	229.0	223.0	231.0	224.0	215.0	233.0	266.0	237.0	284.0	264.0	253.0	264.0	280.0	247.0	271.0	267.0	231.0	251.0	228.0	227.0	219.83	251.5	239.0	244.5	236.5	243.5	222.5	243.5	353.0	638.0	954.12	977.0	1000.0	918.0	983.12	980.0	977.0	961.0	817.0	585.0	470.0	374.0	323.0	291.0	256.91
13.0	0.0	2.0	231.0	229.0	223.0	231.0	224.0	215.0	233.0	266.0	237.0	284.0	264.0	253.0	264.0	280.0	247.0	271.0	267.0	231.0	251.0	228.0	227.0	219.83	251.5	239.0	244.5	236.5	243.5	222.5	243.5	353.0	638.0	954.12	977.0	1000.0	918.0	983.12	980.0	977.0	961.0	817.0	585.0	470.0	374.0	323.0	291.0	256.91	247.0
13.0	0.0	3.0	229.0	223.0	231.0	224.0	215.0	233.0	266.0	237.0	284.0	264.0	253.0	264.0	280.0	247.0	271.0	267.0	231.0	251.0	228.0	227.0	219.83	251.5	239.0	244.5	236.5	243.5	222.5	243.5	353.0	638.0	954.12	977.0	1000.0	918.0	983.12	980.0	977.0	961.0	817.0	585.0	470.0	374.0	323.0	291.0	256.91	247.0	245.0
13.0	0.0	4.0	223.0	231.0	224.0	215.0	233.0	266.0	237.0	284.0	264.0	253.0	264.0	280.0	247.0	271.0	267.0	231.0	251.0	228.0	227.0	219.83	251.5	239.0	244.5	236.5	243.5	222.5	243.5	353.0	638.0	954.12	977.0	1000.0	918.0	983.12	980.0	977.0	961.0	817.0	585.0	470.0	374.0	323.0	291.0	256.91	247.0	245.0	235.0
13.0	0.0	5.0	231.0	224.0	215.0	233.0	266.0	237.0	284.0	264.0	253.0	264.0	280.0	247.0	271.0	267.0	231.0	251.0	228.0	227.0	219.83	251.5	239.0	244.5	236.5	243.5	222.5	243.5	353.0	638.0	954.12	977.0	1000.0	918.0	983.12	980.0	977.0	961.0	817.0	585.0	470.0	374.0	323.0	291.0	256.91	247.0	245.0	235.0	243.0
13.0	0.0	6.0	224.0	215.0	233.0	266.0	237.0	284.0	264.0	253.0	264.0	280.0	247.0	271.0	267.0	231.0	251.0	228.0	227.0	219.83	251.5	239.0	244.5	236.5	243.5	222.5	243.5	353.0	638.0	954.12	977.0	1000.0	918.0	983.12	980.0	977.0	961.0	817.0	585.0	470.0	374.0	323.0	291.0	256.91	247.0	245.0	235.0	243.0	248.0
13.0	0.0	7.0	215.0	233.0	266.0	237.0	284.0	264.0	253.0	264.0	280.0	247.0	271.0	267.0	231.0	251.0	228.0	227.0	219.83	251.5	239.0	244.5	236.5	243.5	222.5	243.5	353.0	638.0	954.12	977.0	1000.0	918.0	983.12	980.0	977.0	961.0	817.0	585.0	470.0	374.0	323.0	291.0	256.91	247.0	245.0	235.0	243.0	248.0	221.0
13.0	0.0	8.0	233.0	266.0	237.0	284.0	264.0	253.0	264.0	280.0	247.0	271.0	267.0	231.0	251.0	228.0	227.0	219.83	251.5	239.0	244.5	236.5	243.5	222.5	243.5	353.0	638.0	954.12	977.0	1000.0	918.0	983.12	980.0	977.0	961.0	817.0	585.0	470.0	374.0	323.0	291.0	256.91	247.0	245.0	235.0	243.0	248.0	221.0	254.0
13.0	0.0	9.0	266.0	237.0	284.0	264.0	253.0	264.0	280.0	247.0	271.0	267.0	231.0	251.0	228.0	227.0	219.83	251.5	239.0	244.5	236.5	243.5	222.5	243.5	353.0	638.0	954.12	977.0	1000.0	918.0	983.12	980.0	977.0	961.0	817.0	585.0	470.0	374.0	323.0	291.0	256.91	247.0	245.0	235.0	243.0	248.0	221.0	254.0	351.0
13.0	0.0	10.0	237.0	284.0	264.0	253.0	264.0	280.0	247.0	271.0	267.0	231.0	251.0	228.0	227.0	219.83	251.5	239.0	244.5	236.5	243.5	222.5	243.5	353.0	638.0	954.12	977.0	1000.0	918.0	983.12	980.0	977.0	961.0	817.0	585.0	470.0	374.0	323.0	291.0	256.91	247.0	245.0	235.0	243.0	248.0	221.0	254.0	351.0	702.0
13.0	0.0	11.0	284.0	264.0	253.0	264.0	280.0	247.0	271.0	267.0	231.0	251.0	228.0	227.0	219.83	251.5	239.0	244.5	236.5	243.5	222.5	243.5	353.0	638.0	954.12	977.0	1000.0	918.0	983.12	980.0	977.0	961.0	817.0	585.0	470.0	374.0	323.0	291.0	256.91	247.0	245.0	235.0	243.0	248.0	221.0	254.0	351.0	702.0	919.0
13.0	0.0	12.0	264.0	253.0	264.0	280.0	247.0	271.0	267.0	231.0	251.0	228.0	227.0	219.83	251.5	239.0	244.5	236.5	243.5	222.5	243.5	353.0	638.0	954.12	977.0	1000.0	918.0	983.12	980.0	977.0	961.0	817.0	585.0	470.0	374.0	323.0	291.0	256.91	247.0	245.0	235.0	243.0	248.0	221.0	254.0	351.0	702.0	919.0	994.0
13.0	0.0	13.0	253.0	264.0	280.0	247.0	271.0	267.0	231.0	251.0	228.0	227.0	219.83	251.5	239.0	244.5	236.5	243.5	222.5	243.5	353.0	638.0	954.12	977.0	1000.0	918.0	983.12	980.0	977.0	961.0	817.0	585.0	470.0	374.0	323.0	291.0	256.91	247.0	245.0	235.0	243.0	248.0	221.0	254.0	351.0	702.0	919.0	994.0	1000.08
13.0	0.0	14.0	264.0	280.0	247.0	271.0	267.0	231.0	251.0	228.0	227.0	219.83	251.5	239.0	244.5	236.5	243.5	222.5	243.5	353.0	638.0	954.12	977.0	1000.0	918.0	983.12	980.0	977.0	961.0	817.0	585.0	470.0	374.0	323.0	291.0	256.91	247.0	245.0	235.0	243.0	248.0	221.0	254.0	351.0	702.0	919.0	994.0	1000.08	917.0
13.0	0.0	15.0	280.0	247.0	271.0	267.0	231.0	251.0	228.0	227.0	219.83	251.5	239.0	244.5	236.5	243.5	222.5	243.5	353.0	638.0	954.12	977.0	1000.0	918.0	983.12	980.0	977.0	961.0	817.0	585.0	470.0	374.0	323.0	291.0	256.91	247.0	245.0	235.0	243.0	248.0	221.0	254.0	351.0	702.0	919.0	994.0	1000.08	917.0	987.0
13.0	0.0	16.0	247.0	271.0	267.0	231.0	251.0	228.0	227.0	219.83	251.5	239.0	244.5	236.5	243.5	222.5	243.5	353.0	638.0	954.12	977.0	1000.0	918.0	983.12	980.0	977.0	961.0	817.0	585.0	470.0	374.0	323.0	291.0	256.91	247.0	245.0	235.0	243.0	248.0	221.0	254.0	351.0	702.0	919.0	994.0	1000.08	917.0	987.0	952.0
13.0	0.0	17.0	271.0	267.0	231.0	251.0	228.0	227.0	219.83	251.5	239.0	244.5	236.5	243.5	222.5	243.5	353.0	638.0	954.12	977.0	1000.0	918.0	983.12	980.0	977.0	961.0	817.0	585.0	470.0	374.0	323.0	291.0	256.91	247.0	245.0	235.0	243.0	248.0	221.0	254.0	351.0	702.0	919.0	994.0	1000.08	917.0	987.0	952.0	938.12
13.0	0.0	18.0	267.0	231.0	251.0	228.0	227.0	219.83	251.5	239.0	244.5	236.5	243.5	222.5	243.5	353.0	638.0	954.12	977.0	1000.0	918.0	983.12	980.0	977.0	961.0	817.0	585.0	470.0	374.0	323.0	291.0	256.91	247.0	245.0	235.0	243.0	248.0	221.0	254.0	351.0	702.0	919.0	994.0	1000.08	917.0	987.0	952.0	938.12	941.0
13.0	0.0	19.0	231.0	251.0	228.0	227.0	219.83	251.5	239.0	244.5	236.5	243.5	222.5	243.5	353.0	638.0	954.12	977.0	1000.0	918.0	983.12	980.0	977.0	961.0	817.0	585.0	470.0	374.0	323.0	291.0	256.91	247.0	245.0	235.0	243.0	248.0	221.0	254.0	351.0	702.0	919.0	994.0	1000.08	917.0	987.0	952.0	938.12	941.0	798.0
13.0	0.0	20.0	251.0	228.0	227.0	219.83	251.5	239.0	244.5	236.5	243.5	222.5	243.5	353.0	638.0	954.12	977.0	1000.0	918.0	983.12	980.0	977.0	961.0	817.0	585.0	470.0	374.0	323.0	291.0	256.91	247.0	245.0	235.0	243.0	248.0	221.0	254.0	351.0	702.0	919.0	994.0	1000.08	917.0	987.0	952.0	938.12	941.0	798.0	551.0
13.0	0.0	21.0	228.0	227.0	219.83	251.5	239.0	244.5	236.5	243.5	222.5	243.5	353.0	638.0	954.12	977.0	1000.0	918.0	983.12	980.0	977.0	961.0	817.0	585.0	470.0	374.0	323.0	291.0	256.91	247.0	245.0	235.0	243.0	248.0	221.0	254.0	351.0	702.0	919.0	994.0	1000.08	917.0	987.0	952.0	938.12	941.0	798.0	551.0	459.0
13.0	0.0	22.0	227.0	219.83	251.5	239.0	244.5	236.5	243.5	222.5	243.5	353.0	638.0	954.12	977.0	1000.0	918.0	983.12	980.0	977.0	961.0	817.0	585.0	470.0	374.0	323.0	291.0	256.91	247.0	245.0	235.0	243.0	248.0	221.0	254.0	351.0	702.0	919.0	994.0	1000.08	917.0	987.0	952.0	938.12	941.0	798.0	551.0	459.0	384.0
13.0	0.0	23.0	219.83	251.5	239.0	244.5	236.5	243.5	222.5	243.5	353.0	638.0	954.12	977.0	1000.0	918.0	983.12	980.0	977.0	961.0	817.0	585.0	470.0	374.0	323.0	291.0	256.91	247.0	245.0	235.0	243.0	248.0	221.0	254.0	351.0	702.0	919.0	994.0	1000.08	917.0	987.0	952.0	938.12	941.0	798.0	551.0	459.0	384.0	349.0
14.0	0.0	0.0	251.5	239.0	244.5	236.5	243.5	222.5	243.5	353.0	638.0	954.12	977.0	1000.0	918.0	983.12	980.0	977.0	961.0	817.0	585.0	470.0	374.0	323.0	291.0	256.91	247.0	245.0	235.0	243.0	248.0	221.0	254.0	351.0	702.0	919.0	994.0	1000.08	917.0	987.0	952.0	938.12	941.0	798.0	551.0	459.0	384.0	349.0	283.0
14.0	0.0	1.0	239.0	244.5	236.5	243.5	222.5	243.5	353.0	638.0	954.12	977.0	1000.0	918.0	983.12	980.0	977.0	961.0	817.0	585.0	470.0	374.0	323.0	291.0	256.91	247.0	245.0	235.0	243.0	248.0	221.0	254.0	351.0	702.0	919.0	994.0	1000.08	917.0	987.0	952.0	938.12	941.0	798.0	551.0	459.0	384.0	349.0	283.0	255.91000000000005
14.0	0.0	2.0	244.5	236.5	243.5	222.5	243.5	353.0	638.0	954.12	977.0	1000.0	918.0	983.12	980.0	977.0	961.0	817.0	585.0	470.0	374.0	323.0	291.0	256.91	247.0	245.0	235.0	243.0	248.0	221.0	254.0	351.0	702.0	919.0	994.0	1000.08	917.0	987.0	952.0	938.12	941.0	798.0	551.0	459.0	384.0	349.0	283.0	255.91000000000005	258.0
14.0	0.0	3.0	236.5	243.5	222.5	243.5	353.0	638.0	954.12	977.0	1000.0	918.0	983.12	980.0	977.0	961.0	817.0	585.0	470.0	374.0	323.0	291.0	256.91	247.0	245.0	235.0	243.0	248.0	221.0	254.0	351.0	702.0	919.0	994.0	1000.08	917.0	987.0	952.0	938.12	941.0	798.0	551.0	459.0	384.0	349.0	283.0	255.91000000000005	258.0	255.0
14.0	0.0	4.0	243.5	222.5	243.5	353.0	638.0	954.12	977.0	1000.0	918.0	983.12	980.0	977.0	961.0	817.0	585.0	470.0	374.0	323.0	291.0	256.91	247.0	245.0	235.0	243.0	248.0	221.0	254.0	351.0	702.0	919.0	994.0	1000.08	917.0	987.0	952.0	938.12	941.0	798.0	551.0	459.0	384.0	349.0	283.0	255.91000000000005	258.0	255.0	232.0
14.0	0.0	5.0	222.5	243.5	353.0	638.0	954.12	977.0	1000.0	918.0	983.12	980.0	977.0	961.0	817.0	585.0	470.0	374.0	323.0	291.0	256.91	247.0	245.0	235.0	243.0	248.0	221.0	254.0	351.0	702.0	919.0	994.0	1000.08	917.0	987.0	952.0	938.12	941.0	798.0	551.0	459.0	384.0	349.0	283.0	255.91000000000005	258.0	255.0	232.0	247.0
14.0	0.0	6.0	243.5	353.0	638.0	954.12	977.0	1000.0	918.0	983.12	980.0	977.0	961.0	817.0	585.0	470.0	374.0	323.0	291.0	256.91	247.0	245.0	235.0	243.0	248.0	221.0	254.0	351.0	702.0	919.0	994.0	1000.08	917.0	987.0	952.0	938.12	941.0	798.0	551.0	459.0	384.0	349.0	283.0	255.91000000000005	258.0	255.0	232.0	247.0	239.0
14.0	0.0	7.0	353.0	638.0	954.12	977.0	1000.0	918.0	983.12	980.0	977.0	961.0	817.0	585.0	470.0	374.0	323.0	291.0	256.91	247.0	245.0	235.0	243.0	248.0	221.0	254.0	351.0	702.0	919.0	994.0	1000.08	917.0	987.0	952.0	938.12	941.0	798.0	551.0	459.0	384.0	349.0	283.0	255.91000000000005	258.0	255.0	232.0	247.0	239.0	268.0
14.0	0.0	8.0	638.0	954.12	977.0	1000.0	918.0	983.12	980.0	977.0	961.0	817.0	585.0	470.0	374.0	323.0	291.0	256.91	247.0	245.0	235.0	243.0	248.0	221.0	254.0	351.0	702.0	919.0	994.0	1000.08	917.0	987.0	952.0	938.12	941.0	798.0	551.0	459.0	384.0	349.0	283.0	255.91000000000005	258.0	255.0	232.0	247.0	239.0	268.0	238.0
14.0	0.0	9.0	954.12	977.0	1000.0	918.0	983.12	980.0	977.0	961.0	817.0	585.0	470.0	374.0	323.0	291.0	256.91	247.0	245.0	235.0	243.0	248.0	221.0	254.0	351.0	702.0	919.0	994.0	1000.08	917.0	987.0	952.0	938.12	941.0	798.0	551.0	459.0	384.0	349.0	283.0	255.91000000000005	258.0	255.0	232.0	247.0	239.0	268.0	238.0	375.0
14.0	0.0	10.0	977.0	1000.0	918.0	983.12	980.0	977.0	961.0	817.0	585.0	470.0	374.0	323.0	291.0	256.91	247.0	245.0	235.0	243.0	248.0	221.0	254.0	351.0	702.0	919.0	994.0	1000.08	917.0	987.0	952.0	938.12	941.0	798.0	551.0	459.0	384.0	349.0	283.0	255.91000000000005	258.0	255.0	232.0	247.0	239.0	268.0	238.0	375.0	657.0
14.0	0.0	11.0	1000.0	918.0	983.12	980.0	977.0	961.0	817.0	585.0	470.0	374.0	323.0	291.0	256.91	247.0	245.0	235.0	243.0	248.0	221.0	254.0	351.0	702.0	919.0	994.0	1000.08	917.0	987.0	952.0	938.12	941.0	798.0	551.0	459.0	384.0	349.0	283.0	255.91000000000005	258.0	255.0	232.0	247.0	239.0	268.0	238.0	375.0	657.0	942.0
14.0	0.0	12.0	918.0	983.12	980.0	977.0	961.0	817.0	585.0	470.0	374.0	323.0	291.0	256.91	247.0	245.0	235.0	243.0	248.0	221.0	254.0	351.0	702.0	919.0	994.0	1000.08	917.0	987.0	952.0	938.12	941.0	798.0	551.0	459.0	384.0	349.0	283.0	255.91000000000005	258.0	255.0	232.0	247.0	239.0	268.0	238.0	375.0	657.0	942.0	1014.0
14.0	0.0	13.0	983.12	980.0	977.0	961.0	817.0	585.0	470.0	374.0	323.0	291.0	256.91	247.0	245.0	235.0	243.0	248.0	221.0	254.0	351.0	702.0	919.0	994.0	1000.08	917.0	987.0	952.0	938.12	941.0	798.0	551.0	459.0	384.0	349.0	283.0	255.91000000000005	258.0	255.0	232.0	247.0	239.0	268.0	238.0	375.0	657.0	942.0	1014.0	1050.0
14.0	0.0	14.0	980.0	977.0	961.0	817.0	585.0	470.0	374.0	323.0	291.0	256.91	247.0	245.0	235.0	243.0	248.0	221.0	254.0	351.0	702.0	919.0	994.0	1000.08	917.0	987.0	952.0	938.12	941.0	798.0	551.0	459.0	384.0	349.0	283.0	255.91000000000005	258.0	255.0	232.0	247.0	239.0	268.0	238.0	375.0	657.0	942.0	1014.0	1050.0	960.0
14.0	0.0	15.0	977.0	961.0	817.0	585.0	470.0	374.0	323.0	291.0	256.91	247.0	245.0	235.0	243.0	248.0	221.0	254.0	351.0	702.0	919.0	994.0	1000.08	917.0	987.0	952.0	938.12	941.0	798.0	551.0	459.0	384.0	349.0	283.0	255.91000000000005	258.0	255.0	232.0	247.0	239.0	268.0	238.0	375.0	657.0	942.0	1014.0	1050.0	960.0	1018.0
14.0	0.0	16.0	961.0	817.0	585.0	470.0	374.0	323.0	291.0	256.91	247.0	245.0	235.0	243.0	248.0	221.0	254.0	351.0	702.0	919.0	994.0	1000.08	917.0	987.0	952.0	938.12	941.0	798.0	551.0	459.0	384.0	349.0	283.0	255.91000000000005	258.0	255.0	232.0	247.0	239.0	268.0	238.0	375.0	657.0	942.0	1014.0	1050.0	960.0	1018.0	985.08
14.0	0.0	17.0	817.0	585.0	470.0	374.0	323.0	291.0	256.91	247.0	245.0	235.0	243.0	248.0	221.0	254.0	351.0	702.0	919.0	994.0	1000.08	917.0	987.0	952.0	938.12	941.0	798.0	551.0	459.0	384.0	349.0	283.0	255.91000000000005	258.0	255.0	232.0	247.0	239.0	268.0	238.0	375.0	657.0	942.0	1014.0	1050.0	960.0	1018.0	985.08	972.0
14.0	0.0	18.0	585.0	470.0	374.0	323.0	291.0	256.91	247.0	245.0	235.0	243.0	248.0	221.0	254.0	351.0	702.0	919.0	994.0	1000.08	917.0	987.0	952.0	938.12	941.0	798.0	551.0	459.0	384.0	349.0	283.0	255.91000000000005	258.0	255.0	232.0	247.0	239.0	268.0	238.0	375.0	657.0	942.0	1014.0	1050.0	960.0	1018.0	985.08	972.0	933.12
14.0	0.0	19.0	470.0	374.0	323.0	291.0	256.91	247.0	245.0	235.0	243.0	248.0	221.0	254.0	351.0	702.0	919.0	994.0	1000.08	917.0	987.0	952.0	938.12	941.0	798.0	551.0	459.0	384.0	349.0	283.0	255.91000000000005	258.0	255.0	232.0	247.0	239.0	268.0	238.0	375.0	657.0	942.0	1014.0	1050.0	960.0	1018.0	985.08	972.0	933.12	821.0
14.0	0.0	20.0	374.0	323.0	291.0	256.91	247.0	245.0	235.0	243.0	248.0	221.0	254.0	351.0	702.0	919.0	994.0	1000.08	917.0	987.0	952.0	938.12	941.0	798.0	551.0	459.0	384.0	349.0	283.0	255.91000000000005	258.0	255.0	232.0	247.0	239.0	268.0	238.0	375.0	657.0	942.0	1014.0	1050.0	960.0	1018.0	985.08	972.0	933.12	821.0	551.0
14.0	0.0	21.0	323.0	291.0	256.91	247.0	245.0	235.0	243.0	248.0	221.0	254.0	351.0	702.0	919.0	994.0	1000.08	917.0	987.0	952.0	938.12	941.0	798.0	551.0	459.0	384.0	349.0	283.0	255.91000000000005	258.0	255.0	232.0	247.0	239.0	268.0	238.0	375.0	657.0	942.0	1014.0	1050.0	960.0	1018.0	985.08	972.0	933.12	821.0	551.0	427.0
14.0	0.0	22.0	291.0	256.91	247.0	245.0	235.0	243.0	248.0	221.0	254.0	351.0	702.0	919.0	994.0	1000.08	917.0	987.0	952.0	938.12	941.0	798.0	551.0	459.0	384.0	349.0	283.0	255.91000000000005	258.0	255.0	232.0	247.0	239.0	268.0	238.0	375.0	657.0	942.0	1014.0	1050.0	960.0	1018.0	985.08	972.0	933.12	821.0	551.0	427.0	357.0
14.0	0.0	23.0	256.91	247.0	245.0	235.0	243.0	248.0	221.0	254.0	351.0	702.0	919.0	994.0	1000.08	917.0	987.0	952.0	938.12	941.0	798.0	551.0	459.0	384.0	349.0	283.0	255.91000000000005	258.0	255.0	232.0	247.0	239.0	268.0	238.0	375.0	657.0	942.0	1014.0	1050.0	960.0	1018.0	985.08	972.0	933.12	821.0	551.0	427.0	357.0	293.0
15.0	0.0	0.0	247.0	245.0	235.0	243.0	248.0	221.0	254.0	351.0	702.0	919.0	994.0	1000.08	917.0	987.0	952.0	938.12	941.0	798.0	551.0	459.0	384.0	349.0	283.0	255.91000000000005	258.0	255.0	232.0	247.0	239.0	268.0	238.0	375.0	657.0	942.0	1014.0	1050.0	960.0	1018.0	985.08	972.0	933.12	821.0	551.0	427.0	357.0	293.0	265.0
15.0	0.0	1.0	245.0	235.0	243.0	248.0	221.0	254.0	351.0	702.0	919.0	994.0	1000.08	917.0	987.0	952.0	938.12	941.0	798.0	551.0	459.0	384.0	349.0	283.0	255.91000000000005	258.0	255.0	232.0	247.0	239.0	268.0	238.0	375.0	657.0	942.0	1014.0	1050.0	960.0	1018.0	985.08	972.0	933.12	821.0	551.0	427.0	357.0	293.0	265.0	255.91000000000005
15.0	0.0	2.0	235.0	243.0	248.0	221.0	254.0	351.0	702.0	919.0	994.0	1000.08	917.0	987.0	952.0	938.12	941.0	798.0	551.0	459.0	384.0	349.0	283.0	255.91000000000005	258.0	255.0	232.0	247.0	239.0	268.0	238.0	375.0	657.0	942.0	1014.0	1050.0	960.0	1018.0	985.08	972.0	933.12	821.0	551.0	427.0	357.0	293.0	265.0	255.91000000000005	247.0
15.0	0.0	3.0	243.0	248.0	221.0	254.0	351.0	702.0	919.0	994.0	1000.08	917.0	987.0	952.0	938.12	941.0	798.0	551.0	459.0	384.0	349.0	283.0	255.91000000000005	258.0	255.0	232.0	247.0	239.0	268.0	238.0	375.0	657.0	942.0	1014.0	1050.0	960.0	1018.0	985.08	972.0	933.12	821.0	551.0	427.0	357.0	293.0	265.0	255.91000000000005	247.0	220.0
15.0	0.0	4.0	248.0	221.0	254.0	351.0	702.0	919.0	994.0	1000.08	917.0	987.0	952.0	938.12	941.0	798.0	551.0	459.0	384.0	349.0	283.0	255.91000000000005	258.0	255.0	232.0	247.0	239.0	268.0	238.0	375.0	657.0	942.0	1014.0	1050.0	960.0	1018.0	985.08	972.0	933.12	821.0	551.0	427.0	357.0	293.0	265.0	255.91000000000005	247.0	220.0	250.0
15.0	0.0	5.0	221.0	254.0	351.0	702.0	919.0	994.0	1000.08	917.0	987.0	952.0	938.12	941.0	798.0	551.0	459.0	384.0	349.0	283.0	255.91000000000005	258.0	255.0	232.0	247.0	239.0	268.0	238.0	375.0	657.0	942.0	1014.0	1050.0	960.0	1018.0	985.08	972.0	933.12	821.0	551.0	427.0	357.0	293.0	265.0	255.91000000000005	247.0	220.0	250.0	233.0
15.0	0.0	6.0	254.0	351.0	702.0	919.0	994.0	1000.08	917.0	987.0	952.0	938.12	941.0	798.0	551.0	459.0	384.0	349.0	283.0	255.91000000000005	258.0	255.0	232.0	247.0	239.0	268.0	238.0	375.0	657.0	942.0	1014.0	1050.0	960.0	1018.0	985.08	972.0	933.12	821.0	551.0	427.0	357.0	293.0	265.0	255.91000000000005	247.0	220.0	250.0	233.0	229.0
15.0	0.0	7.0	351.0	702.0	919.0	994.0	1000.08	917.0	987.0	952.0	938.12	941.0	798.0	551.0	459.0	384.0	349.0	283.0	255.91000000000005	258.0	255.0	232.0	247.0	239.0	268.0	238.0	375.0	657.0	942.0	1014.0	1050.0	960.0	1018.0	985.08	972.0	933.12	821.0	551.0	427.0	357.0	293.0	265.0	255.91000000000005	247.0	220.0	250.0	233.0	229.0	227.0
15.0	0.0	8.0	702.0	919.0	994.0	1000.08	917.0	987.0	952.0	938.12	941.0	798.0	551.0	459.0	384.0	349.0	283.0	255.91000000000005	258.0	255.0	232.0	247.0	239.0	268.0	238.0	375.0	657.0	942.0	1014.0	1050.0	960.0	1018.0	985.08	972.0	933.12	821.0	551.0	427.0	357.0	293.0	265.0	255.91000000000005	247.0	220.0	250.0	233.0	229.0	227.0	245.0
15.0	0.0	9.0	919.0	994.0	1000.08	917.0	987.0	952.0	938.12	941.0	798.0	551.0	459.0	384.0	349.0	283.0	255.91000000000005	258.0	255.0	232.0	247.0	239.0	268.0	238.0	375.0	657.0	942.0	1014.0	1050.0	960.0	1018.0	985.08	972.0	933.12	821.0	551.0	427.0	357.0	293.0	265.0	255.91000000000005	247.0	220.0	250.0	233.0	229.0	227.0	245.0	377.0
15.0	0.0	10.0	994.0	1000.08	917.0	987.0	952.0	938.12	941.0	798.0	551.0	459.0	384.0	349.0	283.0	255.91000000000005	258.0	255.0	232.0	247.0	239.0	268.0	238.0	375.0	657.0	942.0	1014.0	1050.0	960.0	1018.0	985.08	972.0	933.12	821.0	551.0	427.0	357.0	293.0	265.0	255.91000000000005	247.0	220.0	250.0	233.0	229.0	227.0	245.0	377.0	676.0
15.0	0.0	11.0	1000.08	917.0	987.0	952.0	938.12	941.0	798.0	551.0	459.0	384.0	349.0	283.0	255.91000000000005	258.0	255.0	232.0	247.0	239.0	268.0	238.0	375.0	657.0	942.0	1014.0	1050.0	960.0	1018.0	985.08	972.0	933.12	821.0	551.0	427.0	357.0	293.0	265.0	255.91000000000005	247.0	220.0	250.0	233.0	229.0	227.0	245.0	377.0	676.0	986.0
15.0	0.0	12.0	917.0	987.0	952.0	938.12	941.0	798.0	551.0	459.0	384.0	349.0	283.0	255.91000000000005	258.0	255.0	232.0	247.0	239.0	268.0	238.0	375.0	657.0	942.0	1014.0	1050.0	960.0	1018.0	985.08	972.0	933.12	821.0	551.0	427.0	357.0	293.0	265.0	255.91000000000005	247.0	220.0	250.0	233.0	229.0	227.0	245.0	377.0	676.0	986.0	990.0
15.0	0.0	13.0	987.0	952.0	938.12	941.0	798.0	551.0	459.0	384.0	349.0	283.0	255.91000000000005	258.0	255.0	232.0	247.0	239.0	268.0	238.0	375.0	657.0	942.0	1014.0	1050.0	960.0	1018.0	985.08	972.0	933.12	821.0	551.0	427.0	357.0	293.0	265.0	255.91000000000005	247.0	220.0	250.0	233.0	229.0	227.0	245.0	377.0	676.0	986.0	990.0	1025.0
15.0	0.0	14.0	952.0	938.12	941.0	798.0	551.0	459.0	384.0	349.0	283.0	255.91000000000005	258.0	255.0	232.0	247.0	239.0	268.0	238.0	375.0	657.0	942.0	1014.0	1050.0	960.0	1018.0	985.08	972.0	933.12	821.0	551.0	427.0	357.0	293.0	265.0	255.91000000000005	247.0	220.0	250.0	233.0	229.0	227.0	245.0	377.0	676.0	986.0	990.0	1025.0	941.0
15.0	0.0	15.0	938.12	941.0	798.0	551.0	459.0	384.0	349.0	283.0	255.91000000000005	258.0	255.0	232.0	247.0	239.0	268.0	238.0	375.0	657.0	942.0	1014.0	1050.0	960.0	1018.0	985.08	972.0	933.12	821.0	551.0	427.0	357.0	293.0	265.0	255.91000000000005	247.0	220.0	250.0	233.0	229.0	227.0	245.0	377.0	676.0	986.0	990.0	1025.0	941.0	1004.0
15.0	0.0	16.0	941.0	798.0	551.0	459.0	384.0	349.0	283.0	255.91000000000005	258.0	255.0	232.0	247.0	239.0	268.0	238.0	375.0	657.0	942.0	1014.0	1050.0	960.0	1018.0	985.08	972.0	933.12	821.0	551.0	427.0	357.0	293.0	265.0	255.91000000000005	247.0	220.0	250.0	233.0	229.0	227.0	245.0	377.0	676.0	986.0	990.0	1025.0	941.0	1004.0	984.0
15.0	0.0	17.0	798.0	551.0	459.0	384.0	349.0	283.0	255.91000000000005	258.0	255.0	232.0	247.0	239.0	268.0	238.0	375.0	657.0	942.0	1014.0	1050.0	960.0	1018.0	985.08	972.0	933.12	821.0	551.0	427.0	357.0	293.0	265.0	255.91000000000005	247.0	220.0	250.0	233.0	229.0	227.0	245.0	377.0	676.0	986.0	990.0	1025.0	941.0	1004.0	984.0	985.0
15.0	0.0	18.0	551.0	459.0	384.0	349.0	283.0	255.91000000000005	258.0	255.0	232.0	247.0	239.0	268.0	238.0	375.0	657.0	942.0	1014.0	1050.0	960.0	1018.0	985.08	972.0	933.12	821.0	551.0	427.0	357.0	293.0	265.0	255.91000000000005	247.0	220.0	250.0	233.0	229.0	227.0	245.0	377.0	676.0	986.0	990.0	1025.0	941.0	1004.0	984.0	985.0	964.0
15.0	0.0	19.0	459.0	384.0	349.0	283.0	255.91000000000005	258.0	255.0	232.0	247.0	239.0	268.0	238.0	375.0	657.0	942.0	1014.0	1050.0	960.0	1018.0	985.08	972.0	933.12	821.0	551.0	427.0	357.0	293.0	265.0	255.91000000000005	247.0	220.0	250.0	233.0	229.0	227.0	245.0	377.0	676.0	986.0	990.0	1025.0	941.0	1004.0	984.0	985.0	964.0	843.0
15.0	0.0	20.0	384.0	349.0	283.0	255.91000000000005	258.0	255.0	232.0	247.0	239.0	268.0	238.0	375.0	657.0	942.0	1014.0	1050.0	960.0	1018.0	985.08	972.0	933.12	821.0	551.0	427.0	357.0	293.0	265.0	255.91000000000005	247.0	220.0	250.0	233.0	229.0	227.0	245.0	377.0	676.0	986.0	990.0	1025.0	941.0	1004.0	984.0	985.0	964.0	843.0	577.0
15.0	0.0	21.0	349.0	283.0	255.91000000000005	258.0	255.0	232.0	247.0	239.0	268.0	238.0	375.0	657.0	942.0	1014.0	1050.0	960.0	1018.0	985.08	972.0	933.12	821.0	551.0	427.0	357.0	293.0	265.0	255.91000000000005	247.0	220.0	250.0	233.0	229.0	227.0	245.0	377.0	676.0	986.0	990.0	1025.0	941.0	1004.0	984.0	985.0	964.0	843.0	577.0	438.0
15.0	0.0	22.0	283.0	255.91000000000005	258.0	255.0	232.0	247.0	239.0	268.0	238.0	375.0	657.0	942.0	1014.0	1050.0	960.0	1018.0	985.08	972.0	933.12	821.0	551.0	427.0	357.0	293.0	265.0	255.91000000000005	247.0	220.0	250.0	233.0	229.0	227.0	245.0	377.0	676.0	986.0	990.0	1025.0	941.0	1004.0	984.0	985.0	964.0	843.0	577.0	438.0	377.0
15.0	0.0	23.0	255.91000000000005	258.0	255.0	232.0	247.0	239.0	268.0	238.0	375.0	657.0	942.0	1014.0	1050.0	960.0	1018.0	985.08	972.0	933.12	821.0	551.0	427.0	357.0	293.0	265.0	255.91000000000005	247.0	220.0	250.0	233.0	229.0	227.0	245.0	377.0	676.0	986.0	990.0	1025.0	941.0	1004.0	984.0	985.0	964.0	843.0	577.0	438.0	377.0	354.0
16.0	0.0	0.0	258.0	255.0	232.0	247.0	239.0	268.0	238.0	375.0	657.0	942.0	1014.0	1050.0	960.0	1018.0	985.08	972.0	933.12	821.0	551.0	427.0	357.0	293.0	265.0	255.91000000000005	247.0	220.0	250.0	233.0	229.0	227.0	245.0	377.0	676.0	986.0	990.0	1025.0	941.0	1004.0	984.0	985.0	964.0	843.0	577.0	438.0	377.0	354.0	283.0
16.0	0.0	1.0	255.0	232.0	247.0	239.0	268.0	238.0	375.0	657.0	942.0	1014.0	1050.0	960.0	1018.0	985.08	972.0	933.12	821.0	551.0	427.0	357.0	293.0	265.0	255.91000000000005	247.0	220.0	250.0	233.0	229.0	227.0	245.0	377.0	676.0	986.0	990.0	1025.0	941.0	1004.0	984.0	985.0	964.0	843.0	577.0	438.0	377.0	354.0	283.0	255.91000000000005
16.0	0.0	2.0	232.0	247.0	239.0	268.0	238.0	375.0	657.0	942.0	1014.0	1050.0	960.0	1018.0	985.08	972.0	933.12	821.0	551.0	427.0	357.0	293.0	265.0	255.91000000000005	247.0	220.0	250.0	233.0	229.0	227.0	245.0	377.0	676.0	986.0	990.0	1025.0	941.0	1004.0	984.0	985.0	964.0	843.0	577.0	438.0	377.0	354.0	283.0	255.91000000000005	249.0
16.0	0.0	3.0	247.0	239.0	268.0	238.0	375.0	657.0	942.0	1014.0	1050.0	960.0	1018.0	985.08	972.0	933.12	821.0	551.0	427.0	357.0	293.0	265.0	255.91000000000005	247.0	220.0	250.0	233.0	229.0	227.0	245.0	377.0	676.0	986.0	990.0	1025.0	941.0	1004.0	984.0	985.0	964.0	843.0	577.0	438.0	377.0	354.0	283.0	255.91000000000005	249.0	253.0
16.0	0.0	4.0	239.0	268.0	238.0	375.0	657.0	942.0	1014.0	1050.0	960.0	1018.0	985.08	972.0	933.12	821.0	551.0	427.0	357.0	293.0	265.0	255.91000000000005	247.0	220.0	250.0	233.0	229.0	227.0	245.0	377.0	676.0	986.0	990.0	1025.0	941.0	1004.0	984.0	985.0	964.0	843.0	577.0	438.0	377.0	354.0	283.0	255.91000000000005	249.0	253.0	255.0
16.0	0.0	5.0	268.0	238.0	375.0	657.0	942.0	1014.0	1050.0	960.0	1018.0	985.08	972.0	933.12	821.0	551.0	427.0	357.0	293.0	265.0	255.91000000000005	247.0	220.0	250.0	233.0	229.0	227.0	245.0	377.0	676.0	986.0	990.0	1025.0	941.0	1004.0	984.0	985.0	964.0	843.0	577.0	438.0	377.0	354.0	283.0	255.91000000000005	249.0	253.0	255.0	252.0
16.0	0.0	6.0	238.0	375.0	657.0	942.0	1014.0	1050.0	960.0	1018.0	985.08	972.0	933.12	821.0	551.0	427.0	357.0	293.0	265.0	255.91000000000005	247.0	220.0	250.0	233.0	229.0	227.0	245.0	377.0	676.0	986.0	990.0	1025.0	941.0	1004.0	984.0	985.0	964.0	843.0	577.0	438.0	377.0	354.0	283.0	255.91000000000005	249.0	253.0	255.0	252.0	253.0
16.0	0.0	7.0	375.0	657.0	942.0	1014.0	1050.0	960.0	1018.0	985.08	972.0	933.12	821.0	551.0	427.0	357.0	293.0	265.0	255.91000000000005	247.0	220.0	250.0	233.0	229.0	227.0	245.0	377.0	676.0	986.0	990.0	1025.0	941.0	1004.0	984.0	985.0	964.0	843.0	577.0	438.0	377.0	354.0	283.0	255.91000000000005	249.0	253.0	255.0	252.0	253.0	250.0
16.0	0.0	8.0	657.0	942.0	1014.0	1050.0	960.0	1018.0	985.08	972.0	933.12	821.0	551.0	427.0	357.0	293.0	265.0	255.91000000000005	247.0	220.0	250.0	233.0	229.0	227.0	245.0	377.0	676.0	986.0	990.0	1025.0	941.0	1004.0	984.0	985.0	964.0	843.0	577.0	438.0	377.0	354.0	283.0	255.91000000000005	249.0	253.0	255.0	252.0	253.0	250.0	237.0
16.0	0.0	9.0	942.0	1014.0	1050.0	960.0	1018.0	985.08	972.0	933.12	821.0	551.0	427.0	357.0	293.0	265.0	255.91000000000005	247.0	220.0	250.0	233.0	229.0	227.0	245.0	377.0	676.0	986.0	990.0	1025.0	941.0	1004.0	984.0	985.0	964.0	843.0	577.0	438.0	377.0	354.0	283.0	255.91000000000005	249.0	253.0	255.0	252.0	253.0	250.0	237.0	381.0
16.0	0.0	10.0	1014.0	1050.0	960.0	1018.0	985.08	972.0	933.12	821.0	551.0	427.0	357.0	293.0	265.0	255.91000000000005	247.0	220.0	250.0	233.0	229.0	227.0	245.0	377.0	676.0	986.0	990.0	1025.0	941.0	1004.0	984.0	985.0	964.0	843.0	577.0	438.0	377.0	354.0	283.0	255.91000000000005	249.0	253.0	255.0	252.0	253.0	250.0	237.0	381.0	697.0
16.0	0.0	11.0	1050.0	960.0	1018.0	985.08	972.0	933.12	821.0	551.0	427.0	357.0	293.0	265.0	255.91000000000005	247.0	220.0	250.0	233.0	229.0	227.0	245.0	377.0	676.0	986.0	990.0	1025.0	941.0	1004.0	984.0	985.0	964.0	843.0	577.0	438.0	377.0	354.0	283.0	255.91000000000005	249.0	253.0	255.0	252.0	253.0	250.0	237.0	381.0	697.0	1016.0
16.0	0.0	12.0	960.0	1018.0	985.08	972.0	933.12	821.0	551.0	427.0	357.0	293.0	265.0	255.91000000000005	247.0	220.0	250.0	233.0	229.0	227.0	245.0	377.0	676.0	986.0	990.0	1025.0	941.0	1004.0	984.0	985.0	964.0	843.0	577.0	438.0	377.0	354.0	283.0	255.91000000000005	249.0	253.0	255.0	252.0	253.0	250.0	237.0	381.0	697.0	1016.0	1023.0
16.0	0.0	13.0	1018.0	985.08	972.0	933.12	821.0	551.0	427.0	357.0	293.0	265.0	255.91000000000005	247.0	220.0	250.0	233.0	229.0	227.0	245.0	377.0	676.0	986.0	990.0	1025.0	941.0	1004.0	984.0	985.0	964.0	843.0	577.0	438.0	377.0	354.0	283.0	255.91000000000005	249.0	253.0	255.0	252.0	253.0	250.0	237.0	381.0	697.0	1016.0	1023.0	1036.12
16.0	0.0	14.0	985.08	972.0	933.12	821.0	551.0	427.0	357.0	293.0	265.0	255.91000000000005	247.0	220.0	250.0	233.0	229.0	227.0	245.0	377.0	676.0	986.0	990.0	1025.0	941.0	1004.0	984.0	985.0	964.0	843.0	577.0	438.0	377.0	354.0	283.0	255.91000000000005	249.0	253.0	255.0	252.0	253.0	250.0	237.0	381.0	697.0	1016.0	1023.0	1036.12	951.0
16.0	0.0	15.0	972.0	933.12	821.0	551.0	427.0	357.0	293.0	265.0	255.91000000000005	247.0	220.0	250.0	233.0	229.0	227.0	245.0	377.0	676.0	986.0	990.0	1025.0	941.0	1004.0	984.0	985.0	964.0	843.0	577.0	438.0	377.0	354.0	283.0	255.91000000000005	249.0	253.0	255.0	252.0	253.0	250.0	237.0	381.0	697.0	1016.0	1023.0	1036.12	951.0	1038.0
16.0	0.0	16.0	933.12	821.0	551.0	427.0	357.0	293.0	265.0	255.91000000000005	247.0	220.0	250.0	233.0	229.0	227.0	245.0	377.0	676.0	986.0	990.0	1025.0	941.0	1004.0	984.0	985.0	964.0	843.0	577.0	438.0	377.0	354.0	283.0	255.91000000000005	249.0	253.0	255.0	252.0	253.0	250.0	237.0	381.0	697.0	1016.0	1023.0	1036.12	951.0	1038.0	1012.12
16.0	0.0	17.0	821.0	551.0	427.0	357.0	293.0	265.0	255.91000000000005	247.0	220.0	250.0	233.0	229.0	227.0	245.0	377.0	676.0	986.0	990.0	1025.0	941.0	1004.0	984.0	985.0	964.0	843.0	577.0	438.0	377.0	354.0	283.0	255.91000000000005	249.0	253.0	255.0	252.0	253.0	250.0	237.0	381.0	697.0	1016.0	1023.0	1036.12	951.0	1038.0	1012.12	1025.0
16.0	0.0	18.0	551.0	427.0	357.0	293.0	265.0	255.91000000000005	247.0	220.0	250.0	233.0	229.0	227.0	245.0	377.0	676.0	986.0	990.0	1025.0	941.0	1004.0	984.0	985.0	964.0	843.0	577.0	438.0	377.0	354.0	283.0	255.91000000000005	249.0	253.0	255.0	252.0	253.0	250.0	237.0	381.0	697.0	1016.0	1023.0	1036.12	951.0	1038.0	1012.12	1025.0	963.0
16.0	0.0	19.0	427.0	357.0	293.0	265.0	255.91000000000005	247.0	220.0	250.0	233.0	229.0	227.0	245.0	377.0	676.0	986.0	990.0	1025.0	941.0	1004.0	984.0	985.0	964.0	843.0	577.0	438.0	377.0	354.0	283.0	255.91000000000005	249.0	253.0	255.0	252.0	253.0	250.0	237.0	381.0	697.0	1016.0	1023.0	1036.12	951.0	1038.0	1012.12	1025.0	963.0	819.0
16.0	0.0	20.0	357.0	293.0	265.0	255.91000000000005	247.0	220.0	250.0	233.0	229.0	227.0	245.0	377.0	676.0	986.0	990.0	1025.0	941.0	1004.0	984.0	985.0	964.0	843.0	577.0	438.0	377.0	354.0	283.0	255.91000000000005	249.0	253.0	255.0	252.0	253.0	250.0	237.0	381.0	697.0	1016.0	1023.0	1036.12	951.0	1038.0	1012.12	1025.0	963.0	819.0	544.0
16.0	0.0	21.0	293.0	265.0	255.91000000000005	247.0	220.0	250.0	233.0	229.0	227.0	245.0	377.0	676.0	986.0	990.0	1025.0	941.0	1004.0	984.0	985.0	964.0	843.0	577.0	438.0	377.0	354.0	283.0	255.91000000000005	249.0	253.0	255.0	252.0	253.0	250.0	237.0	381.0	697.0	1016.0	1023.0	1036.12	951.0	1038.0	1012.12	1025.0	963.0	819.0	544.0	408.0
16.0	0.0	22.0	265.0	255.91000000000005	247.0	220.0	250.0	233.0	229.0	227.0	245.0	377.0	676.0	986.0	990.0	1025.0	941.0	1004.0	984.0	985.0	964.0	843.0	577.0	438.0	377.0	354.0	283.0	255.91000000000005	249.0	253.0	255.0	252.0	253.0	250.0	237.0	381.0	697.0	1016.0	1023.0	1036.12	951.0	1038.0	1012.12	1025.0	963.0	819.0	544.0	408.0	362.0
16.0	0.0	23.0	255.91000000000005	247.0	220.0	250.0	233.0	229.0	227.0	245.0	377.0	676.0	986.0	990.0	1025.0	941.0	1004.0	984.0	985.0	964.0	843.0	577.0	438.0	377.0	354.0	283.0	255.91000000000005	249.0	253.0	255.0	252.0	253.0	250.0	237.0	381.0	697.0	1016.0	1023.0	1036.12	951.0	1038.0	1012.12	1025.0	963.0	819.0	544.0	408.0	362.0	304.0
17.0	1.0	0.0	247.0	220.0	250.0	233.0	229.0	227.0	245.0	377.0	676.0	986.0	990.0	1025.0	941.0	1004.0	984.0	985.0	964.0	843.0	577.0	438.0	377.0	354.0	283.0	255.91000000000005	249.0	253.0	255.0	252.0	253.0	250.0	237.0	381.0	697.0	1016.0	1023.0	1036.12	951.0	1038.0	1012.12	1025.0	963.0	819.0	544.0	408.0	362.0	304.0	271.0
17.0	1.0	1.0	220.0	250.0	233.0	229.0	227.0	245.0	377.0	676.0	986.0	990.0	1025.0	941.0	1004.0	984.0	985.0	964.0	843.0	577.0	438.0	377.0	354.0	283.0	255.91000000000005	249.0	253.0	255.0	252.0	253.0	250.0	237.0	381.0	697.0	1016.0	1023.0	1036.12	951.0	1038.0	1012.12	1025.0	963.0	819.0	544.0	408.0	362.0	304.0	271.0	254.91
17.0	1.0	2.0	250.0	233.0	229.0	227.0	245.0	377.0	676.0	986.0	990.0	1025.0	941.0	1004.0	984.0	985.0	964.0	843.0	577.0	438.0	377.0	354.0	283.0	255.91000000000005	249.0	253.0	255.0	252.0	253.0	250.0	237.0	381.0	697.0	1016.0	1023.0	1036.12	951.0	1038.0	1012.12	1025.0	963.0	819.0	544.0	408.0	362.0	304.0	271.0	254.91	221.0
17.0	1.0	3.0	233.0	229.0	227.0	245.0	377.0	676.0	986.0	990.0	1025.0	941.0	1004.0	984.0	985.0	964.0	843.0	577.0	438.0	377.0	354.0	283.0	255.91000000000005	249.0	253.0	255.0	252.0	253.0	250.0	237.0	381.0	697.0	1016.0	1023.0	1036.12	951.0	1038.0	1012.12	1025.0	963.0	819.0	544.0	408.0	362.0	304.0	271.0	254.91	221.0	246.0
17.0	1.0	4.0	229.0	227.0	245.0	377.0	676.0	986.0	990.0	1025.0	941.0	1004.0	984.0	985.0	964.0	843.0	577.0	438.0	377.0	354.0	283.0	255.91000000000005	249.0	253.0	255.0	252.0	253.0	250.0	237.0	381.0	697.0	1016.0	1023.0	1036.12	951.0	1038.0	1012.12	1025.0	963.0	819.0	544.0	408.0	362.0	304.0	271.0	254.91	221.0	246.0	227.0
17.0	1.0	5.0	227.0	245.0	377.0	676.0	986.0	990.0	1025.0	941.0	1004.0	984.0	985.0	964.0	843.0	577.0	438.0	377.0	354.0	283.0	255.91000000000005	249.0	253.0	255.0	252.0	253.0	250.0	237.0	381.0	697.0	1016.0	1023.0	1036.12	951.0	1038.0	1012.12	1025.0	963.0	819.0	544.0	408.0	362.0	304.0	271.0	254.91	221.0	246.0	227.0	248.0
17.0	1.0	6.0	245.0	377.0	676.0	986.0	990.0	1025.0	941.0	1004.0	984.0	985.0	964.0	843.0	577.0	438.0	377.0	354.0	283.0	255.91000000000005	249.0	253.0	255.0	252.0	253.0	250.0	237.0	381.0	697.0	1016.0	1023.0	1036.12	951.0	1038.0	1012.12	1025.0	963.0	819.0	544.0	408.0	362.0	304.0	271.0	254.91	221.0	246.0	227.0	248.0	229.0
17.0	1.0	7.0	377.0	676.0	986.0	990.0	1025.0	941.0	1004.0	984.0	985.0	964.0	843.0	577.0	438.0	377.0	354.0	283.0	255.91000000000005	249.0	253.0	255.0	252.0	253.0	250.0	237.0	381.0	697.0	1016.0	1023.0	1036.12	951.0	1038.0	1012.12	1025.0	963.0	819.0	544.0	408.0	362.0	304.0	271.0	254.91	221.0	246.0	227.0	248.0	229.0	233.0
17.0	1.0	8.0	676.0	986.0	990.0	1025.0	941.0	1004.0	984.0	985.0	964.0	843.0	577.0	438.0	377.0	354.0	283.0	255.91000000000005	249.0	253.0	255.0	252.0	253.0	250.0	237.0	381.0	697.0	1016.0	1023.0	1036.12	951.0	1038.0	1012.12	1025.0	963.0	819.0	544.0	408.0	362.0	304.0	271.0	254.91	221.0	246.0	227.0	248.0	229.0	233.0	226.0
17.0	1.0	9.0	986.0	990.0	1025.0	941.0	1004.0	984.0	985.0	964.0	843.0	577.0	438.0	377.0	354.0	283.0	255.91000000000005	249.0	253.0	255.0	252.0	253.0	250.0	237.0	381.0	697.0	1016.0	1023.0	1036.12	951.0	1038.0	1012.12	1025.0	963.0	819.0	544.0	408.0	362.0	304.0	271.0	254.91	221.0	246.0	227.0	248.0	229.0	233.0	226.0	238.0
17.0	1.0	10.0	990.0	1025.0	941.0	1004.0	984.0	985.0	964.0	843.0	577.0	438.0	377.0	354.0	283.0	255.91000000000005	249.0	253.0	255.0	252.0	253.0	250.0	237.0	381.0	697.0	1016.0	1023.0	1036.12	951.0	1038.0	1012.12	1025.0	963.0	819.0	544.0	408.0	362.0	304.0	271.0	254.91	221.0	246.0	227.0	248.0	229.0	233.0	226.0	238.0	224.0
17.0	1.0	11.0	1025.0	941.0	1004.0	984.0	985.0	964.0	843.0	577.0	438.0	377.0	354.0	283.0	255.91000000000005	249.0	253.0	255.0	252.0	253.0	250.0	237.0	381.0	697.0	1016.0	1023.0	1036.12	951.0	1038.0	1012.12	1025.0	963.0	819.0	544.0	408.0	362.0	304.0	271.0	254.91	221.0	246.0	227.0	248.0	229.0	233.0	226.0	238.0	224.0	278.0
17.0	1.0	12.0	941.0	1004.0	984.0	985.0	964.0	843.0	577.0	438.0	377.0	354.0	283.0	255.91000000000005	249.0	253.0	255.0	252.0	253.0	250.0	237.0	381.0	697.0	1016.0	1023.0	1036.12	951.0	1038.0	1012.12	1025.0	963.0	819.0	544.0	408.0	362.0	304.0	271.0	254.91	221.0	246.0	227.0	248.0	229.0	233.0	226.0	238.0	224.0	278.0	294.12
17.0	1.0	13.0	1004.0	984.0	985.0	964.0	843.0	577.0	438.0	377.0	354.0	283.0	255.91000000000005	249.0	253.0	255.0	252.0	253.0	250.0	237.0	381.0	697.0	1016.0	1023.0	1036.12	951.0	1038.0	1012.12	1025.0	963.0	819.0	544.0	408.0	362.0	304.0	271.0	254.91	221.0	246.0	227.0	248.0	229.0	233.0	226.0	238.0	224.0	278.0	294.12	274.0
17.0	1.0	14.0	984.0	985.0	964.0	843.0	577.0	438.0	377.0	354.0	283.0	255.91000000000005	249.0	253.0	255.0	252.0	253.0	250.0	237.0	381.0	697.0	1016.0	1023.0	1036.12	951.0	1038.0	1012.12	1025.0	963.0	819.0	544.0	408.0	362.0	304.0	271.0	254.91	221.0	246.0	227.0	248.0	229.0	233.0	226.0	238.0	224.0	278.0	294.12	274.0	290.0
17.0	1.0	15.0	985.0	964.0	843.0	577.0	438.0	377.0	354.0	283.0	255.91000000000005	249.0	253.0	255.0	252.0	253.0	250.0	237.0	381.0	697.0	1016.0	1023.0	1036.12	951.0	1038.0	1012.12	1025.0	963.0	819.0	544.0	408.0	362.0	304.0	271.0	254.91	221.0	246.0	227.0	248.0	229.0	233.0	226.0	238.0	224.0	278.0	294.12	274.0	290.0	276.0
17.0	1.0	16.0	964.0	843.0	577.0	438.0	377.0	354.0	283.0	255.91000000000005	249.0	253.0	255.0	252.0	253.0	250.0	237.0	381.0	697.0	1016.0	1023.0	1036.12	951.0	1038.0	1012.12	1025.0	963.0	819.0	544.0	408.0	362.0	304.0	271.0	254.91	221.0	246.0	227.0	248.0	229.0	233.0	226.0	238.0	224.0	278.0	294.12	274.0	290.0	276.0	290.0
17.0	1.0	17.0	843.0	577.0	438.0	377.0	354.0	283.0	255.91000000000005	249.0	253.0	255.0	252.0	253.0	250.0	237.0	381.0	697.0	1016.0	1023.0	1036.12	951.0	1038.0	1012.12	1025.0	963.0	819.0	544.0	408.0	362.0	304.0	271.0	254.91	221.0	246.0	227.0	248.0	229.0	233.0	226.0	238.0	224.0	278.0	294.12	274.0	290.0	276.0	290.0	270.0
17.0	1.0	18.0	577.0	438.0	377.0	354.0	283.0	255.91000000000005	249.0	253.0	255.0	252.0	253.0	250.0	237.0	381.0	697.0	1016.0	1023.0	1036.12	951.0	1038.0	1012.12	1025.0	963.0	819.0	544.0	408.0	362.0	304.0	271.0	254.91	221.0	246.0	227.0	248.0	229.0	233.0	226.0	238.0	224.0	278.0	294.12	274.0	290.0	276.0	290.0	270.0	317.0
17.0	1.0	19.0	438.0	377.0	354.0	283.0	255.91000000000005	249.0	253.0	255.0	252.0	253.0	250.0	237.0	381.0	697.0	1016.0	1023.0	1036.12	951.0	1038.0	1012.12	1025.0	963.0	819.0	544.0	408.0	362.0	304.0	271.0	254.91	221.0	246.0	227.0	248.0	229.0	233.0	226.0	238.0	224.0	278.0	294.12	274.0	290.0	276.0	290.0	270.0	317.0	299.0
17.0	1.0	20.0	377.0	354.0	283.0	255.91000000000005	249.0	253.0	255.0	252.0	253.0	250.0	237.0	381.0	697.0	1016.0	1023.0	1036.12	951.0	1038.0	1012.12	1025.0	963.0	819.0	544.0	408.0	362.0	304.0	271.0	254.91	221.0	246.0	227.0	248.0	229.0	233.0	226.0	238.0	224.0	278.0	294.12	274.0	290.0	276.0	290.0	270.0	317.0	299.0	288.0
17.0	1.0	21.0	354.0	283.0	255.91000000000005	249.0	253.0	255.0	252.0	253.0	250.0	237.0	381.0	697.0	1016.0	1023.0	1036.12	951.0	1038.0	1012.12	1025.0	963.0	819.0	544.0	408.0	362.0	304.0	271.0	254.91	221.0	246.0	227.0	248.0	229.0	233.0	226.0	238.0	224.0	278.0	294.12	274.0	290.0	276.0	290.0	270.0	317.0	299.0	288.0	259.0
17.0	1.0	22.0	283.0	255.91000000000005	249.0	253.0	255.0	252.0	253.0	250.0	237.0	381.0	697.0	1016.0	1023.0	1036.12	951.0	1038.0	1012.12	1025.0	963.0	819.0	544.0	408.0	362.0	304.0	271.0	254.91	221.0	246.0	227.0	248.0	229.0	233.0	226.0	238.0	224.0	278.0	294.12	274.0	290.0	276.0	290.0	270.0	317.0	299.0	288.0	259.0	234.0
17.0	1.0	23.0	255.91000000000005	249.0	253.0	255.0	252.0	253.0	250.0	237.0	381.0	697.0	1016.0	1023.0	1036.12	951.0	1038.0	1012.12	1025.0	963.0	819.0	544.0	408.0	362.0	304.0	271.0	254.91	221.0	246.0	227.0	248.0	229.0	233.0	226.0	238.0	224.0	278.0	294.12	274.0	290.0	276.0	290.0	270.0	317.0	299.0	288.0	259.0	234.0	284.32
18.0	1.0	0.0	249.0	253.0	255.0	252.0	253.0	250.0	237.0	381.0	697.0	1016.0	1023.0	1036.12	951.0	1038.0	1012.12	1025.0	963.0	819.0	544.0	408.0	362.0	304.0	271.0	254.91	221.0	246.0	227.0	248.0	229.0	233.0	226.0	238.0	224.0	278.0	294.12	274.0	290.0	276.0	290.0	270.0	317.0	299.0	288.0	259.0	234.0	284.32	297.44
18.0	1.0	1.0	253.0	255.0	252.0	253.0	250.0	237.0	381.0	697.0	1016.0	1023.0	1036.12	951.0	1038.0	1012.12	1025.0	963.0	819.0	544.0	408.0	362.0	304.0	271.0	254.91	221.0	246.0	227.0	248.0	229.0	233.0	226.0	238.0	224.0	278.0	294.12	274.0	290.0	276.0	290.0	270.0	317.0	299.0	288.0	259.0	234.0	284.32	297.44	282.32
18.0	1.0	2.0	255.0	252.0	253.0	250.0	237.0	381.0	697.0	1016.0	1023.0	1036.12	951.0	1038.0	1012.12	1025.0	963.0	819.0	544.0	408.0	362.0	304.0	271.0	254.91	221.0	246.0	227.0	248.0	229.0	233.0	226.0	238.0	224.0	278.0	294.12	274.0	290.0	276.0	290.0	270.0	317.0	299.0	288.0	259.0	234.0	284.32	297.44	282.32	265.32
18.0	1.0	3.0	252.0	253.0	250.0	237.0	381.0	697.0	1016.0	1023.0	1036.12	951.0	1038.0	1012.12	1025.0	963.0	819.0	544.0	408.0	362.0	304.0	271.0	254.91	221.0	246.0	227.0	248.0	229.0	233.0	226.0	238.0	224.0	278.0	294.12	274.0	290.0	276.0	290.0	270.0	317.0	299.0	288.0	259.0	234.0	284.32	297.44	282.32	265.32	270.32
18.0	1.0	4.0	253.0	250.0	237.0	381.0	697.0	1016.0	1023.0	1036.12	951.0	1038.0	1012.12	1025.0	963.0	819.0	544.0	408.0	362.0	304.0	271.0	254.91	221.0	246.0	227.0	248.0	229.0	233.0	226.0	238.0	224.0	278.0	294.12	274.0	290.0	276.0	290.0	270.0	317.0	299.0	288.0	259.0	234.0	284.32	297.44	282.32	265.32	270.32	268.32
18.0	1.0	5.0	250.0	237.0	381.0	697.0	1016.0	1023.0	1036.12	951.0	1038.0	1012.12	1025.0	963.0	819.0	544.0	408.0	362.0	304.0	271.0	254.91	221.0	246.0	227.0	248.0	229.0	233.0	226.0	238.0	224.0	278.0	294.12	274.0	290.0	276.0	290.0	270.0	317.0	299.0	288.0	259.0	234.0	284.32	297.44	282.32	265.32	270.32	268.32	269.32
18.0	1.0	6.0	237.0	381.0	697.0	1016.0	1023.0	1036.12	951.0	1038.0	1012.12	1025.0	963.0	819.0	544.0	408.0	362.0	304.0	271.0	254.91	221.0	246.0	227.0	248.0	229.0	233.0	226.0	238.0	224.0	278.0	294.12	274.0	290.0	276.0	290.0	270.0	317.0	299.0	288.0	259.0	234.0	284.32	297.44	282.32	265.32	270.32	268.32	269.32	254.32
18.0	1.0	7.0	381.0	697.0	1016.0	1023.0	1036.12	951.0	1038.0	1012.12	1025.0	963.0	819.0	544.0	408.0	362.0	304.0	271.0	254.91	221.0	246.0	227.0	248.0	229.0	233.0	226.0	238.0	224.0	278.0	294.12	274.0	290.0	276.0	290.0	270.0	317.0	299.0	288.0	259.0	234.0	284.32	297.44	282.32	265.32	270.32	268.32	269.32	254.32	270.32
18.0	1.0	8.0	697.0	1016.0	1023.0	1036.12	951.0	1038.0	1012.12	1025.0	963.0	819.0	544.0	408.0	362.0	304.0	271.0	254.91	221.0	246.0	227.0	248.0	229.0	233.0	226.0	238.0	224.0	278.0	294.12	274.0	290.0	276.0	290.0	270.0	317.0	299.0	288.0	259.0	234.0	284.32	297.44	282.32	265.32	270.32	268.32	269.32	254.32	270.32	255.32
18.0	1.0	9.0	1016.0	1023.0	1036.12	951.0	1038.0	1012.12	1025.0	963.0	819.0	544.0	408.0	362.0	304.0	271.0	254.91	221.0	246.0	227.0	248.0	229.0	233.0	226.0	238.0	224.0	278.0	294.12	274.0	290.0	276.0	290.0	270.0	317.0	299.0	288.0	259.0	234.0	284.32	297.44	282.32	265.32	270.32	268.32	269.32	254.32	270.32	255.32	202.5
18.0	1.0	10.0	1023.0	1036.12	951.0	1038.0	1012.12	1025.0	963.0	819.0	544.0	408.0	362.0	304.0	271.0	254.91	221.0	246.0	227.0	248.0	229.0	233.0	226.0	238.0	224.0	278.0	294.12	274.0	290.0	276.0	290.0	270.0	317.0	299.0	288.0	259.0	234.0	284.32	297.44	282.32	265.32	270.32	268.32	269.32	254.32	270.32	255.32	202.5	306.32
18.0	1.0	11.0	1036.12	951.0	1038.0	1012.12	1025.0	963.0	819.0	544.0	408.0	362.0	304.0	271.0	254.91	221.0	246.0	227.0	248.0	229.0	233.0	226.0	238.0	224.0	278.0	294.12	274.0	290.0	276.0	290.0	270.0	317.0	299.0	288.0	259.0	234.0	284.32	297.44	282.32	265.32	270.32	268.32	269.32	254.32	270.32	255.32	202.5	306.32	269.32
18.0	1.0	12.0	951.0	1038.0	1012.12	1025.0	963.0	819.0	544.0	408.0	362.0	304.0	271.0	254.91	221.0	246.0	227.0	248.0	229.0	233.0	226.0	238.0	224.0	278.0	294.12	274.0	290.0	276.0	290.0	270.0	317.0	299.0	288.0	259.0	234.0	284.32	297.44	282.32	265.32	270.32	268.32	269.32	254.32	270.32	255.32	202.5	306.32	269.32	287.32
18.0	1.0	13.0	1038.0	1012.12	1025.0	963.0	819.0	544.0	408.0	362.0	304.0	271.0	254.91	221.0	246.0	227.0	248.0	229.0	233.0	226.0	238.0	224.0	278.0	294.12	274.0	290.0	276.0	290.0	270.0	317.0	299.0	288.0	259.0	234.0	284.32	297.44	282.32	265.32	270.32	268.32	269.32	254.32	270.32	255.32	202.5	306.32	269.32	287.32	279.32
18.0	1.0	14.0	1012.12	1025.0	963.0	819.0	544.0	408.0	362.0	304.0	271.0	254.91	221.0	246.0	227.0	248.0	229.0	233.0	226.0	238.0	224.0	278.0	294.12	274.0	290.0	276.0	290.0	270.0	317.0	299.0	288.0	259.0	234.0	284.32	297.44	282.32	265.32	270.32	268.32	269.32	254.32	270.32	255.32	202.5	306.32	269.32	287.32	279.32	297.32
18.0	1.0	15.0	1025.0	963.0	819.0	544.0	408.0	362.0	304.0	271.0	254.91	221.0	246.0	227.0	248.0	229.0	233.0	226.0	238.0	224.0	278.0	294.12	274.0	290.0	276.0	290.0	270.0	317.0	299.0	288.0	259.0	234.0	284.32	297.44	282.32	265.32	270.32	268.32	269.32	254.32	270.32	255.32	202.5	306.32	269.32	287.32	279.32	297.32	285.32
18.0	1.0	16.0	963.0	819.0	544.0	408.0	362.0	304.0	271.0	254.91	221.0	246.0	227.0	248.0	229.0	233.0	226.0	238.0	224.0	278.0	294.12	274.0	290.0	276.0	290.0	270.0	317.0	299.0	288.0	259.0	234.0	284.32	297.44	282.32	265.32	270.32	268.32	269.32	254.32	270.32	255.32	202.5	306.32	269.32	287.32	279.32	297.32	285.32	274.32
18.0	1.0	17.0	819.0	544.0	408.0	362.0	304.0	271.0	254.91	221.0	246.0	227.0	248.0	229.0	233.0	226.0	238.0	224.0	278.0	294.12	274.0	290.0	276.0	290.0	270.0	317.0	299.0	288.0	259.0	234.0	284.32	297.44	282.32	265.32	270.32	268.32	269.32	254.32	270.32	255.32	202.5	306.32	269.32	287.32	279.32	297.32	285.32	274.32	290.32
18.0	1.0	18.0	544.0	408.0	362.0	304.0	271.0	254.91	221.0	246.0	227.0	248.0	229.0	233.0	226.0	238.0	224.0	278.0	294.12	274.0	290.0	276.0	290.0	270.0	317.0	299.0	288.0	259.0	234.0	284.32	297.44	282.32	265.32	270.32	268.32	269.32	254.32	270.32	255.32	202.5	306.32	269.32	287.32	279.32	297.32	285.32	274.32	290.32	293.32
18.0	1.0	19.0	408.0	362.0	304.0	271.0	254.91	221.0	246.0	227.0	248.0	229.0	233.0	226.0	238.0	224.0	278.0	294.12	274.0	290.0	276.0	290.0	270.0	317.0	299.0	288.0	259.0	234.0	284.32	297.44	282.32	265.32	270.32	268.32	269.32	254.32	270.32	255.32	202.5	306.32	269.32	287.32	279.32	297.32	285.32	274.32	290.32	293.32	240.5
18.0	1.0	20.0	362.0	304.0	271.0	254.91	221.0	246.0	227.0	248.0	229.0	233.0	226.0	238.0	224.0	278.0	294.12	274.0	290.0	276.0	290.0	270.0	317.0	299.0	288.0	259.0	234.0	284.32	297.44	282.32	265.32	270.32	268.32	269.32	254.32	270.32	255.32	202.5	306.32	269.32	287.32	279.32	297.32	285.32	274.32	290.32	293.32	240.5	309.32
18.0	1.0	21.0	304.0	271.0	254.91	221.0	246.0	227.0	248.0	229.0	233.0	226.0	238.0	224.0	278.0	294.12	274.0	290.0	276.0	290.0	270.0	317.0	299.0	288.0	259.0	234.0	284.32	297.44	282.32	265.32	270.32	268.32	269.32	254.32	270.32	255.32	202.5	306.32	269.32	287.32	279.32	297.32	285.32	274.32	290.32	293.32	240.5	309.32	250.32
18.0	1.0	22.0	271.0	254.91	221.0	246.0	227.0	248.0	229.0	233.0	226.0	238.0	224.0	278.0	294.12	274.0	290.0	276.0	290.0	270.0	317.0	299.0	288.0	259.0	234.0	284.32	297.44	282.32	265.32	270.32	268.32	269.32	254.32	270.32	255.32	202.5	306.32	269.32	287.32	279.32	297.32	285.32	274.32	290.32	293.32	240.5	309.32	250.32	329.32
18.0	1.0	23.0	254.91	221.0	246.0	227.0	248.0	229.0	233.0	226.0	238.0	224.0	278.0	294.12	274.0	290.0	276.0	290.0	270.0	317.0	299.0	288.0	259.0	234.0	284.32	297.44	282.32	265.32	270.32	268.32	269.32	254.32	270.32	255.32	202.5	306.32	269.32	287.32	279.32	297.32	285.32	274.32	290.32	293.32	240.5	309.32	250.32	329.32	296.32
19.0	0.0	0.0	221.0	246.0	227.0	248.0	229.0	233.0	226.0	238.0	224.0	278.0	294.12	274.0	290.0	276.0	290.0	270.0	317.0	299.0	288.0	259.0	234.0	284.32	297.44	282.32	265.32	270.32	268.32	269.32	254.32	270.32	255.32	202.5	306.32	269.32	287.32	279.32	297.32	285.32	274.32	290.32	293.32	240.5	309.32	250.32	329.32	296.32	256.32
19.0	0.0	1.0	246.0	227.0	248.0	229.0	233.0	226.0	238.0	224.0	278.0	294.12	274.0	290.0	276.0	290.0	270.0	317.0	299.0	288.0	259.0	234.0	284.32	297.44	282.32	265.32	270.32	268.32	269.32	254.32	270.32	255.32	202.5	306.32	269.32	287.32	279.32	297.32	285.32	274.32	290.32	293.32	240.5	309.32	250.32	329.32	296.32	256.32	223.09
19.0	0.0	2.0	227.0	248.0	229.0	233.0	226.0	238.0	224.0	278.0	294.12	274.0	290.0	276.0	290.0	270.0	317.0	299.0	288.0	259.0	234.0	284.32	297.44	282.32	265.32	270.32	268.32	269.32	254.32	270.32	255.32	202.5	306.32	269.32	287.32	279.32	297.32	285.32	274.32	290.32	293.32	240.5	309.32	250.32	329.32	296.32	256.32	223.09	295.32
19.0	0.0	3.0	248.0	229.0	233.0	226.0	238.0	224.0	278.0	294.12	274.0	290.0	276.0	290.0	270.0	317.0	299.0	288.0	259.0	234.0	284.32	297.44	282.32	265.32	270.32	268.32	269.32	254.32	270.32	255.32	202.5	306.32	269.32	287.32	279.32	297.32	285.32	274.32	290.32	293.32	240.5	309.32	250.32	329.32	296.32	256.32	223.09	295.32	264.32
19.0	0.0	4.0	229.0	233.0	226.0	238.0	224.0	278.0	294.12	274.0	290.0	276.0	290.0	270.0	317.0	299.0	288.0	259.0	234.0	284.32	297.44	282.32	265.32	270.32	268.32	269.32	254.32	270.32	255.32	202.5	306.32	269.32	287.32	279.32	297.32	285.32	274.32	290.32	293.32	240.5	309.32	250.32	329.32	296.32	256.32	223.09	295.32	264.32	266.32
19.0	0.0	5.0	233.0	226.0	238.0	224.0	278.0	294.12	274.0	290.0	276.0	290.0	270.0	317.0	299.0	288.0	259.0	234.0	284.32	297.44	282.32	265.32	270.32	268.32	269.32	254.32	270.32	255.32	202.5	306.32	269.32	287.32	279.32	297.32	285.32	274.32	290.32	293.32	240.5	309.32	250.32	329.32	296.32	256.32	223.09	295.32	264.32	266.32	284.32
19.0	0.0	6.0	226.0	238.0	224.0	278.0	294.12	274.0	290.0	276.0	290.0	270.0	317.0	299.0	288.0	259.0	234.0	284.32	297.44	282.32	265.32	270.32	268.32	269.32	254.32	270.32	255.32	202.5	306.32	269.32	287.32	279.32	297.32	285.32	274.32	290.32	293.32	240.5	309.32	250.32	329.32	296.32	256.32	223.09	295.32	264.32	266.32	284.32	270.32
19.0	0.0	7.0	238.0	224.0	278.0	294.12	274.0	290.0	276.0	290.0	270.0	317.0	299.0	288.0	259.0	234.0	284.32	297.44	282.32	265.32	270.32	268.32	269.32	254.32	270.32	255.32	202.5	306.32	269.32	287.32	279.32	297.32	285.32	274.32	290.32	293.32	240.5	309.32	250.32	329.32	296.32	256.32	223.09	295.32	264.32	266.32	284.32	270.32	289.32
19.0	0.0	8.0	224.0	278.0	294.12	274.0	290.0	276.0	290.0	270.0	317.0	299.0	288.0	259.0	234.0	284.32	297.44	282.32	265.32	270.32	268.32	269.32	254.32	270.32	255.32	202.5	306.32	269.32	287.32	279.32	297.32	285.32	274.32	290.32	293.32	240.5	309.32	250.32	329.32	296.32	256.32	223.09	295.32	264.32	266.32	284.32	270.32	289.32	268.32
19.0	0.0	9.0	278.0	294.12	274.0	290.0	276.0	290.0	270.0	317.0	299.0	288.0	259.0	234.0	284.32	297.44	282.32	265.32	270.32	268.32	269.32	254.32	270.32	255.32	202.5	306.32	269.32	287.32	279.32	297.32	285.32	274.32	290.32	293.32	240.5	309.32	250.32	329.32	296.32	256.32	223.09	295.32	264.32	266.32	284.32	270.32	289.32	268.32	385.32
19.0	0.0	10.0	294.12	274.0	290.0	276.0	290.0	270.0	317.0	299.0	288.0	259.0	234.0	284.32	297.44	282.32	265.32	270.32	268.32	269.32	254.32	270.32	255.32	202.5	306.32	269.32	287.32	279.32	297.32	285.32	274.32	290.32	293.32	240.5	309.32	250.32	329.32	296.32	256.32	223.09	295.32	264.32	266.32	284.32	270.32	289.32	268.32	385.32	571.32
19.0	0.0	11.0	274.0	290.0	276.0	290.0	270.0	317.0	299.0	288.0	259.0	234.0	284.32	297.44	282.32	265.32	270.32	268.32	269.32	254.32	270.32	255.32	202.5	306.32	269.32	287.32	279.32	297.32	285.32	274.32	290.32	293.32	240.5	309.32	250.32	329.32	296.32	256.32	223.09	295.32	264.32	266.32	284.32	270.32	289.32	268.32	385.32	571.32	667.32
19.0	0.0	12.0	290.0	276.0	290.0	270.0	317.0	299.0	288.0	259.0	234.0	284.32	297.44	282.32	265.32	270.32	268.32	269.32	254.32	270.32	255.32	202.5	306.32	269.32	287.32	279.32	297.32	285.32	274.32	290.32	293.32	240.5	309.32	250.32	329.32	296.32	256.32	223.09	295.32	264.32	266.32	284.32	270.32	289.32	268.32	385.32	571.32	667.32	978.32
19.0	0.0	13.0	276.0	290.0	270.0	317.0	299.0	288.0	259.0	234.0	284.32	297.44	282.32	265.32	270.32	268.32	269.32	254.32	270.32	255.32	202.5	306.32	269.32	287.32	279.32	297.32	285.32	274.32	290.32	293.32	240.5	309.32	250.32	329.32	296.32	256.32	223.09	295.32	264.32	266.32	284.32	270.32	289.32	268.32	385.32	571.32	667.32	978.32	848.32
19.0	0.0	14.0	290.0	270.0	317.0	299.0	288.0	259.0	234.0	284.32	297.44	282.32	265.32	270.32	268.32	269.32	254.32	270.32	255.32	202.5	306.32	269.32	287.32	279.32	297.32	285.32	274.32	290.32	293.32	240.5	309.32	250.32	329.32	296.32	256.32	223.09	295.32	264.32	266.32	284.32	270.32	289.32	268.32	385.32	571.32	667.32	978.32	848.32	808.32
19.0	0.0	15.0	270.0	317.0	299.0	288.0	259.0	234.0	284.32	297.44	282.32	265.32	270.32	268.32	269.32	254.32	270.32	255.32	202.5	306.32	269.32	287.32	279.32	297.32	285.32	274.32	290.32	293.32	240.5	309.32	250.32	329.32	296.32	256.32	223.09	295.32	264.32	266.32	284.32	270.32	289.32	268.32	385.32	571.32	667.32	978.32	848.32	808.32	746.32
19.0	0.0	16.0	317.0	299.0	288.0	259.0	234.0	284.32	297.44	282.32	265.32	270.32	268.32	269.32	254.32	270.32	255.32	202.5	306.32	269.32	287.32	279.32	297.32	285.32	274.32	290.32	293.32	240.5	309.32	250.32	329.32	296.32	256.32	223.09	295.32	264.32	266.32	284.32	270.32	289.32	268.32	385.32	571.32	667.32	978.32	848.32	808.32	746.32	1026.32
19.0	0.0	17.0	299.0	288.0	259.0	234.0	284.32	297.44	282.32	265.32	270.32	268.32	269.32	254.32	270.32	255.32	202.5	306.32	269.32	287.32	279.32	297.32	285.32	274.32	290.32	293.32	240.5	309.32	250.32	329.32	296.32	256.32	223.09	295.32	264.32	266.32	284.32	270.32	289.32	268.32	385.32	571.32	667.32	978.32	848.32	808.32	746.32	1026.32	880.44
19.0	0.0	18.0	288.0	259.0	234.0	284.32	297.44	282.32	265.32	270.32	268.32	269.32	254.32	270.32	255.32	202.5	306.32	269.32	287.32	279.32	297.32	285.32	274.32	290.32	293.32	240.5	309.32	250.32	329.32	296.32	256.32	223.09	295.32	264.32	266.32	284.32	270.32	289.32	268.32	385.32	571.32	667.32	978.32	848.32	808.32	746.32	1026.32	880.44	839.32
19.0	0.0	19.0	259.0	234.0	284.32	297.44	282.32	265.32	270.32	268.32	269.32	254.32	270.32	255.32	202.5	306.32	269.32	287.32	279.32	297.32	285.32	274.32	290.32	293.32	240.5	309.32	250.32	329.32	296.32	256.32	223.09	295.32	264.32	266.32	284.32	270.32	289.32	268.32	385.32	571.32	667.32	978.32	848.32	808.32	746.32	1026.32	880.44	839.32	777.32
19.0	0.0	20.0	234.0	284.32	297.44	282.32	265.32	270.32	268.32	269.32	254.32	270.32	255.32	202.5	306.32	269.32	287.32	279.32	297.32	285.32	274.32	290.32	293.32	240.5	309.32	250.32	329.32	296.32	256.32	223.09	295.32	264.32	266.32	284.32	270.32	289.32	268.32	385.32	571.32	667.32	978.32	848.32	808.32	746.32	1026.32	880.44	839.32	777.32	545.32
19.0	0.0	21.0	284.32	297.44	282.32	265.32	270.32	268.32	269.32	254.32	270.32	255.32	202.5	306.32	269.32	287.32	279.32	297.32	285.32	274.32	290.32	293.32	240.5	309.32	250.32	329.32	296.32	256.32	223.09	295.32	264.32	266.32	284.32	270.32	289.32	268.32	385.32	571.32	667.32	978.32	848.32	808.32	746.32	1026.32	880.44	839.32	777.32	545.32	485.32
19.0	0.0	22.0	297.44	282.32	265.32	270.32	268.32	269.32	254.32	270.32	255.32	202.5	306.32	269.32	287.32	279.32	297.32	285.32	274.32	290.32	293.32	240.5	309.32	250.32	329.32	296.32	256.32	223.09	295.32	264.32	266.32	284.32	270.32	289.32	268.32	385.32	571.32	667.32	978.32	848.32	808.32	746.32	1026.32	880.44	839.32	777.32	545.32	485.32	406.32
19.0	0.0	23.0	282.32	265.32	270.32	268.32	269.32	254.32	270.32	255.32	202.5	306.32	269.32	287.32	279.32	297.32	285.32	274.32	290.32	293.32	240.5	309.32	250.32	329.32	296.32	256.32	223.09	295.32	264.32	266.32	284.32	270.32	289.32	268.32	385.32	571.32	667.32	978.32	848.32	808.32	746.32	1026.32	880.44	839.32	777.32	545.32	485.32	406.32	331.32
20.0	0.0	0.0	265.32	270.32	268.32	269.32	254.32	270.32	255.32	202.5	306.32	269.32	287.32	279.32	297.32	285.32	274.32	290.32	293.32	240.5	309.32	250.32	329.32	296.32	256.32	223.09	295.32	264.32	266.32	284.32	270.32	289.32	268.32	385.32	571.32	667.32	978.32	848.32	808.32	746.32	1026.32	880.44	839.32	777.32	545.32	485.32	406.32	331.32	298.32
20.0	0.0	1.0	270.32	268.32	269.32	254.32	270.32	255.32	202.5	306.32	269.32	287.32	279.32	297.32	285.32	274.32	290.32	293.32	240.5	309.32	250.32	329.32	296.32	256.32	223.09	295.32	264.32	266.32	284.32	270.32	289.32	268.32	385.32	571.32	667.32	978.32	848.32	808.32	746.32	1026.32	880.44	839.32	777.32	545.32	485.32	406.32	331.32	298.32	307.31
20.0	0.0	2.0	268.32	269.32	254.32	270.32	255.32	202.5	306.32	269.32	287.32	279.32	297.32	285.32	274.32	290.32	293.32	240.5	309.32	250.32	329.32	296.32	256.32	223.09	295.32	264.32	266.32	284.32	270.32	289.32	268.32	385.32	571.32	667.32	978.32	848.32	808.32	746.32	1026.32	880.44	839.32	777.32	545.32	485.32	406.32	331.32	298.32	307.31	276.32
20.0	0.0	3.0	269.32	254.32	270.32	255.32	202.5	306.32	269.32	287.32	279.32	297.32	285.32	274.32	290.32	293.32	240.5	309.32	250.32	329.32	296.32	256.32	223.09	295.32	264.32	266.32	284.32	270.32	289.32	268.32	385.32	571.32	667.32	978.32	848.32	808.32	746.32	1026.32	880.44	839.32	777.32	545.32	485.32	406.32	331.32	298.32	307.31	276.32	294.32
20.0	0.0	4.0	254.32	270.32	255.32	202.5	306.32	269.32	287.32	279.32	297.32	285.32	274.32	290.32	293.32	240.5	309.32	250.32	329.32	296.32	256.32	223.09	295.32	264.32	266.32	284.32	270.32	289.32	268.32	385.32	571.32	667.32	978.32	848.32	808.32	746.32	1026.32	880.44	839.32	777.32	545.32	485.32	406.32	331.32	298.32	307.31	276.32	294.32	264.32
20.0	0.0	5.0	270.32	255.32	202.5	306.32	269.32	287.32	279.32	297.32	285.32	274.32	290.32	293.32	240.5	309.32	250.32	329.32	296.32	256.32	223.09	295.32	264.32	266.32	284.32	270.32	289.32	268.32	385.32	571.32	667.32	978.32	848.32	808.32	746.32	1026.32	880.44	839.32	777.32	545.32	485.32	406.32	331.32	298.32	307.31	276.32	294.32	264.32	287.32
20.0	0.0	6.0	255.32	202.5	306.32	269.32	287.32	279.32	297.32	285.32	274.32	290.32	293.32	240.5	309.32	250.32	329.32	296.32	256.32	223.09	295.32	264.32	266.32	284.32	270.32	289.32	268.32	385.32	571.32	667.32	978.32	848.32	808.32	746.32	1026.32	880.44	839.32	777.32	545.32	485.32	406.32	331.32	298.32	307.31	276.32	294.32	264.32	287.32	295.32
20.0	0.0	7.0	202.5	306.32	269.32	287.32	279.32	297.32	285.32	274.32	290.32	293.32	240.5	309.32	250.32	329.32	296.32	256.32	223.09	295.32	264.32	266.32	284.32	270.32	289.32	268.32	385.32	571.32	667.32	978.32	848.32	808.32	746.32	1026.32	880.44	839.32	777.32	545.32	485.32	406.32	331.32	298.32	307.31	276.32	294.32	264.32	287.32	295.32	315.32
20.0	0.0	8.0	306.32	269.32	287.32	279.32	297.32	285.32	274.32	290.32	293.32	240.5	309.32	250.32	329.32	296.32	256.32	223.09	295.32	264.32	266.32	284.32	270.32	289.32	268.32	385.32	571.32	667.32	978.32	848.32	808.32	746.32	1026.32	880.44	839.32	777.32	545.32	485.32	406.32	331.32	298.32	307.31	276.32	294.32	264.32	287.32	295.32	315.32	284.32
20.0	0.0	9.0	269.32	287.32	279.32	297.32	285.32	274.32	290.32	293.32	240.5	309.32	250.32	329.32	296.32	256.32	223.09	295.32	264.32	266.32	284.32	270.32	289.32	268.32	385.32	571.32	667.32	978.32	848.32	808.32	746.32	1026.32	880.44	839.32	777.32	545.32	485.32	406.32	331.32	298.32	307.31	276.32	294.32	264.32	287.32	295.32	315.32	284.32	373.32
20.0	0.0	10.0	287.32	279.32	297.32	285.32	274.32	290.32	293.32	240.5	309.32	250.32	329.32	296.32	256.32	223.09	295.32	264.32	266.32	284.32	270.32	289.32	268.32	385.32	571.32	667.32	978.32	848.32	808.32	746.32	1026.32	880.44	839.32	777.32	545.32	485.32	406.32	331.32	298.32	307.31	276.32	294.32	264.32	287.32	295.32	315.32	284.32	373.32	576.32
20.0	0.0	11.0	279.32	297.32	285.32	274.32	290.32	293.32	240.5	309.32	250.32	329.32	296.32	256.32	223.09	295.32	264.32	266.32	284.32	270.32	289.32	268.32	385.32	571.32	667.32	978.32	848.32	808.32	746.32	1026.32	880.44	839.32	777.32	545.32	485.32	406.32	331.32	298.32	307.31	276.32	294.32	264.32	287.32	295.32	315.32	284.32	373.32	576.32	826.32
20.0	0.0	12.0	297.32	285.32	274.32	290.32	293.32	240.5	309.32	250.32	329.32	296.32	256.32	223.09	295.32	264.32	266.32	284.32	270.32	289.32	268.32	385.32	571.32	667.32	978.32	848.32	808.32	746.32	1026.32	880.44	839.32	777.32	545.32	485.32	406.32	331.32	298.32	307.31	276.32	294.32	264.32	287.32	295.32	315.32	284.32	373.32	576.32	826.32	861.4
20.0	0.0	13.0	285.32	274.32	290.32	293.32	240.5	309.32	250.32	329.32	296.32	256.32	223.09	295.32	264.32	266.32	284.32	270.32	289.32	268.32	385.32	571.32	667.32	978.32	848.32	808.32	746.32	1026.32	880.44	839.32	777.32	545.32	485.32	406.32	331.32	298.32	307.31	276.32	294.32	264.32	287.32	295.32	315.32	284.32	373.32	576.32	826.32	861.4	883.32
20.0	0.0	14.0	274.32	290.32	293.32	240.5	309.32	250.32	329.32	296.32	256.32	223.09	295.32	264.32	266.32	284.32	270.32	289.32	268.32	385.32	571.32	667.32	978.32	848.32	808.32	746.32	1026.32	880.44	839.32	777.32	545.32	485.32	406.32	331.32	298.32	307.31	276.32	294.32	264.32	287.32	295.32	315.32	284.32	373.32	576.32	826.32	861.4	883.32	796.32
20.0	0.0	15.0	290.32	293.32	240.5	309.32	250.32	329.32	296.32	256.32	223.09	295.32	264.32	266.32	284.32	270.32	289.32	268.32	385.32	571.32	667.32	978.32	848.32	808.32	746.32	1026.32	880.44	839.32	777.32	545.32	485.32	406.32	331.32	298.32	307.31	276.32	294.32	264.32	287.32	295.32	315.32	284.32	373.32	576.32	826.32	861.4	883.32	796.32	887.32
20.0	0.0	16.0	293.32	240.5	309.32	250.32	329.32	296.32	256.32	223.09	295.32	264.32	266.32	284.32	270.32	289.32	268.32	385.32	571.32	667.32	978.32	848.32	808.32	746.32	1026.32	880.44	839.32	777.32	545.32	485.32	406.32	331.32	298.32	307.31	276.32	294.32	264.32	287.32	295.32	315.32	284.32	373.32	576.32	826.32	861.4	883.32	796.32	887.32	878.32
20.0	0.0	17.0	240.5	309.32	250.32	329.32	296.32	256.32	223.09	295.32	264.32	266.32	284.32	270.32	289.32	268.32	385.32	571.32	667.32	978.32	848.32	808.32	746.32	1026.32	880.44	839.32	777.32	545.32	485.32	406.32	331.32	298.32	307.31	276.32	294.32	264.32	287.32	295.32	315.32	284.32	373.32	576.32	826.32	861.4	883.32	796.32	887.32	878.32	880.32
20.0	0.0	18.0	309.32	250.32	329.32	296.32	256.32	223.09	295.32	264.32	266.32	284.32	270.32	289.32	268.32	385.32	571.32	667.32	978.32	848.32	808.32	746.32	1026.32	880.44	839.32	777.32	545.32	485.32	406.32	331.32	298.32	307.31	276.32	294.32	264.32	287.32	295.32	315.32	284.32	373.32	576.32	826.32	861.4	883.32	796.32	887.32	878.32	880.32	845.32
20.0	0.0	19.0	250.32	329.32	296.32	256.32	223.09	295.32	264.32	266.32	284.32	270.32	289.32	268.32	385.32	571.32	667.32	978.32	848.32	808.32	746.32	1026.32	880.44	839.32	777.32	545.32	485.32	406.32	331.32	298.32	307.31	276.32	294.32	264.32	287.32	295.32	315.32	284.32	373.32	576.32	826.32	861.4	883.32	796.32	887.32	878.32	880.32	845.32	752.32
20.0	0.0	20.0	329.32	296.32	256.32	223.09	295.32	264.32	266.32	284.32	270.32	289.32	268.32	385.32	571.32	667.32	978.32	848.32	808.32	746.32	1026.32	880.44	839.32	777.32	545.32	485.32	406.32	331.32	298.32	307.31	276.32	294.32	264.32	287.32	295.32	315.32	284.32	373.32	576.32	826.32	861.4	883.32	796.32	887.32	878.32	880.32	845.32	752.32	559.32
20.0	0.0	21.0	296.32	256.32	223.09	295.32	264.32	266.32	284.32	270.32	289.32	268.32	385.32	571.32	667.32	978.32	848.32	808.32	746.32	1026.32	880.44	839.32	777.32	545.32	485.32	406.32	331.32	298.32	307.31	276.32	294.32	264.32	287.32	295.32	315.32	284.32	373.32	576.32	826.32	861.4	883.32	796.32	887.32	878.32	880.32	845.32	752.32	559.32	448.32
20.0	0.0	22.0	256.32	223.09	295.32	264.32	266.32	284.32	270.32	289.32	268.32	385.32	571.32	667.32	978.32	848.32	808.32	746.32	1026.32	880.44	839.32	777.32	545.32	485.32	406.32	331.32	298.32	307.31	276.32	294.32	264.32	287.32	295.32	315.32	284.32	373.32	576.32	826.32	861.4	883.32	796.32	887.32	878.32	880.32	845.32	752.32	559.32	448.32	396.32
20.0	0.0	23.0	223.09	295.32	264.32	266.32	284.32	270.32	289.32	268.32	385.32	571.32	667.32	978.32	848.32	808.32	746.32	1026.32	880.44	839.32	777.32	545.32	485.32	406.32	331.32	298.32	307.31	276.32	294.32	264.32	287.32	295.32	315.32	284.32	373.32	576.32	826.32	861.4	883.32	796.32	887.32	878.32	880.32	845.32	752.32	559.32	448.32	396.32	313.32
21.0	0.0	0.0	295.32	264.32	266.32	284.32	270.32	289.32	268.32	385.32	571.32	667.32	978.32	848.32	808.32	746.32	1026.32	880.44	839.32	777.32	545.32	485.32	406.32	331.32	298.32	307.31	276.32	294.32	264.32	287.32	295.32	315.32	284.32	373.32	576.32	826.32	861.4	883.32	796.32	887.32	878.32	880.32	845.32	752.32	559.32	448.32	396.32	313.32	282.32
21.0	0.0	1.0	264.32	266.32	284.32	270.32	289.32	268.32	385.32	571.32	667.32	978.32	848.32	808.32	746.32	1026.32	880.44	839.32	777.32	545.32	485.32	406.32	331.32	298.32	307.31	276.32	294.32	264.32	287.32	295.32	315.32	284.32	373.32	576.32	826.32	861.4	883.32	796.32	887.32	878.32	880.32	845.32	752.32	559.32	448.32	396.32	313.32	282.32	319.27
21.0	0.0	2.0	266.32	284.32	270.32	289.32	268.32	385.32	571.32	667.32	978.32	848.32	808.32	746.32	1026.32	880.44	839.32	777.32	545.32	485.32	406.32	331.32	298.32	307.31	276.32	294.32	264.32	287.32	295.32	315.32	284.32	373.32	576.32	826.32	861.4	883.32	796.32	887.32	878.32	880.32	845.32	752.32	559.32	448.32	396.32	313.32	282.32	319.27	275.32
21.0	0.0	3.0	284.32	270.32	289.32	268.32	385.32	571.32	667.32	978.32	848.32	808.32	746.32	1026.32	880.44	839.32	777.32	545.32	485.32	406.32	331.32	298.32	307.31	276.32	294.32	264.32	287.32	295.32	315.32	284.32	373.32	576.32	826.32	861.4	883.32	796.32	887.32	878.32	880.32	845.32	752.32	559.32	448.32	396.32	313.32	282.32	319.27	275.32	288.32
21.0	0.0	4.0	270.32	289.32	268.32	385.32	571.32	667.32	978.32	848.32	808.32	746.32	1026.32	880.44	839.32	777.32	545.32	485.32	406.32	331.32	298.32	307.31	276.32	294.32	264.32	287.32	295.32	315.32	284.32	373.32	576.32	826.32	861.4	883.32	796.32	887.32	878.32	880.32	845.32	752.32	559.32	448.32	396.32	313.32	282.32	319.27	275.32	288.32	317.32
21.0	0.0	5.0	289.32	268.32	385.32	571.32	667.32	978.32	848.32	808.32	746.32	1026.32	880.44	839.32	777.32	545.32	485.32	406.32	331.32	298.32	307.31	276.32	294.32	264.32	287.32	295.32	315.32	284.32	373.32	576.32	826.32	861.4	883.32	796.32	887.32	878.32	880.32	845.32	752.32	559.32	448.32	396.32	313.32	282.32	319.27	275.32	288.32	317.32	296.32
21.0	0.0	6.0	268.32	385.32	571.32	667.32	978.32	848.32	808.32	746.32	1026.32	880.44	839.32	777.32	545.32	485.32	406.32	331.32	298.32	307.31	276.32	294.32	264.32	287.32	295.32	315.32	284.32	373.32	576.32	826.32	861.4	883.32	796.32	887.32	878.32	880.32	845.32	752.32	559.32	448.32	396.32	313.32	282.32	319.27	275.32	288.32	317.32	296.32	286.32
21.0	0.0	7.0	385.32	571.32	667.32	978.32	848.32	808.32	746.32	1026.32	880.44	839.32	777.32	545.32	485.32	406.32	331.32	298.32	307.31	276.32	294.32	264.32	287.32	295.32	315.32	284.32	373.32	576.32	826.32	861.4	883.32	796.32	887.32	878.32	880.32	845.32	752.32	559.32	448.32	396.32	313.32	282.32	319.27	275.32	288.32	317.32	296.32	286.32	316.32
21.0	0.0	8.0	571.32	667.32	978.32	848.32	808.32	746.32	1026.32	880.44	839.32	777.32	545.32	485.32	406.32	331.32	298.32	307.31	276.32	294.32	264.32	287.32	295.32	315.32	284.32	373.32	576.32	826.32	861.4	883.32	796.32	887.32	878.32	880.32	845.32	752.32	559.32	448.32	396.32	313.32	282.32	319.27	275.32	288.32	317.32	296.32	286.32	316.32	261.32
21.0	0.0	9.0	667.32	978.32	848.32	808.32	746.32	1026.32	880.44	839.32	777.32	545.32	485.32	406.32	331.32	298.32	307.31	276.32	294.32	264.32	287.32	295.32	315.32	284.32	373.32	576.32	826.32	861.4	883.32	796.32	887.32	878.32	880.32	845.32	752.32	559.32	448.32	396.32	313.32	282.32	319.27	275.32	288.32	317.32	296.32	286.32	316.32	261.32	353.32
21.0	0.0	10.0	978.32	848.32	808.32	746.32	1026.32	880.44	839.32	777.32	545.32	485.32	406.32	331.32	298.32	307.31	276.32	294.32	264.32	287.32	295.32	315.32	284.32	373.32	576.32	826.32	861.4	883.32	796.32	887.32	878.32	880.32	845.32	752.32	559.32	448.32	396.32	313.32	282.32	319.27	275.32	288.32	317.32	296.32	286.32	316.32	261.32	353.32	561.32
21.0	0.0	11.0	848.32	808.32	746.32	1026.32	880.44	839.32	777.32	545.32	485.32	406.32	331.32	298.32	307.31	276.32	294.32	264.32	287.32	295.32	315.32	284.32	373.32	576.32	826.32	861.4	883.32	796.32	887.32	878.32	880.32	845.32	752.32	559.32	448.32	396.32	313.32	282.32	319.27	275.32	288.32	317.32	296.32	286.32	316.32	261.32	353.32	561.32	904.0
21.0	0.0	12.0	808.32	746.32	1026.32	880.44	839.32	777.32	545.32	485.32	406.32	331.32	298.32	307.31	276.32	294.32	264.32	287.32	295.32	315.32	284.32	373.32	576.32	826.32	861.4	883.32	796.32	887.32	878.32	880.32	845.32	752.32	559.32	448.32	396.32	313.32	282.32	319.27	275.32	288.32	317.32	296.32	286.32	316.32	261.32	353.32	561.32	904.0	937.0
21.0	0.0	13.0	746.32	1026.32	880.44	839.32	777.32	545.32	485.32	406.32	331.32	298.32	307.31	276.32	294.32	264.32	287.32	295.32	315.32	284.32	373.32	576.32	826.32	861.4	883.32	796.32	887.32	878.32	880.32	845.32	752.32	559.32	448.32	396.32	313.32	282.32	319.27	275.32	288.32	317.32	296.32	286.32	316.32	261.32	353.32	561.32	904.0	937.0	981.12
21.0	0.0	14.0	1026.32	880.44	839.32	777.32	545.32	485.32	406.32	331.32	298.32	307.31	276.32	294.32	264.32	287.32	295.32	315.32	284.32	373.32	576.32	826.32	861.4	883.32	796.32	887.32	878.32	880.32	845.32	752.32	559.32	448.32	396.32	313.32	282.32	319.27	275.32	288.32	317.32	296.32	286.32	316.32	261.32	353.32	561.32	904.0	937.0	981.12	884.0
21.0	0.0	15.0	880.44	839.32	777.32	545.32	485.32	406.32	331.32	298.32	307.31	276.32	294.32	264.32	287.32	295.32	315.32	284.32	373.32	576.32	826.32	861.4	883.32	796.32	887.32	878.32	880.32	845.32	752.32	559.32	448.32	396.32	313.32	282.32	319.27	275.32	288.32	317.32	296.32	286.32	316.32	261.32	353.32	561.32	904.0	937.0	981.12	884.0	941.0
21.0	0.0	16.0	839.32	777.32	545.32	485.32	406.32	331.32	298.32	307.31	276.32	294.32	264.32	287.32	295.32	315.32	284.32	373.32	576.32	826.32	861.4	883.32	796.32	887.32	878.32	880.32	845.32	752.32	559.32	448.32	396.32	313.32	282.32	319.27	275.32	288.32	317.32	296.32	286.32	316.32	261.32	353.32	561.32	904.0	937.0	981.12	884.0	941.0	949.0
21.0	0.0	17.0	777.32	545.32	485.32	406.32	331.32	298.32	307.31	276.32	294.32	264.32	287.32	295.32	315.32	284.32	373.32	576.32	826.32	861.4	883.32	796.32	887.32	878.32	880.32	845.32	752.32	559.32	448.32	396.32	313.32	282.32	319.27	275.32	288.32	317.32	296.32	286.32	316.32	261.32	353.32	561.32	904.0	937.0	981.12	884.0	941.0	949.0	896.0
21.0	0.0	18.0	545.32	485.32	406.32	331.32	298.32	307.31	276.32	294.32	264.32	287.32	295.32	315.32	284.32	373.32	576.32	826.32	861.4	883.32	796.32	887.32	878.32	880.32	845.32	752.32	559.32	448.32	396.32	313.32	282.32	319.27	275.32	288.32	317.32	296.32	286.32	316.32	261.32	353.32	561.32	904.0	937.0	981.12	884.0	941.0	949.0	896.0	929.0
21.0	0.0	19.0	485.32	406.32	331.32	298.32	307.31	276.32	294.32	264.32	287.32	295.32	315.32	284.32	373.32	576.32	826.32	861.4	883.32	796.32	887.32	878.32	880.32	845.32	752.32	559.32	448.32	396.32	313.32	282.32	319.27	275.32	288.32	317.32	296.32	286.32	316.32	261.32	353.32	561.32	904.0	937.0	981.12	884.0	941.0	949.0	896.0	929.0	776.0
21.0	0.0	20.0	406.32	331.32	298.32	307.31	276.32	294.32	264.32	287.32	295.32	315.32	284.32	373.32	576.32	826.32	861.4	883.32	796.32	887.32	878.32	880.32	845.32	752.32	559.32	448.32	396.32	313.32	282.32	319.27	275.32	288.32	317.32	296.32	286.32	316.32	261.32	353.32	561.32	904.0	937.0	981.12	884.0	941.0	949.0	896.0	929.0	776.0	554.0
21.0	0.0	21.0	331.32	298.32	307.31	276.32	294.32	264.32	287.32	295.32	315.32	284.32	373.32	576.32	826.32	861.4	883.32	796.32	887.32	878.32	880.32	845.32	752.32	559.32	448.32	396.32	313.32	282.32	319.27	275.32	288.32	317.32	296.32	286.32	316.32	261.32	353.32	561.32	904.0	937.0	981.12	884.0	941.0	949.0	896.0	929.0	776.0	554.0	398.0
21.0	0.0	22.0	298.32	307.31	276.32	294.32	264.32	287.32	295.32	315.32	284.32	373.32	576.32	826.32	861.4	883.32	796.32	887.32	878.32	880.32	845.32	752.32	559.32	448.32	396.32	313.32	282.32	319.27	275.32	288.32	317.32	296.32	286.32	316.32	261.32	353.32	561.32	904.0	937.0	981.12	884.0	941.0	949.0	896.0	929.0	776.0	554.0	398.0	365.12
21.0	0.0	23.0	307.31	276.32	294.32	264.32	287.32	295.32	315.32	284.32	373.32	576.32	826.32	861.4	883.32	796.32	887.32	878.32	880.32	845.32	752.32	559.32	448.32	396.32	313.32	282.32	319.27	275.32	288.32	317.32	296.32	286.32	316.32	261.32	353.32	561.32	904.0	937.0	981.12	884.0	941.0	949.0	896.0	929.0	776.0	554.0	398.0	365.12	314.0
22.0	0.0	0.0	276.32	294.32	264.32	287.32	295.32	315.32	284.32	373.32	576.32	826.32	861.4	883.32	796.32	887.32	878.32	880.32	845.32	752.32	559.32	448.32	396.32	313.32	282.32	319.27	275.32	288.32	317.32	296.32	286.32	316.32	261.32	353.32	561.32	904.0	937.0	981.12	884.0	941.0	949.0	896.0	929.0	776.0	554.0	398.0	365.12	314.0	241.0
22.0	0.0	1.0	294.32	264.32	287.32	295.32	315.32	284.32	373.32	576.32	826.32	861.4	883.32	796.32	887.32	878.32	880.32	845.32	752.32	559.32	448.32	396.32	313.32	282.32	319.27	275.32	288.32	317.32	296.32	286.32	316.32	261.32	353.32	561.32	904.0	937.0	981.12	884.0	941.0	949.0	896.0	929.0	776.0	554.0	398.0	365.12	314.0	241.0	272.95
22.0	0.0	2.0	264.32	287.32	295.32	315.32	284.32	373.32	576.32	826.32	861.4	883.32	796.32	887.32	878.32	880.32	845.32	752.32	559.32	448.32	396.32	313.32	282.32	319.27	275.32	288.32	317.32	296.32	286.32	316.32	261.32	353.32	561.32	904.0	937.0	981.12	884.0	941.0	949.0	896.0	929.0	776.0	554.0	398.0	365.12	314.0	241.0	272.95	224.0
22.0	0.0	3.0	287.32	295.32	315.32	284.32	373.32	576.32	826.32	861.4	883.32	796.32	887.32	878.32	880.32	845.32	752.32	559.32	448.32	396.32	313.32	282.32	319.27	275.32	288.32	317.32	296.32	286.32	316.32	261.32	353.32	561.32	904.0	937.0	981.12	884.0	941.0	949.0	896.0	929.0	776.0	554.0	398.0	365.12	314.0	241.0	272.95	224.0	231.0
22.0	0.0	4.0	295.32	315.32	284.32	373.32	576.32	826.32	861.4	883.32	796.32	887.32	878.32	880.32	845.32	752.32	559.32	448.32	396.32	313.32	282.32	319.27	275.32	288.32	317.32	296.32	286.32	316.32	261.32	353.32	561.32	904.0	937.0	981.12	884.0	941.0	949.0	896.0	929.0	776.0	554.0	398.0	365.12	314.0	241.0	272.95	224.0	231.0	230.0
22.0	0.0	5.0	315.32	284.32	373.32	576.32	826.32	861.4	883.32	796.32	887.32	878.32	880.32	845.32	752.32	559.32	448.32	396.32	313.32	282.32	319.27	275.32	288.32	317.32	296.32	286.32	316.32	261.32	353.32	561.32	904.0	937.0	981.12	884.0	941.0	949.0	896.0	929.0	776.0	554.0	398.0	365.12	314.0	241.0	272.95	224.0	231.0	230.0	237.0
22.0	0.0	6.0	284.32	373.32	576.32	826.32	861.4	883.32	796.32	887.32	878.32	880.32	845.32	752.32	559.32	448.32	396.32	313.32	282.32	319.27	275.32	288.32	317.32	296.32	286.32	316.32	261.32	353.32	561.32	904.0	937.0	981.12	884.0	941.0	949.0	896.0	929.0	776.0	554.0	398.0	365.12	314.0	241.0	272.95	224.0	231.0	230.0	237.0	230.0
22.0	0.0	7.0	373.32	576.32	826.32	861.4	883.32	796.32	887.32	878.32	880.32	845.32	752.32	559.32	448.32	396.32	313.32	282.32	319.27	275.32	288.32	317.32	296.32	286.32	316.32	261.32	353.32	561.32	904.0	937.0	981.12	884.0	941.0	949.0	896.0	929.0	776.0	554.0	398.0	365.12	314.0	241.0	272.95	224.0	231.0	230.0	237.0	230.0	222.0
22.0	0.0	8.0	576.32	826.32	861.4	883.32	796.32	887.32	878.32	880.32	845.32	752.32	559.32	448.32	396.32	313.32	282.32	319.27	275.32	288.32	317.32	296.32	286.32	316.32	261.32	353.32	561.32	904.0	937.0	981.12	884.0	941.0	949.0	896.0	929.0	776.0	554.0	398.0	365.12	314.0	241.0	272.95	224.0	231.0	230.0	237.0	230.0	222.0	231.0
22.0	0.0	9.0	826.32	861.4	883.32	796.32	887.32	878.32	880.32	845.32	752.32	559.32	448.32	396.32	313.32	282.32	319.27	275.32	288.32	317.32	296.32	286.32	316.32	261.32	353.32	561.32	904.0	937.0	981.12	884.0	941.0	949.0	896.0	929.0	776.0	554.0	398.0	365.12	314.0	241.0	272.95	224.0	231.0	230.0	237.0	230.0	222.0	231.0	328.0
22.0	0.0	10.0	861.4	883.32	796.32	887.32	878.32	880.32	845.32	752.32	559.32	448.32	396.32	313.32	282.32	319.27	275.32	288.32	317.32	296.32	286.32	316.32	261.32	353.32	561.32	904.0	937.0	981.12	884.0	941.0	949.0	896.0	929.0	776.0	554.0	398.0	365.12	314.0	241.0	272.95	224.0	231.0	230.0	237.0	230.0	222.0	231.0	328.0	667.0
22.0	0.0	11.0	883.32	796.32	887.32	878.32	880.32	845.32	752.32	559.32	448.32	396.32	313.32	282.32	319.27	275.32	288.32	317.32	296.32	286.32	316.32	261.32	353.32	561.32	904.0	937.0	981.12	884.0	941.0	949.0	896.0	929.0	776.0	554.0	398.0	365.12	314.0	241.0	272.95	224.0	231.0	230.0	237.0	230.0	222.0	231.0	328.0	667.0	943.0
22.0	0.0	12.0	796.32	887.32	878.32	880.32	845.32	752.32	559.32	448.32	396.32	313.32	282.32	319.27	275.32	288.32	317.32	296.32	286.32	316.32	261.32	353.32	561.32	904.0	937.0	981.12	884.0	941.0	949.0	896.0	929.0	776.0	554.0	398.0	365.12	314.0	241.0	272.95	224.0	231.0	230.0	237.0	230.0	222.0	231.0	328.0	667.0	943.0	959.0
22.0	0.0	13.0	887.32	878.32	880.32	845.32	752.32	559.32	448.32	396.32	313.32	282.32	319.27	275.32	288.32	317.32	296.32	286.32	316.32	261.32	353.32	561.32	904.0	937.0	981.12	884.0	941.0	949.0	896.0	929.0	776.0	554.0	398.0	365.12	314.0	241.0	272.95	224.0	231.0	230.0	237.0	230.0	222.0	231.0	328.0	667.0	943.0	959.0	1010.0
22.0	0.0	14.0	878.32	880.32	845.32	752.32	559.32	448.32	396.32	313.32	282.32	319.27	275.32	288.32	317.32	296.32	286.32	316.32	261.32	353.32	561.32	904.0	937.0	981.12	884.0	941.0	949.0	896.0	929.0	776.0	554.0	398.0	365.12	314.0	241.0	272.95	224.0	231.0	230.0	237.0	230.0	222.0	231.0	328.0	667.0	943.0	959.0	1010.0	903.0
22.0	0.0	15.0	880.32	845.32	752.32	559.32	448.32	396.32	313.32	282.32	319.27	275.32	288.32	317.32	296.32	286.32	316.32	261.32	353.32	561.32	904.0	937.0	981.12	884.0	941.0	949.0	896.0	929.0	776.0	554.0	398.0	365.12	314.0	241.0	272.95	224.0	231.0	230.0	237.0	230.0	222.0	231.0	328.0	667.0	943.0	959.0	1010.0	903.0	967.12
22.0	0.0	16.0	845.32	752.32	559.32	448.32	396.32	313.32	282.32	319.27	275.32	288.32	317.32	296.32	286.32	316.32	261.32	353.32	561.32	904.0	937.0	981.12	884.0	941.0	949.0	896.0	929.0	776.0	554.0	398.0	365.12	314.0	241.0	272.95	224.0	231.0	230.0	237.0	230.0	222.0	231.0	328.0	667.0	943.0	959.0	1010.0	903.0	967.12	975.0
22.0	0.0	17.0	752.32	559.32	448.32	396.32	313.32	282.32	319.27	275.32	288.32	317.32	296.32	286.32	316.32	261.32	353.32	561.32	904.0	937.0	981.12	884.0	941.0	949.0	896.0	929.0	776.0	554.0	398.0	365.12	314.0	241.0	272.95	224.0	231.0	230.0	237.0	230.0	222.0	231.0	328.0	667.0	943.0	959.0	1010.0	903.0	967.12	975.0	942.0
22.0	0.0	18.0	559.32	448.32	396.32	313.32	282.32	319.27	275.32	288.32	317.32	296.32	286.32	316.32	261.32	353.32	561.32	904.0	937.0	981.12	884.0	941.0	949.0	896.0	929.0	776.0	554.0	398.0	365.12	314.0	241.0	272.95	224.0	231.0	230.0	237.0	230.0	222.0	231.0	328.0	667.0	943.0	959.0	1010.0	903.0	967.12	975.0	942.0	926.0
22.0	0.0	19.0	448.32	396.32	313.32	282.32	319.27	275.32	288.32	317.32	296.32	286.32	316.32	261.32	353.32	561.32	904.0	937.0	981.12	884.0	941.0	949.0	896.0	929.0	776.0	554.0	398.0	365.12	314.0	241.0	272.95	224.0	231.0	230.0	237.0	230.0	222.0	231.0	328.0	667.0	943.0	959.0	1010.0	903.0	967.12	975.0	942.0	926.0	834.0
22.0	0.0	20.0	396.32	313.32	282.32	319.27	275.32	288.32	317.32	296.32	286.32	316.32	261.32	353.32	561.32	904.0	937.0	981.12	884.0	941.0	949.0	896.0	929.0	776.0	554.0	398.0	365.12	314.0	241.0	272.95	224.0	231.0	230.0	237.0	230.0	222.0	231.0	328.0	667.0	943.0	959.0	1010.0	903.0	967.12	975.0	942.0	926.0	834.0	562.0
22.0	0.0	21.0	313.32	282.32	319.27	275.32	288.32	317.32	296.32	286.32	316.32	261.32	353.32	561.32	904.0	937.0	981.12	884.0	941.0	949.0	896.0	929.0	776.0	554.0	398.0	365.12	314.0	241.0	272.95	224.0	231.0	230.0	237.0	230.0	222.0	231.0	328.0	667.0	943.0	959.0	1010.0	903.0	967.12	975.0	942.0	926.0	834.0	562.0	458.0
22.0	0.0	22.0	282.32	319.27	275.32	288.32	317.32	296.32	286.32	316.32	261.32	353.32	561.32	904.0	937.0	981.12	884.0	941.0	949.0	896.0	929.0	776.0	554.0	398.0	365.12	314.0	241.0	272.95	224.0	231.0	230.0	237.0	230.0	222.0	231.0	328.0	667.0	943.0	959.0	1010.0	903.0	967.12	975.0	942.0	926.0	834.0	562.0	458.0	443.0
22.0	0.0	23.0	319.27	275.32	288.32	317.32	296.32	286.32	316.32	261.32	353.32	561.32	904.0	937.0	981.12	884.0	941.0	949.0	896.0	929.0	776.0	554.0	398.0	365.12	314.0	241.0	272.95	224.0	231.0	230.0	237.0	230.0	222.0	231.0	328.0	667.0	943.0	959.0	1010.0	903.0	967.12	975.0	942.0	926.0	834.0	562.0	458.0	443.0	356.0
23.0	0.0	0.0	275.32	288.32	317.32	296.32	286.32	316.32	261.32	353.32	561.32	904.0	937.0	981.12	884.0	941.0	949.0	896.0	929.0	776.0	554.0	398.0	365.12	314.0	241.0	272.95	224.0	231.0	230.0	237.0	230.0	222.0	231.0	328.0	667.0	943.0	959.0	1010.0	903.0	967.12	975.0	942.0	926.0	834.0	562.0	458.0	443.0	356.0	291.0
23.0	0.0	1.0	288.32	317.32	296.32	286.32	316.32	261.32	353.32	561.32	904.0	937.0	981.12	884.0	941.0	949.0	896.0	929.0	776.0	554.0	398.0	365.12	314.0	241.0	272.95	224.0	231.0	230.0	237.0	230.0	222.0	231.0	328.0	667.0	943.0	959.0	1010.0	903.0	967.12	975.0	942.0	926.0	834.0	562.0	458.0	443.0	356.0	291.0	261.93
23.0	0.0	2.0	317.32	296.32	286.32	316.32	261.32	353.32	561.32	904.0	937.0	981.12	884.0	941.0	949.0	896.0	929.0	776.0	554.0	398.0	365.12	314.0	241.0	272.95	224.0	231.0	230.0	237.0	230.0	222.0	231.0	328.0	667.0	943.0	959.0	1010.0	903.0	967.12	975.0	942.0	926.0	834.0	562.0	458.0	443.0	356.0	291.0	261.93	261.0
23.0	0.0	3.0	296.32	286.32	316.32	261.32	353.32	561.32	904.0	937.0	981.12	884.0	941.0	949.0	896.0	929.0	776.0	554.0	398.0	365.12	314.0	241.0	272.95	224.0	231.0	230.0	237.0	230.0	222.0	231.0	328.0	667.0	943.0	959.0	1010.0	903.0	967.12	975.0	942.0	926.0	834.0	562.0	458.0	443.0	356.0	291.0	261.93	261.0	257.0
23.0	0.0	4.0	286.32	316.32	261.32	353.32	561.32	904.0	937.0	981.12	884.0	941.0	949.0	896.0	929.0	776.0	554.0	398.0	365.12	314.0	241.0	272.95	224.0	231.0	230.0	237.0	230.0	222.0	231.0	328.0	667.0	943.0	959.0	1010.0	903.0	967.12	975.0	942.0	926.0	834.0	562.0	458.0	443.0	356.0	291.0	261.93	261.0	257.0	245.0
23.0	0.0	5.0	316.32	261.32	353.32	561.32	904.0	937.0	981.12	884.0	941.0	949.0	896.0	929.0	776.0	554.0	398.0	365.12	314.0	241.0	272.95	224.0	231.0	230.0	237.0	230.0	222.0	231.0	328.0	667.0	943.0	959.0	1010.0	903.0	967.12	975.0	942.0	926.0	834.0	562.0	458.0	443.0	356.0	291.0	261.93	261.0	257.0	245.0	261.0
23.0	0.0	6.0	261.32	353.32	561.32	904.0	937.0	981.12	884.0	941.0	949.0	896.0	929.0	776.0	554.0	398.0	365.12	314.0	241.0	272.95	224.0	231.0	230.0	237.0	230.0	222.0	231.0	328.0	667.0	943.0	959.0	1010.0	903.0	967.12	975.0	942.0	926.0	834.0	562.0	458.0	443.0	356.0	291.0	261.93	261.0	257.0	245.0	261.0	258.0
23.0	0.0	7.0	353.32	561.32	904.0	937.0	981.12	884.0	941.0	949.0	896.0	929.0	776.0	554.0	398.0	365.12	314.0	241.0	272.95	224.0	231.0	230.0	237.0	230.0	222.0	231.0	328.0	667.0	943.0	959.0	1010.0	903.0	967.12	975.0	942.0	926.0	834.0	562.0	458.0	443.0	356.0	291.0	261.93	261.0	257.0	245.0	261.0	258.0	232.0
23.0	0.0	8.0	561.32	904.0	937.0	981.12	884.0	941.0	949.0	896.0	929.0	776.0	554.0	398.0	365.12	314.0	241.0	272.95	224.0	231.0	230.0	237.0	230.0	222.0	231.0	328.0	667.0	943.0	959.0	1010.0	903.0	967.12	975.0	942.0	926.0	834.0	562.0	458.0	443.0	356.0	291.0	261.93	261.0	257.0	245.0	261.0	258.0	232.0	238.0
23.0	0.0	9.0	904.0	937.0	981.12	884.0	941.0	949.0	896.0	929.0	776.0	554.0	398.0	365.12	314.0	241.0	272.95	224.0	231.0	230.0	237.0	230.0	222.0	231.0	328.0	667.0	943.0	959.0	1010.0	903.0	967.12	975.0	942.0	926.0	834.0	562.0	458.0	443.0	356.0	291.0	261.93	261.0	257.0	245.0	261.0	258.0	232.0	238.0	366.0
23.0	0.0	10.0	937.0	981.12	884.0	941.0	949.0	896.0	929.0	776.0	554.0	398.0	365.12	314.0	241.0	272.95	224.0	231.0	230.0	237.0	230.0	222.0	231.0	328.0	667.0	943.0	959.0	1010.0	903.0	967.12	975.0	942.0	926.0	834.0	562.0	458.0	443.0	356.0	291.0	261.93	261.0	257.0	245.0	261.0	258.0	232.0	238.0	366.0	660.08
23.0	0.0	11.0	981.12	884.0	941.0	949.0	896.0	929.0	776.0	554.0	398.0	365.12	314.0	241.0	272.95	224.0	231.0	230.0	237.0	230.0	222.0	231.0	328.0	667.0	943.0	959.0	1010.0	903.0	967.12	975.0	942.0	926.0	834.0	562.0	458.0	443.0	356.0	291.0	261.93	261.0	257.0	245.0	261.0	258.0	232.0	238.0	366.0	660.08	956.0
23.0	0.0	12.0	884.0	941.0	949.0	896.0	929.0	776.0	554.0	398.0	365.12	314.0	241.0	272.95	224.0	231.0	230.0	237.0	230.0	222.0	231.0	328.0	667.0	943.0	959.0	1010.0	903.0	967.12	975.0	942.0	926.0	834.0	562.0	458.0	443.0	356.0	291.0	261.93	261.0	257.0	245.0	261.0	258.0	232.0	238.0	366.0	660.08	956.0	952.0
23.0	0.0	13.0	941.0	949.0	896.0	929.0	776.0	554.0	398.0	365.12	314.0	241.0	272.95	224.0	231.0	230.0	237.0	230.0	222.0	231.0	328.0	667.0	943.0	959.0	1010.0	903.0	967.12	975.0	942.0	926.0	834.0	562.0	458.0	443.0	356.0	291.0	261.93	261.0	257.0	245.0	261.0	258.0	232.0	238.0	366.0	660.08	956.0	952.0	994.0
23.0	0.0	14.0	949.0	896.0	929.0	776.0	554.0	398.0	365.12	314.0	241.0	272.95	224.0	231.0	230.0	237.0	230.0	222.0	231.0	328.0	667.0	943.0	959.0	1010.0	903.0	967.12	975.0	942.0	926.0	834.0	562.0	458.0	443.0	356.0	291.0	261.93	261.0	257.0	245.0	261.0	258.0	232.0	238.0	366.0	660.08	956.0	952.0	994.0	909.12
23.0	0.0	15.0	896.0	929.0	776.0	554.0	398.0	365.12	314.0	241.0	272.95	224.0	231.0	230.0	237.0	230.0	222.0	231.0	328.0	667.0	943.0	959.0	1010.0	903.0	967.12	975.0	942.0	926.0	834.0	562.0	458.0	443.0	356.0	291.0	261.93	261.0	257.0	245.0	261.0	258.0	232.0	238.0	366.0	660.08	956.0	952.0	994.0	909.12	964.0
23.0	0.0	16.0	929.0	776.0	554.0	398.0	365.12	314.0	241.0	272.95	224.0	231.0	230.0	237.0	230.0	222.0	231.0	328.0	667.0	943.0	959.0	1010.0	903.0	967.12	975.0	942.0	926.0	834.0	562.0	458.0	443.0	356.0	291.0	261.93	261.0	257.0	245.0	261.0	258.0	232.0	238.0	366.0	660.08	956.0	952.0	994.0	909.12	964.0	955.0
23.0	0.0	17.0	776.0	554.0	398.0	365.12	314.0	241.0	272.95	224.0	231.0	230.0	237.0	230.0	222.0	231.0	328.0	667.0	943.0	959.0	1010.0	903.0	967.12	975.0	942.0	926.0	834.0	562.0	458.0	443.0	356.0	291.0	261.93	261.0	257.0	245.0	261.0	258.0	232.0	238.0	366.0	660.08	956.0	952.0	994.0	909.12	964.0	955.0	944.0
23.0	0.0	18.0	554.0	398.0	365.12	314.0	241.0	272.95	224.0	231.0	230.0	237.0	230.0	222.0	231.0	328.0	667.0	943.0	959.0	1010.0	903.0	967.12	975.0	942.0	926.0	834.0	562.0	458.0	443.0	356.0	291.0	261.93	261.0	257.0	245.0	261.0	258.0	232.0	238.0	366.0	660.08	956.0	952.0	994.0	909.12	964.0	955.0	944.0	893.12
23.0	0.0	19.0	398.0	365.12	314.0	241.0	272.95	224.0	231.0	230.0	237.0	230.0	222.0	231.0	328.0	667.0	943.0	959.0	1010.0	903.0	967.12	975.0	942.0	926.0	834.0	562.0	458.0	443.0	356.0	291.0	261.93	261.0	257.0	245.0	261.0	258.0	232.0	238.0	366.0	660.08	956.0	952.0	994.0	909.12	964.0	955.0	944.0	893.12	708.0
23.0	0.0	20.0	365.12	314.0	241.0	272.95	224.0	231.0	230.0	237.0	230.0	222.0	231.0	328.0	667.0	943.0	959.0	1010.0	903.0	967.12	975.0	942.0	926.0	834.0	562.0	458.0	443.0	356.0	291.0	261.93	261.0	257.0	245.0	261.0	258.0	232.0	238.0	366.0	660.08	956.0	952.0	994.0	909.12	964.0	955.0	944.0	893.12	708.0	487.0
23.0	0.0	21.0	314.0	241.0	272.95	224.0	231.0	230.0	237.0	230.0	222.0	231.0	328.0	667.0	943.0	959.0	1010.0	903.0	967.12	975.0	942.0	926.0	834.0	562.0	458.0	443.0	356.0	291.0	261.93	261.0	257.0	245.0	261.0	258.0	232.0	238.0	366.0	660.08	956.0	952.0	994.0	909.12	964.0	955.0	944.0	893.12	708.0	487.0	359.0
23.0	0.0	22.0	241.0	272.95	224.0	231.0	230.0	237.0	230.0	222.0	231.0	328.0	667.0	943.0	959.0	1010.0	903.0	967.12	975.0	942.0	926.0	834.0	562.0	458.0	443.0	356.0	291.0	261.93	261.0	257.0	245.0	261.0	258.0	232.0	238.0	366.0	660.08	956.0	952.0	994.0	909.12	964.0	955.0	944.0	893.12	708.0	487.0	359.0	306.0
23.0	0.0	23.0	272.95	224.0	231.0	230.0	237.0	230.0	222.0	231.0	328.0	667.0	943.0	959.0	1010.0	903.0	967.12	975.0	942.0	926.0	834.0	562.0	458.0	443.0	356.0	291.0	261.93	261.0	257.0	245.0	261.0	258.0	232.0	238.0	366.0	660.08	956.0	952.0	994.0	909.12	964.0	955.0	944.0	893.12	708.0	487.0	359.0	306.0	258.0
24.0	1.0	0.0	224.0	231.0	230.0	237.0	230.0	222.0	231.0	328.0	667.0	943.0	959.0	1010.0	903.0	967.12	975.0	942.0	926.0	834.0	562.0	458.0	443.0	356.0	291.0	261.93	261.0	257.0	245.0	261.0	258.0	232.0	238.0	366.0	660.08	956.0	952.0	994.0	909.12	964.0	955.0	944.0	893.12	708.0	487.0	359.0	306.0	258.0	250.0
24.0	1.0	1.0	231.0	230.0	237.0	230.0	222.0	231.0	328.0	667.0	943.0	959.0	1010.0	903.0	967.12	975.0	942.0	926.0	834.0	562.0	458.0	443.0	356.0	291.0	261.93	261.0	257.0	245.0	261.0	258.0	232.0	238.0	366.0	660.08	956.0	952.0	994.0	909.12	964.0	955.0	944.0	893.12	708.0	487.0	359.0	306.0	258.0	250.0	270.89
24.0	1.0	2.0	230.0	237.0	230.0	222.0	231.0	328.0	667.0	943.0	959.0	1010.0	903.0	967.12	975.0	942.0	926.0	834.0	562.0	458.0	443.0	356.0	291.0	261.93	261.0	257.0	245.0	261.0	258.0	232.0	238.0	366.0	660.08	956.0	952.0	994.0	909.12	964.0	955.0	944.0	893.12	708.0	487.0	359.0	306.0	258.0	250.0	270.89	212.0
24.0	1.0	3.0	237.0	230.0	222.0	231.0	328.0	667.0	943.0	959.0	1010.0	903.0	967.12	975.0	942.0	926.0	834.0	562.0	458.0	443.0	356.0	291.0	261.93	261.0	257.0	245.0	261.0	258.0	232.0	238.0	366.0	660.08	956.0	952.0	994.0	909.12	964.0	955.0	944.0	893.12	708.0	487.0	359.0	306.0	258.0	250.0	270.89	212.0	220.0
24.0	1.0	4.0	230.0	222.0	231.0	328.0	667.0	943.0	959.0	1010.0	903.0	967.12	975.0	942.0	926.0	834.0	562.0	458.0	443.0	356.0	291.0	261.93	261.0	257.0	245.0	261.0	258.0	232.0	238.0	366.0	660.08	956.0	952.0	994.0	909.12	964.0	955.0	944.0	893.12	708.0	487.0	359.0	306.0	258.0	250.0	270.89	212.0	220.0	184.0
24.0	1.0	5.0	222.0	231.0	328.0	667.0	943.0	959.0	1010.0	903.0	967.12	975.0	942.0	926.0	834.0	562.0	458.0	443.0	356.0	291.0	261.93	261.0	257.0	245.0	261.0	258.0	232.0	238.0	366.0	660.08	956.0	952.0	994.0	909.12	964.0	955.0	944.0	893.12	708.0	487.0	359.0	306.0	258.0	250.0	270.89	212.0	220.0	184.0	184.0
24.0	1.0	6.0	231.0	328.0	667.0	943.0	959.0	1010.0	903.0	967.12	975.0	942.0	926.0	834.0	562.0	458.0	443.0	356.0	291.0	261.93	261.0	257.0	245.0	261.0	258.0	232.0	238.0	366.0	660.08	956.0	952.0	994.0	909.12	964.0	955.0	944.0	893.12	708.0	487.0	359.0	306.0	258.0	250.0	270.89	212.0	220.0	184.0	184.0	197.0
24.0	1.0	7.0	328.0	667.0	943.0	959.0	1010.0	903.0	967.12	975.0	942.0	926.0	834.0	562.0	458.0	443.0	356.0	291.0	261.93	261.0	257.0	245.0	261.0	258.0	232.0	238.0	366.0	660.08	956.0	952.0	994.0	909.12	964.0	955.0	944.0	893.12	708.0	487.0	359.0	306.0	258.0	250.0	270.89	212.0	220.0	184.0	184.0	197.0	205.0
24.0	1.0	8.0	667.0	943.0	959.0	1010.0	903.0	967.12	975.0	942.0	926.0	834.0	562.0	458.0	443.0	356.0	291.0	261.93	261.0	257.0	245.0	261.0	258.0	232.0	238.0	366.0	660.08	956.0	952.0	994.0	909.12	964.0	955.0	944.0	893.12	708.0	487.0	359.0	306.0	258.0	250.0	270.89	212.0	220.0	184.0	184.0	197.0	205.0	191.0
24.0	1.0	9.0	943.0	959.0	1010.0	903.0	967.12	975.0	942.0	926.0	834.0	562.0	458.0	443.0	356.0	291.0	261.93	261.0	257.0	245.0	261.0	258.0	232.0	238.0	366.0	660.08	956.0	952.0	994.0	909.12	964.0	955.0	944.0	893.12	708.0	487.0	359.0	306.0	258.0	250.0	270.89	212.0	220.0	184.0	184.0	197.0	205.0	191.0	167.0
24.0	1.0	10.0	959.0	1010.0	903.0	967.12	975.0	942.0	926.0	834.0	562.0	458.0	443.0	356.0	291.0	261.93	261.0	257.0	245.0	261.0	258.0	232.0	238.0	366.0	660.08	956.0	952.0	994.0	909.12	964.0	955.0	944.0	893.12	708.0	487.0	359.0	306.0	258.0	250.0	270.89	212.0	220.0	184.0	184.0	197.0	205.0	191.0	167.0	211.0
24.0	1.0	11.0	1010.0	903.0	967.12	975.0	942.0	926.0	834.0	562.0	458.0	443.0	356.0	291.0	261.93	261.0	257.0	245.0	261.0	258.0	232.0	238.0	366.0	660.08	956.0	952.0	994.0	909.12	964.0	955.0	944.0	893.12	708.0	487.0	359.0	306.0	258.0	250.0	270.89	212.0	220.0	184.0	184.0	197.0	205.0	191.0	167.0	211.0	194.0
24.0	1.0	12.0	903.0	967.12	975.0	942.0	926.0	834.0	562.0	458.0	443.0	356.0	291.0	261.93	261.0	257.0	245.0	261.0	258.0	232.0	238.0	366.0	660.08	956.0	952.0	994.0	909.12	964.0	955.0	944.0	893.12	708.0	487.0	359.0	306.0	258.0	250.0	270.89	212.0	220.0	184.0	184.0	197.0	205.0	191.0	167.0	211.0	194.0	183.0
24.0	1.0	13.0	967.12	975.0	942.0	926.0	834.0	562.0	458.0	443.0	356.0	291.0	261.93	261.0	257.0	245.0	261.0	258.0	232.0	238.0	366.0	660.08	956.0	952.0	994.0	909.12	964.0	955.0	944.0	893.12	708.0	487.0	359.0	306.0	258.0	250.0	270.89	212.0	220.0	184.0	184.0	197.0	205.0	191.0	167.0	211.0	194.0	183.0	193.0
24.0	1.0	14.0	975.0	942.0	926.0	834.0	562.0	458.0	443.0	356.0	291.0	261.93	261.0	257.0	245.0	261.0	258.0	232.0	238.0	366.0	660.08	956.0	952.0	994.0	909.12	964.0	955.0	944.0	893.12	708.0	487.0	359.0	306.0	258.0	250.0	270.89	212.0	220.0	184.0	184.0	197.0	205.0	191.0	167.0	211.0	194.0	183.0	193.0	202.0
24.0	1.0	15.0	942.0	926.0	834.0	562.0	458.0	443.0	356.0	291.0	261.93	261.0	257.0	245.0	261.0	258.0	232.0	238.0	366.0	660.08	956.0	952.0	994.0	909.12	964.0	955.0	944.0	893.12	708.0	487.0	359.0	306.0	258.0	250.0	270.89	212.0	220.0	184.0	184.0	197.0	205.0	191.0	167.0	211.0	194.0	183.0	193.0	202.0	158.0
24.0	1.0	16.0	926.0	834.0	562.0	458.0	443.0	356.0	291.0	261.93	261.0	257.0	245.0	261.0	258.0	232.0	238.0	366.0	660.08	956.0	952.0	994.0	909.12	964.0	955.0	944.0	893.12	708.0	487.0	359.0	306.0	258.0	250.0	270.89	212.0	220.0	184.0	184.0	197.0	205.0	191.0	167.0	211.0	194.0	183.0	193.0	202.0	158.0	178.0
24.0	1.0	17.0	834.0	562.0	458.0	443.0	356.0	291.0	261.93	261.0	257.0	245.0	261.0	258.0	232.0	238.0	366.0	660.08	956.0	952.0	994.0	909.12	964.0	955.0	944.0	893.12	708.0	487.0	359.0	306.0	258.0	250.0	270.89	212.0	220.0	184.0	184.0	197.0	205.0	191.0	167.0	211.0	194.0	183.0	193.0	202.0	158.0	178.0	187.0
24.0	1.0	18.0	562.0	458.0	443.0	356.0	291.0	261.93	261.0	257.0	245.0	261.0	258.0	232.0	238.0	366.0	660.08	956.0	952.0	994.0	909.12	964.0	955.0	944.0	893.12	708.0	487.0	359.0	306.0	258.0	250.0	270.89	212.0	220.0	184.0	184.0	197.0	205.0	191.0	167.0	211.0	194.0	183.0	193.0	202.0	158.0	178.0	187.0	189.0
24.0	1.0	19.0	458.0	443.0	356.0	291.0	261.93	261.0	257.0	245.0	261.0	258.0	232.0	238.0	366.0	660.08	956.0	952.0	994.0	909.12	964.0	955.0	944.0	893.12	708.0	487.0	359.0	306.0	258.0	250.0	270.89	212.0	220.0	184.0	184.0	197.0	205.0	191.0	167.0	211.0	194.0	183.0	193.0	202.0	158.0	178.0	187.0	189.0	182.0
24.0	1.0	20.0	443.0	356.0	291.0	261.93	261.0	257.0	245.0	261.0	258.0	232.0	238.0	366.0	660.08	956.0	952.0	994.0	909.12	964.0	955.0	944.0	893.12	708.0	487.0	359.0	306.0	258.0	250.0	270.89	212.0	220.0	184.0	184.0	197.0	205.0	191.0	167.0	211.0	194.0	183.0	193.0	202.0	158.0	178.0	187.0	189.0	182.0	208.0
24.0	1.0	21.0	356.0	291.0	261.93	261.0	257.0	245.0	261.0	258.0	232.0	238.0	366.0	660.08	956.0	952.0	994.0	909.12	964.0	955.0	944.0	893.12	708.0	487.0	359.0	306.0	258.0	250.0	270.89	212.0	220.0	184.0	184.0	197.0	205.0	191.0	167.0	211.0	194.0	183.0	193.0	202.0	158.0	178.0	187.0	189.0	182.0	208.0	200.0
24.0	1.0	22.0	291.0	261.93	261.0	257.0	245.0	261.0	258.0	232.0	238.0	366.0	660.08	956.0	952.0	994.0	909.12	964.0	955.0	944.0	893.12	708.0	487.0	359.0	306.0	258.0	250.0	270.89	212.0	220.0	184.0	184.0	197.0	205.0	191.0	167.0	211.0	194.0	183.0	193.0	202.0	158.0	178.0	187.0	189.0	182.0	208.0	200.0	183.0
24.0	1.0	23.0	261.93	261.0	257.0	245.0	261.0	258.0	232.0	238.0	366.0	660.08	956.0	952.0	994.0	909.12	964.0	955.0	944.0	893.12	708.0	487.0	359.0	306.0	258.0	250.0	270.89	212.0	220.0	184.0	184.0	197.0	205.0	191.0	167.0	211.0	194.0	183.0	193.0	202.0	158.0	178.0	187.0	189.0	182.0	208.0	200.0	183.0	193.0
25.0	1.0	0.0	261.0	257.0	245.0	261.0	258.0	232.0	238.0	366.0	660.08	956.0	952.0	994.0	909.12	964.0	955.0	944.0	893.12	708.0	487.0	359.0	306.0	258.0	250.0	270.89	212.0	220.0	184.0	184.0	197.0	205.0	191.0	167.0	211.0	194.0	183.0	193.0	202.0	158.0	178.0	187.0	189.0	182.0	208.0	200.0	183.0	193.0	192.0
25.0	1.0	1.0	257.0	245.0	261.0	258.0	232.0	238.0	366.0	660.08	956.0	952.0	994.0	909.12	964.0	955.0	944.0	893.12	708.0	487.0	359.0	306.0	258.0	250.0	270.89	212.0	220.0	184.0	184.0	197.0	205.0	191.0	167.0	211.0	194.0	183.0	193.0	202.0	158.0	178.0	187.0	189.0	182.0	208.0	200.0	183.0	193.0	192.0	223.09
25.0	1.0	2.0	245.0	261.0	258.0	232.0	238.0	366.0	660.08	956.0	952.0	994.0	909.12	964.0	955.0	944.0	893.12	708.0	487.0	359.0	306.0	258.0	250.0	270.89	212.0	220.0	184.0	184.0	197.0	205.0	191.0	167.0	211.0	194.0	183.0	193.0	202.0	158.0	178.0	187.0	189.0	182.0	208.0	200.0	183.0	193.0	192.0	223.09	187.0
25.0	1.0	3.0	261.0	258.0	232.0	238.0	366.0	660.08	956.0	952.0	994.0	909.12	964.0	955.0	944.0	893.12	708.0	487.0	359.0	306.0	258.0	250.0	270.89	212.0	220.0	184.0	184.0	197.0	205.0	191.0	167.0	211.0	194.0	183.0	193.0	202.0	158.0	178.0	187.0	189.0	182.0	208.0	200.0	183.0	193.0	192.0	223.09	187.0	173.0
25.0	1.0	4.0	258.0	232.0	238.0	366.0	660.08	956.0	952.0	994.0	909.12	964.0	955.0	944.0	893.12	708.0	487.0	359.0	306.0	258.0	250.0	270.89	212.0	220.0	184.0	184.0	197.0	205.0	191.0	167.0	211.0	194.0	183.0	193.0	202.0	158.0	178.0	187.0	189.0	182.0	208.0	200.0	183.0	193.0	192.0	223.09	187.0	173.0	183.0
25.0	1.0	5.0	232.0	238.0	366.0	660.08	956.0	952.0	994.0	909.12	964.0	955.0	944.0	893.12	708.0	487.0	359.0	306.0	258.0	250.0	270.89	212.0	220.0	184.0	184.0	197.0	205.0	191.0	167.0	211.0	194.0	183.0	193.0	202.0	158.0	178.0	187.0	189.0	182.0	208.0	200.0	183.0	193.0	192.0	223.09	187.0	173.0	183.0	210.0
25.0	1.0	6.0	238.0	366.0	660.08	956.0	952.0	994.0	909.12	964.0	955.0	944.0	893.12	708.0	487.0	359.0	306.0	258.0	250.0	270.89	212.0	220.0	184.0	184.0	197.0	205.0	191.0	167.0	211.0	194.0	183.0	193.0	202.0	158.0	178.0	187.0	189.0	182.0	208.0	200.0	183.0	193.0	192.0	223.09	187.0	173.0	183.0	210.0	181.0
25.0	1.0	7.0	366.0	660.08	956.0	952.0	994.0	909.12	964.0	955.0	944.0	893.12	708.0	487.0	359.0	306.0	258.0	250.0	270.89	212.0	220.0	184.0	184.0	197.0	205.0	191.0	167.0	211.0	194.0	183.0	193.0	202.0	158.0	178.0	187.0	189.0	182.0	208.0	200.0	183.0	193.0	192.0	223.09	187.0	173.0	183.0	210.0	181.0	180.0
25.0	1.0	8.0	660.08	956.0	952.0	994.0	909.12	964.0	955.0	944.0	893.12	708.0	487.0	359.0	306.0	258.0	250.0	270.89	212.0	220.0	184.0	184.0	197.0	205.0	191.0	167.0	211.0	194.0	183.0	193.0	202.0	158.0	178.0	187.0	189.0	182.0	208.0	200.0	183.0	193.0	192.0	223.09	187.0	173.0	183.0	210.0	181.0	180.0	174.0
25.0	1.0	9.0	956.0	952.0	994.0	909.12	964.0	955.0	944.0	893.12	708.0	487.0	359.0	306.0	258.0	250.0	270.89	212.0	220.0	184.0	184.0	197.0	205.0	191.0	167.0	211.0	194.0	183.0	193.0	202.0	158.0	178.0	187.0	189.0	182.0	208.0	200.0	183.0	193.0	192.0	223.09	187.0	173.0	183.0	210.0	181.0	180.0	174.0	190.0
25.0	1.0	10.0	952.0	994.0	909.12	964.0	955.0	944.0	893.12	708.0	487.0	359.0	306.0	258.0	250.0	270.89	212.0	220.0	184.0	184.0	197.0	205.0	191.0	167.0	211.0	194.0	183.0	193.0	202.0	158.0	178.0	187.0	189.0	182.0	208.0	200.0	183.0	193.0	192.0	223.09	187.0	173.0	183.0	210.0	181.0	180.0	174.0	190.0	224.5
25.0	1.0	11.0	994.0	909.12	964.0	955.0	944.0	893.12	708.0	487.0	359.0	306.0	258.0	250.0	270.89	212.0	220.0	184.0	184.0	197.0	205.0	191.0	167.0	211.0	194.0	183.0	193.0	202.0	158.0	178.0	187.0	189.0	182.0	208.0	200.0	183.0	193.0	192.0	223.09	187.0	173.0	183.0	210.0	181.0	180.0	174.0	190.0	224.5	233.0
25.0	1.0	12.0	909.12	964.0	955.0	944.0	893.12	708.0	487.0	359.0	306.0	258.0	250.0	270.89	212.0	220.0	184.0	184.0	197.0	205.0	191.0	167.0	211.0	194.0	183.0	193.0	202.0	158.0	178.0	187.0	189.0	182.0	208.0	200.0	183.0	193.0	192.0	223.09	187.0	173.0	183.0	210.0	181.0	180.0	174.0	190.0	224.5	233.0	220.0
25.0	1.0	13.0	964.0	955.0	944.0	893.12	708.0	487.0	359.0	306.0	258.0	250.0	270.89	212.0	220.0	184.0	184.0	197.0	205.0	191.0	167.0	211.0	194.0	183.0	193.0	202.0	158.0	178.0	187.0	189.0	182.0	208.0	200.0	183.0	193.0	192.0	223.09	187.0	173.0	183.0	210.0	181.0	180.0	174.0	190.0	224.5	233.0	220.0	227.0
25.0	1.0	14.0	955.0	944.0	893.12	708.0	487.0	359.0	306.0	258.0	250.0	270.89	212.0	220.0	184.0	184.0	197.0	205.0	191.0	167.0	211.0	194.0	183.0	193.0	202.0	158.0	178.0	187.0	189.0	182.0	208.0	200.0	183.0	193.0	192.0	223.09	187.0	173.0	183.0	210.0	181.0	180.0	174.0	190.0	224.5	233.0	220.0	227.0	230.0
25.0	1.0	15.0	944.0	893.12	708.0	487.0	359.0	306.0	258.0	250.0	270.89	212.0	220.0	184.0	184.0	197.0	205.0	191.0	167.0	211.0	194.0	183.0	193.0	202.0	158.0	178.0	187.0	189.0	182.0	208.0	200.0	183.0	193.0	192.0	223.09	187.0	173.0	183.0	210.0	181.0	180.0	174.0	190.0	224.5	233.0	220.0	227.0	230.0	223.0
25.0	1.0	16.0	893.12	708.0	487.0	359.0	306.0	258.0	250.0	270.89	212.0	220.0	184.0	184.0	197.0	205.0	191.0	167.0	211.0	194.0	183.0	193.0	202.0	158.0	178.0	187.0	189.0	182.0	208.0	200.0	183.0	193.0	192.0	223.09	187.0	173.0	183.0	210.0	181.0	180.0	174.0	190.0	224.5	233.0	220.0	227.0	230.0	223.0	235.0
25.0	1.0	17.0	708.0	487.0	359.0	306.0	258.0	250.0	270.89	212.0	220.0	184.0	184.0	197.0	205.0	191.0	167.0	211.0	194.0	183.0	193.0	202.0	158.0	178.0	187.0	189.0	182.0	208.0	200.0	183.0	193.0	192.0	223.09	187.0	173.0	183.0	210.0	181.0	180.0	174.0	190.0	224.5	233.0	220.0	227.0	230.0	223.0	235.0	228.0
25.0	1.0	18.0	487.0	359.0	306.0	258.0	250.0	270.89	212.0	220.0	184.0	184.0	197.0	205.0	191.0	167.0	211.0	194.0	183.0	193.0	202.0	158.0	178.0	187.0	189.0	182.0	208.0	200.0	183.0	193.0	192.0	223.09	187.0	173.0	183.0	210.0	181.0	180.0	174.0	190.0	224.5	233.0	220.0	227.0	230.0	223.0	235.0	228.0	250.0
25.0	1.0	19.0	359.0	306.0	258.0	250.0	270.89	212.0	220.0	184.0	184.0	197.0	205.0	191.0	167.0	211.0	194.0	183.0	193.0	202.0	158.0	178.0	187.0	189.0	182.0	208.0	200.0	183.0	193.0	192.0	223.09	187.0	173.0	183.0	210.0	181.0	180.0	174.0	190.0	224.5	233.0	220.0	227.0	230.0	223.0	235.0	228.0	250.0	231.0
25.0	1.0	20.0	306.0	258.0	250.0	270.89	212.0	220.0	184.0	184.0	197.0	205.0	191.0	167.0	211.0	194.0	183.0	193.0	202.0	158.0	178.0	187.0	189.0	182.0	208.0	200.0	183.0	193.0	192.0	223.09	187.0	173.0	183.0	210.0	181.0	180.0	174.0	190.0	224.5	233.0	220.0	227.0	230.0	223.0	235.0	228.0	250.0	231.0	235.0
25.0	1.0	21.0	258.0	250.0	270.89	212.0	220.0	184.0	184.0	197.0	205.0	191.0	167.0	211.0	194.0	183.0	193.0	202.0	158.0	178.0	187.0	189.0	182.0	208.0	200.0	183.0	193.0	192.0	223.09	187.0	173.0	183.0	210.0	181.0	180.0	174.0	190.0	224.5	233.0	220.0	227.0	230.0	223.0	235.0	228.0	250.0	231.0	235.0	223.0
25.0	1.0	22.0	250.0	270.89	212.0	220.0	184.0	184.0	197.0	205.0	191.0	167.0	211.0	194.0	183.0	193.0	202.0	158.0	178.0	187.0	189.0	182.0	208.0	200.0	183.0	193.0	192.0	223.09	187.0	173.0	183.0	210.0	181.0	180.0	174.0	190.0	224.5	233.0	220.0	227.0	230.0	223.0	235.0	228.0	250.0	231.0	235.0	223.0	205.0
25.0	1.0	23.0	270.89	212.0	220.0	184.0	184.0	197.0	205.0	191.0	167.0	211.0	194.0	183.0	193.0	202.0	158.0	178.0	187.0	189.0	182.0	208.0	200.0	183.0	193.0	192.0	223.09	187.0	173.0	183.0	210.0	181.0	180.0	174.0	190.0	224.5	233.0	220.0	227.0	230.0	223.0	235.0	228.0	250.0	231.0	235.0	223.0	205.0	199.0
26.0	0.0	0.0	212.0	220.0	184.0	184.0	197.0	205.0	191.0	167.0	211.0	194.0	183.0	193.0	202.0	158.0	178.0	187.0	189.0	182.0	208.0	200.0	183.0	193.0	192.0	223.09	187.0	173.0	183.0	210.0	181.0	180.0	174.0	190.0	224.5	233.0	220.0	227.0	230.0	223.0	235.0	228.0	250.0	231.0	235.0	223.0	205.0	199.0	193.0
26.0	0.0	1.0	220.0	184.0	184.0	197.0	205.0	191.0	167.0	211.0	194.0	183.0	193.0	202.0	158.0	178.0	187.0	189.0	182.0	208.0	200.0	183.0	193.0	192.0	223.09	187.0	173.0	183.0	210.0	181.0	180.0	174.0	190.0	224.5	233.0	220.0	227.0	230.0	223.0	235.0	228.0	250.0	231.0	235.0	223.0	205.0	199.0	193.0	223.09
26.0	0.0	2.0	184.0	184.0	197.0	205.0	191.0	167.0	211.0	194.0	183.0	193.0	202.0	158.0	178.0	187.0	189.0	182.0	208.0	200.0	183.0	193.0	192.0	223.09	187.0	173.0	183.0	210.0	181.0	180.0	174.0	190.0	224.5	233.0	220.0	227.0	230.0	223.0	235.0	228.0	250.0	231.0	235.0	223.0	205.0	199.0	193.0	223.09	202.0
26.0	0.0	3.0	184.0	197.0	205.0	191.0	167.0	211.0	194.0	183.0	193.0	202.0	158.0	178.0	187.0	189.0	182.0	208.0	200.0	183.0	193.0	192.0	223.09	187.0	173.0	183.0	210.0	181.0	180.0	174.0	190.0	224.5	233.0	220.0	227.0	230.0	223.0	235.0	228.0	250.0	231.0	235.0	223.0	205.0	199.0	193.0	223.09	202.0	195.0
26.0	0.0	4.0	197.0	205.0	191.0	167.0	211.0	194.0	183.0	193.0	202.0	158.0	178.0	187.0	189.0	182.0	208.0	200.0	183.0	193.0	192.0	223.09	187.0	173.0	183.0	210.0	181.0	180.0	174.0	190.0	224.5	233.0	220.0	227.0	230.0	223.0	235.0	228.0	250.0	231.0	235.0	223.0	205.0	199.0	193.0	223.09	202.0	195.0	182.0
26.0	0.0	5.0	205.0	191.0	167.0	211.0	194.0	183.0	193.0	202.0	158.0	178.0	187.0	189.0	182.0	208.0	200.0	183.0	193.0	192.0	223.09	187.0	173.0	183.0	210.0	181.0	180.0	174.0	190.0	224.5	233.0	220.0	227.0	230.0	223.0	235.0	228.0	250.0	231.0	235.0	223.0	205.0	199.0	193.0	223.09	202.0	195.0	182.0	185.0
26.0	0.0	6.0	191.0	167.0	211.0	194.0	183.0	193.0	202.0	158.0	178.0	187.0	189.0	182.0	208.0	200.0	183.0	193.0	192.0	223.09	187.0	173.0	183.0	210.0	181.0	180.0	174.0	190.0	224.5	233.0	220.0	227.0	230.0	223.0	235.0	228.0	250.0	231.0	235.0	223.0	205.0	199.0	193.0	223.09	202.0	195.0	182.0	185.0	184.0
26.0	0.0	7.0	167.0	211.0	194.0	183.0	193.0	202.0	158.0	178.0	187.0	189.0	182.0	208.0	200.0	183.0	193.0	192.0	223.09	187.0	173.0	183.0	210.0	181.0	180.0	174.0	190.0	224.5	233.0	220.0	227.0	230.0	223.0	235.0	228.0	250.0	231.0	235.0	223.0	205.0	199.0	193.0	223.09	202.0	195.0	182.0	185.0	184.0	202.0
26.0	0.0	8.0	211.0	194.0	183.0	193.0	202.0	158.0	178.0	187.0	189.0	182.0	208.0	200.0	183.0	193.0	192.0	223.09	187.0	173.0	183.0	210.0	181.0	180.0	174.0	190.0	224.5	233.0	220.0	227.0	230.0	223.0	235.0	228.0	250.0	231.0	235.0	223.0	205.0	199.0	193.0	223.09	202.0	195.0	182.0	185.0	184.0	202.0	165.0
26.0	0.0	9.0	194.0	183.0	193.0	202.0	158.0	178.0	187.0	189.0	182.0	208.0	200.0	183.0	193.0	192.0	223.09	187.0	173.0	183.0	210.0	181.0	180.0	174.0	190.0	224.5	233.0	220.0	227.0	230.0	223.0	235.0	228.0	250.0	231.0	235.0	223.0	205.0	199.0	193.0	223.09	202.0	195.0	182.0	185.0	184.0	202.0	165.0	312.0
26.0	0.0	10.0	183.0	193.0	202.0	158.0	178.0	187.0	189.0	182.0	208.0	200.0	183.0	193.0	192.0	223.09	187.0	173.0	183.0	210.0	181.0	180.0	174.0	190.0	224.5	233.0	220.0	227.0	230.0	223.0	235.0	228.0	250.0	231.0	235.0	223.0	205.0	199.0	193.0	223.09	202.0	195.0	182.0	185.0	184.0	202.0	165.0	312.0	618.0
26.0	0.0	11.0	193.0	202.0	158.0	178.0	187.0	189.0	182.0	208.0	200.0	183.0	193.0	192.0	223.09	187.0	173.0	183.0	210.0	181.0	180.0	174.0	190.0	224.5	233.0	220.0	227.0	230.0	223.0	235.0	228.0	250.0	231.0	235.0	223.0	205.0	199.0	193.0	223.09	202.0	195.0	182.0	185.0	184.0	202.0	165.0	312.0	618.0	930.0
26.0	0.0	12.0	202.0	158.0	178.0	187.0	189.0	182.0	208.0	200.0	183.0	193.0	192.0	223.09	187.0	173.0	183.0	210.0	181.0	180.0	174.0	190.0	224.5	233.0	220.0	227.0	230.0	223.0	235.0	228.0	250.0	231.0	235.0	223.0	205.0	199.0	193.0	223.09	202.0	195.0	182.0	185.0	184.0	202.0	165.0	312.0	618.0	930.0	992.0
26.0	0.0	13.0	158.0	178.0	187.0	189.0	182.0	208.0	200.0	183.0	193.0	192.0	223.09	187.0	173.0	183.0	210.0	181.0	180.0	174.0	190.0	224.5	233.0	220.0	227.0	230.0	223.0	235.0	228.0	250.0	231.0	235.0	223.0	205.0	199.0	193.0	223.09	202.0	195.0	182.0	185.0	184.0	202.0	165.0	312.0	618.0	930.0	992.0	1028.0
26.0	0.0	14.0	178.0	187.0	189.0	182.0	208.0	200.0	183.0	193.0	192.0	223.09	187.0	173.0	183.0	210.0	181.0	180.0	174.0	190.0	224.5	233.0	220.0	227.0	230.0	223.0	235.0	228.0	250.0	231.0	235.0	223.0	205.0	199.0	193.0	223.09	202.0	195.0	182.0	185.0	184.0	202.0	165.0	312.0	618.0	930.0	992.0	1028.0	930.0
26.0	0.0	15.0	187.0	189.0	182.0	208.0	200.0	183.0	193.0	192.0	223.09	187.0	173.0	183.0	210.0	181.0	180.0	174.0	190.0	224.5	233.0	220.0	227.0	230.0	223.0	235.0	228.0	250.0	231.0	235.0	223.0	205.0	199.0	193.0	223.09	202.0	195.0	182.0	185.0	184.0	202.0	165.0	312.0	618.0	930.0	992.0	1028.0	930.0	1008.0
26.0	0.0	16.0	189.0	182.0	208.0	200.0	183.0	193.0	192.0	223.09	187.0	173.0	183.0	210.0	181.0	180.0	174.0	190.0	224.5	233.0	220.0	227.0	230.0	223.0	235.0	228.0	250.0	231.0	235.0	223.0	205.0	199.0	193.0	223.09	202.0	195.0	182.0	185.0	184.0	202.0	165.0	312.0	618.0	930.0	992.0	1028.0	930.0	1008.0	980.0
26.0	0.0	17.0	182.0	208.0	200.0	183.0	193.0	192.0	223.09	187.0	173.0	183.0	210.0	181.0	180.0	174.0	190.0	224.5	233.0	220.0	227.0	230.0	223.0	235.0	228.0	250.0	231.0	235.0	223.0	205.0	199.0	193.0	223.09	202.0	195.0	182.0	185.0	184.0	202.0	165.0	312.0	618.0	930.0	992.0	1028.0	930.0	1008.0	980.0	976.0
26.0	0.0	18.0	208.0	200.0	183.0	193.0	192.0	223.09	187.0	173.0	183.0	210.0	181.0	180.0	174.0	190.0	224.5	233.0	220.0	227.0	230.0	223.0	235.0	228.0	250.0	231.0	235.0	223.0	205.0	199.0	193.0	223.09	202.0	195.0	182.0	185.0	184.0	202.0	165.0	312.0	618.0	930.0	992.0	1028.0	930.0	1008.0	980.0	976.0	961.0
26.0	0.0	19.0	200.0	183.0	193.0	192.0	223.09	187.0	173.0	183.0	210.0	181.0	180.0	174.0	190.0	224.5	233.0	220.0	227.0	230.0	223.0	235.0	228.0	250.0	231.0	235.0	223.0	205.0	199.0	193.0	223.09	202.0	195.0	182.0	185.0	184.0	202.0	165.0	312.0	618.0	930.0	992.0	1028.0	930.0	1008.0	980.0	976.0	961.0	859.0
26.0	0.0	20.0	183.0	193.0	192.0	223.09	187.0	173.0	183.0	210.0	181.0	180.0	174.0	190.0	224.5	233.0	220.0	227.0	230.0	223.0	235.0	228.0	250.0	231.0	235.0	223.0	205.0	199.0	193.0	223.09	202.0	195.0	182.0	185.0	184.0	202.0	165.0	312.0	618.0	930.0	992.0	1028.0	930.0	1008.0	980.0	976.0	961.0	859.0	591.0
26.0	0.0	21.0	193.0	192.0	223.09	187.0	173.0	183.0	210.0	181.0	180.0	174.0	190.0	224.5	233.0	220.0	227.0	230.0	223.0	235.0	228.0	250.0	231.0	235.0	223.0	205.0	199.0	193.0	223.09	202.0	195.0	182.0	185.0	184.0	202.0	165.0	312.0	618.0	930.0	992.0	1028.0	930.0	1008.0	980.0	976.0	961.0	859.0	591.0	456.0
26.0	0.0	22.0	192.0	223.09	187.0	173.0	183.0	210.0	181.0	180.0	174.0	190.0	224.5	233.0	220.0	227.0	230.0	223.0	235.0	228.0	250.0	231.0	235.0	223.0	205.0	199.0	193.0	223.09	202.0	195.0	182.0	185.0	184.0	202.0	165.0	312.0	618.0	930.0	992.0	1028.0	930.0	1008.0	980.0	976.0	961.0	859.0	591.0	456.0	360.0
26.0	0.0	23.0	223.09	187.0	173.0	183.0	210.0	181.0	180.0	174.0	190.0	224.5	233.0	220.0	227.0	230.0	223.0	235.0	228.0	250.0	231.0	235.0	223.0	205.0	199.0	193.0	223.09	202.0	195.0	182.0	185.0	184.0	202.0	165.0	312.0	618.0	930.0	992.0	1028.0	930.0	1008.0	980.0	976.0	961.0	859.0	591.0	456.0	360.0	271.12
27.0	0.0	0.0	187.0	173.0	183.0	210.0	181.0	180.0	174.0	190.0	224.5	233.0	220.0	227.0	230.0	223.0	235.0	228.0	250.0	231.0	235.0	223.0	205.0	199.0	193.0	223.09	202.0	195.0	182.0	185.0	184.0	202.0	165.0	312.0	618.0	930.0	992.0	1028.0	930.0	1008.0	980.0	976.0	961.0	859.0	591.0	456.0	360.0	271.12	255.0
27.0	0.0	1.0	173.0	183.0	210.0	181.0	180.0	174.0	190.0	224.5	233.0	220.0	227.0	230.0	223.0	235.0	228.0	250.0	231.0	235.0	223.0	205.0	199.0	193.0	223.09	202.0	195.0	182.0	185.0	184.0	202.0	165.0	312.0	618.0	930.0	992.0	1028.0	930.0	1008.0	980.0	976.0	961.0	859.0	591.0	456.0	360.0	271.12	255.0	270.89
27.0	0.0	2.0	183.0	210.0	181.0	180.0	174.0	190.0	224.5	233.0	220.0	227.0	230.0	223.0	235.0	228.0	250.0	231.0	235.0	223.0	205.0	199.0	193.0	223.09	202.0	195.0	182.0	185.0	184.0	202.0	165.0	312.0	618.0	930.0	992.0	1028.0	930.0	1008.0	980.0	976.0	961.0	859.0	591.0	456.0	360.0	271.12	255.0	270.89	234.0
27.0	0.0	3.0	210.0	181.0	180.0	174.0	190.0	224.5	233.0	220.0	227.0	230.0	223.0	235.0	228.0	250.0	231.0	235.0	223.0	205.0	199.0	193.0	223.09	202.0	195.0	182.0	185.0	184.0	202.0	165.0	312.0	618.0	930.0	992.0	1028.0	930.0	1008.0	980.0	976.0	961.0	859.0	591.0	456.0	360.0	271.12	255.0	270.89	234.0	210.0
27.0	0.0	4.0	181.0	180.0	174.0	190.0	224.5	233.0	220.0	227.0	230.0	223.0	235.0	228.0	250.0	231.0	235.0	223.0	205.0	199.0	193.0	223.09	202.0	195.0	182.0	185.0	184.0	202.0	165.0	312.0	618.0	930.0	992.0	1028.0	930.0	1008.0	980.0	976.0	961.0	859.0	591.0	456.0	360.0	271.12	255.0	270.89	234.0	210.0	226.0
27.0	0.0	5.0	180.0	174.0	190.0	224.5	233.0	220.0	227.0	230.0	223.0	235.0	228.0	250.0	231.0	235.0	223.0	205.0	199.0	193.0	223.09	202.0	195.0	182.0	185.0	184.0	202.0	165.0	312.0	618.0	930.0	992.0	1028.0	930.0	1008.0	980.0	976.0	961.0	859.0	591.0	456.0	360.0	271.12	255.0	270.89	234.0	210.0	226.0	242.0
27.0	0.0	6.0	174.0	190.0	224.5	233.0	220.0	227.0	230.0	223.0	235.0	228.0	250.0	231.0	235.0	223.0	205.0	199.0	193.0	223.09	202.0	195.0	182.0	185.0	184.0	202.0	165.0	312.0	618.0	930.0	992.0	1028.0	930.0	1008.0	980.0	976.0	961.0	859.0	591.0	456.0	360.0	271.12	255.0	270.89	234.0	210.0	226.0	242.0	221.0
27.0	0.0	7.0	190.0	224.5	233.0	220.0	227.0	230.0	223.0	235.0	228.0	250.0	231.0	235.0	223.0	205.0	199.0	193.0	223.09	202.0	195.0	182.0	185.0	184.0	202.0	165.0	312.0	618.0	930.0	992.0	1028.0	930.0	1008.0	980.0	976.0	961.0	859.0	591.0	456.0	360.0	271.12	255.0	270.89	234.0	210.0	226.0	242.0	221.0	208.0
27.0	0.0	8.0	224.5	233.0	220.0	227.0	230.0	223.0	235.0	228.0	250.0	231.0	235.0	223.0	205.0	199.0	193.0	223.09	202.0	195.0	182.0	185.0	184.0	202.0	165.0	312.0	618.0	930.0	992.0	1028.0	930.0	1008.0	980.0	976.0	961.0	859.0	591.0	456.0	360.0	271.12	255.0	270.89	234.0	210.0	226.0	242.0	221.0	208.0	218.0
27.0	0.0	9.0	233.0	220.0	227.0	230.0	223.0	235.0	228.0	250.0	231.0	235.0	223.0	205.0	199.0	193.0	223.09	202.0	195.0	182.0	185.0	184.0	202.0	165.0	312.0	618.0	930.0	992.0	1028.0	930.0	1008.0	980.0	976.0	961.0	859.0	591.0	456.0	360.0	271.12	255.0	270.89	234.0	210.0	226.0	242.0	221.0	208.0	218.0	355.0
27.0	0.0	10.0	220.0	227.0	230.0	223.0	235.0	228.0	250.0	231.0	235.0	223.0	205.0	199.0	193.0	223.09	202.0	195.0	182.0	185.0	184.0	202.0	165.0	312.0	618.0	930.0	992.0	1028.0	930.0	1008.0	980.0	976.0	961.0	859.0	591.0	456.0	360.0	271.12	255.0	270.89	234.0	210.0	226.0	242.0	221.0	208.0	218.0	355.0	643.0
27.0	0.0	11.0	227.0	230.0	223.0	235.0	228.0	250.0	231.0	235.0	223.0	205.0	199.0	193.0	223.09	202.0	195.0	182.0	185.0	184.0	202.0	165.0	312.0	618.0	930.0	992.0	1028.0	930.0	1008.0	980.0	976.0	961.0	859.0	591.0	456.0	360.0	271.12	255.0	270.89	234.0	210.0	226.0	242.0	221.0	208.0	218.0	355.0	643.0	972.12
27.0	0.0	12.0	230.0	223.0	235.0	228.0	250.0	231.0	235.0	223.0	205.0	199.0	193.0	223.09	202.0	195.0	182.0	185.0	184.0	202.0	165.0	312.0	618.0	930.0	992.0	1028.0	930.0	1008.0	980.0	976.0	961.0	859.0	591.0	456.0	360.0	271.12	255.0	270.89	234.0	210.0	226.0	242.0	221.0	208.0	218.0	355.0	643.0	972.12	978.2
27.0	0.0	13.0	223.0	235.0	228.0	250.0	231.0	235.0	223.0	205.0	199.0	193.0	223.09	202.0	195.0	182.0	185.0	184.0	202.0	165.0	312.0	618.0	930.0	992.0	1028.0	930.0	1008.0	980.0	976.0	961.0	859.0	591.0	456.0	360.0	271.12	255.0	270.89	234.0	210.0	226.0	242.0	221.0	208.0	218.0	355.0	643.0	972.12	978.2	1003.2
27.0	0.0	14.0	235.0	228.0	250.0	231.0	235.0	223.0	205.0	199.0	193.0	223.09	202.0	195.0	182.0	185.0	184.0	202.0	165.0	312.0	618.0	930.0	992.0	1028.0	930.0	1008.0	980.0	976.0	961.0	859.0	591.0	456.0	360.0	271.12	255.0	270.89	234.0	210.0	226.0	242.0	221.0	208.0	218.0	355.0	643.0	972.12	978.2	1003.2	1023.2
27.0	0.0	15.0	228.0	250.0	231.0	235.0	223.0	205.0	199.0	193.0	223.09	202.0	195.0	182.0	185.0	184.0	202.0	165.0	312.0	618.0	930.0	992.0	1028.0	930.0	1008.0	980.0	976.0	961.0	859.0	591.0	456.0	360.0	271.12	255.0	270.89	234.0	210.0	226.0	242.0	221.0	208.0	218.0	355.0	643.0	972.12	978.2	1003.2	1023.2	974.2
27.0	0.0	16.0	250.0	231.0	235.0	223.0	205.0	199.0	193.0	223.09	202.0	195.0	182.0	185.0	184.0	202.0	165.0	312.0	618.0	930.0	992.0	1028.0	930.0	1008.0	980.0	976.0	961.0	859.0	591.0	456.0	360.0	271.12	255.0	270.89	234.0	210.0	226.0	242.0	221.0	208.0	218.0	355.0	643.0	972.12	978.2	1003.2	1023.2	974.2	1002.2
27.0	0.0	17.0	231.0	235.0	223.0	205.0	199.0	193.0	223.09	202.0	195.0	182.0	185.0	184.0	202.0	165.0	312.0	618.0	930.0	992.0	1028.0	930.0	1008.0	980.0	976.0	961.0	859.0	591.0	456.0	360.0	271.12	255.0	270.89	234.0	210.0	226.0	242.0	221.0	208.0	218.0	355.0	643.0	972.12	978.2	1003.2	1023.2	974.2	1002.2	988.0
27.0	0.0	18.0	235.0	223.0	205.0	199.0	193.0	223.09	202.0	195.0	182.0	185.0	184.0	202.0	165.0	312.0	618.0	930.0	992.0	1028.0	930.0	1008.0	980.0	976.0	961.0	859.0	591.0	456.0	360.0	271.12	255.0	270.89	234.0	210.0	226.0	242.0	221.0	208.0	218.0	355.0	643.0	972.12	978.2	1003.2	1023.2	974.2	1002.2	988.0	980.0
27.0	0.0	19.0	223.0	205.0	199.0	193.0	223.09	202.0	195.0	182.0	185.0	184.0	202.0	165.0	312.0	618.0	930.0	992.0	1028.0	930.0	1008.0	980.0	976.0	961.0	859.0	591.0	456.0	360.0	271.12	255.0	270.89	234.0	210.0	226.0	242.0	221.0	208.0	218.0	355.0	643.0	972.12	978.2	1003.2	1023.2	974.2	1002.2	988.0	980.0	840.0
27.0	0.0	20.0	205.0	199.0	193.0	223.09	202.0	195.0	182.0	185.0	184.0	202.0	165.0	312.0	618.0	930.0	992.0	1028.0	930.0	1008.0	980.0	976.0	961.0	859.0	591.0	456.0	360.0	271.12	255.0	270.89	234.0	210.0	226.0	242.0	221.0	208.0	218.0	355.0	643.0	972.12	978.2	1003.2	1023.2	974.2	1002.2	988.0	980.0	840.0	589.0
27.0	0.0	21.0	199.0	193.0	223.09	202.0	195.0	182.0	185.0	184.0	202.0	165.0	312.0	618.0	930.0	992.0	1028.0	930.0	1008.0	980.0	976.0	961.0	859.0	591.0	456.0	360.0	271.12	255.0	270.89	234.0	210.0	226.0	242.0	221.0	208.0	218.0	355.0	643.0	972.12	978.2	1003.2	1023.2	974.2	1002.2	988.0	980.0	840.0	589.0	426.0
27.0	0.0	22.0	193.0	223.09	202.0	195.0	182.0	185.0	184.0	202.0	165.0	312.0	618.0	930.0	992.0	1028.0	930.0	1008.0	980.0	976.0	961.0	859.0	591.0	456.0	360.0	271.12	255.0	270.89	234.0	210.0	226.0	242.0	221.0	208.0	218.0	355.0	643.0	972.12	978.2	1003.2	1023.2	974.2	1002.2	988.0	980.0	840.0	589.0	426.0	399.0
27.0	0.0	23.0	223.09	202.0	195.0	182.0	185.0	184.0	202.0	165.0	312.0	618.0	930.0	992.0	1028.0	930.0	1008.0	980.0	976.0	961.0	859.0	591.0	456.0	360.0	271.12	255.0	270.89	234.0	210.0	226.0	242.0	221.0	208.0	218.0	355.0	643.0	972.12	978.2	1003.2	1023.2	974.2	1002.2	988.0	980.0	840.0	589.0	426.0	399.0	310.0
28.0	0.0	0.0	202.0	195.0	182.0	185.0	184.0	202.0	165.0	312.0	618.0	930.0	992.0	1028.0	930.0	1008.0	980.0	976.0	961.0	859.0	591.0	456.0	360.0	271.12	255.0	270.89	234.0	210.0	226.0	242.0	221.0	208.0	218.0	355.0	643.0	972.12	978.2	1003.2	1023.2	974.2	1002.2	988.0	980.0	840.0	589.0	426.0	399.0	310.0	314.0
28.0	0.0	1.0	195.0	182.0	185.0	184.0	202.0	165.0	312.0	618.0	930.0	992.0	1028.0	930.0	1008.0	980.0	976.0	961.0	859.0	591.0	456.0	360.0	271.12	255.0	270.89	234.0	210.0	226.0	242.0	221.0	208.0	218.0	355.0	643.0	972.12	978.2	1003.2	1023.2	974.2	1002.2	988.0	980.0	840.0	589.0	426.0	399.0	310.0	314.0	279.85
28.0	0.0	2.0	182.0	185.0	184.0	202.0	165.0	312.0	618.0	930.0	992.0	1028.0	930.0	1008.0	980.0	976.0	961.0	859.0	591.0	456.0	360.0	271.12	255.0	270.89	234.0	210.0	226.0	242.0	221.0	208.0	218.0	355.0	643.0	972.12	978.2	1003.2	1023.2	974.2	1002.2	988.0	980.0	840.0	589.0	426.0	399.0	310.0	314.0	279.85	247.0
28.0	0.0	3.0	185.0	184.0	202.0	165.0	312.0	618.0	930.0	992.0	1028.0	930.0	1008.0	980.0	976.0	961.0	859.0	591.0	456.0	360.0	271.12	255.0	270.89	234.0	210.0	226.0	242.0	221.0	208.0	218.0	355.0	643.0	972.12	978.2	1003.2	1023.2	974.2	1002.2	988.0	980.0	840.0	589.0	426.0	399.0	310.0	314.0	279.85	247.0	233.0
28.0	0.0	4.0	184.0	202.0	165.0	312.0	618.0	930.0	992.0	1028.0	930.0	1008.0	980.0	976.0	961.0	859.0	591.0	456.0	360.0	271.12	255.0	270.89	234.0	210.0	226.0	242.0	221.0	208.0	218.0	355.0	643.0	972.12	978.2	1003.2	1023.2	974.2	1002.2	988.0	980.0	840.0	589.0	426.0	399.0	310.0	314.0	279.85	247.0	233.0	241.0
28.0	0.0	5.0	202.0	165.0	312.0	618.0	930.0	992.0	1028.0	930.0	1008.0	980.0	976.0	961.0	859.0	591.0	456.0	360.0	271.12	255.0	270.89	234.0	210.0	226.0	242.0	221.0	208.0	218.0	355.0	643.0	972.12	978.2	1003.2	1023.2	974.2	1002.2	988.0	980.0	840.0	589.0	426.0	399.0	310.0	314.0	279.85	247.0	233.0	241.0	221.0
28.0	0.0	6.0	165.0	312.0	618.0	930.0	992.0	1028.0	930.0	1008.0	980.0	976.0	961.0	859.0	591.0	456.0	360.0	271.12	255.0	270.89	234.0	210.0	226.0	242.0	221.0	208.0	218.0	355.0	643.0	972.12	978.2	1003.2	1023.2	974.2	1002.2	988.0	980.0	840.0	589.0	426.0	399.0	310.0	314.0	279.85	247.0	233.0	241.0	221.0	236.0
28.0	0.0	7.0	312.0	618.0	930.0	992.0	1028.0	930.0	1008.0	980.0	976.0	961.0	859.0	591.0	456.0	360.0	271.12	255.0	270.89	234.0	210.0	226.0	242.0	221.0	208.0	218.0	355.0	643.0	972.12	978.2	1003.2	1023.2	974.2	1002.2	988.0	980.0	840.0	589.0	426.0	399.0	310.0	314.0	279.85	247.0	233.0	241.0	221.0	236.0	217.0
28.0	0.0	8.0	618.0	930.0	992.0	1028.0	930.0	1008.0	980.0	976.0	961.0	859.0	591.0	456.0	360.0	271.12	255.0	270.89	234.0	210.0	226.0	242.0	221.0	208.0	218.0	355.0	643.0	972.12	978.2	1003.2	1023.2	974.2	1002.2	988.0	980.0	840.0	589.0	426.0	399.0	310.0	314.0	279.85	247.0	233.0	241.0	221.0	236.0	217.0	224.0
28.0	0.0	9.0	930.0	992.0	1028.0	930.0	1008.0	980.0	976.0	961.0	859.0	591.0	456.0	360.0	271.12	255.0	270.89	234.0	210.0	226.0	242.0	221.0	208.0	218.0	355.0	643.0	972.12	978.2	1003.2	1023.2	974.2	1002.2	988.0	980.0	840.0	589.0	426.0	399.0	310.0	314.0	279.85	247.0	233.0	241.0	221.0	236.0	217.0	224.0	349.0
28.0	0.0	10.0	992.0	1028.0	930.0	1008.0	980.0	976.0	961.0	859.0	591.0	456.0	360.0	271.12	255.0	270.89	234.0	210.0	226.0	242.0	221.0	208.0	218.0	355.0	643.0	972.12	978.2	1003.2	1023.2	974.2	1002.2	988.0	980.0	840.0	589.0	426.0	399.0	310.0	314.0	279.85	247.0	233.0	241.0	221.0	236.0	217.0	224.0	349.0	654.0
28.0	0.0	11.0	1028.0	930.0	1008.0	980.0	976.0	961.0	859.0	591.0	456.0	360.0	271.12	255.0	270.89	234.0	210.0	226.0	242.0	221.0	208.0	218.0	355.0	643.0	972.12	978.2	1003.2	1023.2	974.2	1002.2	988.0	980.0	840.0	589.0	426.0	399.0	310.0	314.0	279.85	247.0	233.0	241.0	221.0	236.0	217.0	224.0	349.0	654.0	939.0
28.0	0.0	12.0	930.0	1008.0	980.0	976.0	961.0	859.0	591.0	456.0	360.0	271.12	255.0	270.89	234.0	210.0	226.0	242.0	221.0	208.0	218.0	355.0	643.0	972.12	978.2	1003.2	1023.2	974.2	1002.2	988.0	980.0	840.0	589.0	426.0	399.0	310.0	314.0	279.85	247.0	233.0	241.0	221.0	236.0	217.0	224.0	349.0	654.0	939.0	980.0
28.0	0.0	13.0	1008.0	980.0	976.0	961.0	859.0	591.0	456.0	360.0	271.12	255.0	270.89	234.0	210.0	226.0	242.0	221.0	208.0	218.0	355.0	643.0	972.12	978.2	1003.2	1023.2	974.2	1002.2	988.0	980.0	840.0	589.0	426.0	399.0	310.0	314.0	279.85	247.0	233.0	241.0	221.0	236.0	217.0	224.0	349.0	654.0	939.0	980.0	982.0
28.0	0.0	14.0	980.0	976.0	961.0	859.0	591.0	456.0	360.0	271.12	255.0	270.89	234.0	210.0	226.0	242.0	221.0	208.0	218.0	355.0	643.0	972.12	978.2	1003.2	1023.2	974.2	1002.2	988.0	980.0	840.0	589.0	426.0	399.0	310.0	314.0	279.85	247.0	233.0	241.0	221.0	236.0	217.0	224.0	349.0	654.0	939.0	980.0	982.0	929.0
28.0	0.0	15.0	976.0	961.0	859.0	591.0	456.0	360.0	271.12	255.0	270.89	234.0	210.0	226.0	242.0	221.0	208.0	218.0	355.0	643.0	972.12	978.2	1003.2	1023.2	974.2	1002.2	988.0	980.0	840.0	589.0	426.0	399.0	310.0	314.0	279.85	247.0	233.0	241.0	221.0	236.0	217.0	224.0	349.0	654.0	939.0	980.0	982.0	929.0	993.0
28.0	0.0	16.0	961.0	859.0	591.0	456.0	360.0	271.12	255.0	270.89	234.0	210.0	226.0	242.0	221.0	208.0	218.0	355.0	643.0	972.12	978.2	1003.2	1023.2	974.2	1002.2	988.0	980.0	840.0	589.0	426.0	399.0	310.0	314.0	279.85	247.0	233.0	241.0	221.0	236.0	217.0	224.0	349.0	654.0	939.0	980.0	982.0	929.0	993.0	970.12
28.0	0.0	17.0	859.0	591.0	456.0	360.0	271.12	255.0	270.89	234.0	210.0	226.0	242.0	221.0	208.0	218.0	355.0	643.0	972.12	978.2	1003.2	1023.2	974.2	1002.2	988.0	980.0	840.0	589.0	426.0	399.0	310.0	314.0	279.85	247.0	233.0	241.0	221.0	236.0	217.0	224.0	349.0	654.0	939.0	980.0	982.0	929.0	993.0	970.12	939.0
28.0	0.0	18.0	591.0	456.0	360.0	271.12	255.0	270.89	234.0	210.0	226.0	242.0	221.0	208.0	218.0	355.0	643.0	972.12	978.2	1003.2	1023.2	974.2	1002.2	988.0	980.0	840.0	589.0	426.0	399.0	310.0	314.0	279.85	247.0	233.0	241.0	221.0	236.0	217.0	224.0	349.0	654.0	939.0	980.0	982.0	929.0	993.0	970.12	939.0	933.08
28.0	0.0	19.0	456.0	360.0	271.12	255.0	270.89	234.0	210.0	226.0	242.0	221.0	208.0	218.0	355.0	643.0	972.12	978.2	1003.2	1023.2	974.2	1002.2	988.0	980.0	840.0	589.0	426.0	399.0	310.0	314.0	279.85	247.0	233.0	241.0	221.0	236.0	217.0	224.0	349.0	654.0	939.0	980.0	982.0	929.0	993.0	970.12	939.0	933.08	799.0
28.0	0.0	20.0	360.0	271.12	255.0	270.89	234.0	210.0	226.0	242.0	221.0	208.0	218.0	355.0	643.0	972.12	978.2	1003.2	1023.2	974.2	1002.2	988.0	980.0	840.0	589.0	426.0	399.0	310.0	314.0	279.85	247.0	233.0	241.0	221.0	236.0	217.0	224.0	349.0	654.0	939.0	980.0	982.0	929.0	993.0	970.12	939.0	933.08	799.0	529.0
28.0	0.0	21.0	271.12	255.0	270.89	234.0	210.0	226.0	242.0	221.0	208.0	218.0	355.0	643.0	972.12	978.2	1003.2	1023.2	974.2	1002.2	988.0	980.0	840.0	589.0	426.0	399.0	310.0	314.0	279.85	247.0	233.0	241.0	221.0	236.0	217.0	224.0	349.0	654.0	939.0	980.0	982.0	929.0	993.0	970.12	939.0	933.08	799.0	529.0	413.0
28.0	0.0	22.0	255.0	270.89	234.0	210.0	226.0	242.0	221.0	208.0	218.0	355.0	643.0	972.12	978.2	1003.2	1023.2	974.2	1002.2	988.0	980.0	840.0	589.0	426.0	399.0	310.0	314.0	279.85	247.0	233.0	241.0	221.0	236.0	217.0	224.0	349.0	654.0	939.0	980.0	982.0	929.0	993.0	970.12	939.0	933.08	799.0	529.0	413.0	362.0
28.0	0.0	23.0	270.89	234.0	210.0	226.0	242.0	221.0	208.0	218.0	355.0	643.0	972.12	978.2	1003.2	1023.2	974.2	1002.2	988.0	980.0	840.0	589.0	426.0	399.0	310.0	314.0	279.85	247.0	233.0	241.0	221.0	236.0	217.0	224.0	349.0	654.0	939.0	980.0	982.0	929.0	993.0	970.12	939.0	933.08	799.0	529.0	413.0	362.0	320.0
29.0	0.0	0.0	234.0	210.0	226.0	242.0	221.0	208.0	218.0	355.0	643.0	972.12	978.2	1003.2	1023.2	974.2	1002.2	988.0	980.0	840.0	589.0	426.0	399.0	310.0	314.0	279.85	247.0	233.0	241.0	221.0	236.0	217.0	224.0	349.0	654.0	939.0	980.0	982.0	929.0	993.0	970.12	939.0	933.08	799.0	529.0	413.0	362.0	320.0	284.0
29.0	0.0	1.0	210.0	226.0	242.0	221.0	208.0	218.0	355.0	643.0	972.12	978.2	1003.2	1023.2	974.2	1002.2	988.0	980.0	840.0	589.0	426.0	399.0	310.0	314.0	279.85	247.0	233.0	241.0	221.0	236.0	217.0	224.0	349.0	654.0	939.0	980.0	982.0	929.0	993.0	970.12	939.0	933.08	799.0	529.0	413.0	362.0	320.0	284.0	263.93
29.0	0.0	2.0	226.0	242.0	221.0	208.0	218.0	355.0	643.0	972.12	978.2	1003.2	1023.2	974.2	1002.2	988.0	980.0	840.0	589.0	426.0	399.0	310.0	314.0	279.85	247.0	233.0	241.0	221.0	236.0	217.0	224.0	349.0	654.0	939.0	980.0	982.0	929.0	993.0	970.12	939.0	933.08	799.0	529.0	413.0	362.0	320.0	284.0	263.93	280.0
29.0	0.0	3.0	242.0	221.0	208.0	218.0	355.0	643.0	972.12	978.2	1003.2	1023.2	974.2	1002.2	988.0	980.0	840.0	589.0	426.0	399.0	310.0	314.0	279.85	247.0	233.0	241.0	221.0	236.0	217.0	224.0	349.0	654.0	939.0	980.0	982.0	929.0	993.0	970.12	939.0	933.08	799.0	529.0	413.0	362.0	320.0	284.0	263.93	280.0	268.0
29.0	0.0	4.0	221.0	208.0	218.0	355.0	643.0	972.12	978.2	1003.2	1023.2	974.2	1002.2	988.0	980.0	840.0	589.0	426.0	399.0	310.0	314.0	279.85	247.0	233.0	241.0	221.0	236.0	217.0	224.0	349.0	654.0	939.0	980.0	982.0	929.0	993.0	970.12	939.0	933.08	799.0	529.0	413.0	362.0	320.0	284.0	263.93	280.0	268.0	259.0
29.0	0.0	5.0	208.0	218.0	355.0	643.0	972.12	978.2	1003.2	1023.2	974.2	1002.2	988.0	980.0	840.0	589.0	426.0	399.0	310.0	314.0	279.85	247.0	233.0	241.0	221.0	236.0	217.0	224.0	349.0	654.0	939.0	980.0	982.0	929.0	993.0	970.12	939.0	933.08	799.0	529.0	413.0	362.0	320.0	284.0	263.93	280.0	268.0	259.0	259.0
29.0	0.0	6.0	218.0	355.0	643.0	972.12	978.2	1003.2	1023.2	974.2	1002.2	988.0	980.0	840.0	589.0	426.0	399.0	310.0	314.0	279.85	247.0	233.0	241.0	221.0	236.0	217.0	224.0	349.0	654.0	939.0	980.0	982.0	929.0	993.0	970.12	939.0	933.08	799.0	529.0	413.0	362.0	320.0	284.0	263.93	280.0	268.0	259.0	259.0	253.0
29.0	0.0	7.0	355.0	643.0	972.12	978.2	1003.2	1023.2	974.2	1002.2	988.0	980.0	840.0	589.0	426.0	399.0	310.0	314.0	279.85	247.0	233.0	241.0	221.0	236.0	217.0	224.0	349.0	654.0	939.0	980.0	982.0	929.0	993.0	970.12	939.0	933.08	799.0	529.0	413.0	362.0	320.0	284.0	263.93	280.0	268.0	259.0	259.0	253.0	247.0
29.0	0.0	8.0	643.0	972.12	978.2	1003.2	1023.2	974.2	1002.2	988.0	980.0	840.0	589.0	426.0	399.0	310.0	314.0	279.85	247.0	233.0	241.0	221.0	236.0	217.0	224.0	349.0	654.0	939.0	980.0	982.0	929.0	993.0	970.12	939.0	933.08	799.0	529.0	413.0	362.0	320.0	284.0	263.93	280.0	268.0	259.0	259.0	253.0	247.0	242.0
29.0	0.0	9.0	972.12	978.2	1003.2	1023.2	974.2	1002.2	988.0	980.0	840.0	589.0	426.0	399.0	310.0	314.0	279.85	247.0	233.0	241.0	221.0	236.0	217.0	224.0	349.0	654.0	939.0	980.0	982.0	929.0	993.0	970.12	939.0	933.08	799.0	529.0	413.0	362.0	320.0	284.0	263.93	280.0	268.0	259.0	259.0	253.0	247.0	242.0	336.0
29.0	0.0	10.0	978.2	1003.2	1023.2	974.2	1002.2	988.0	980.0	840.0	589.0	426.0	399.0	310.0	314.0	279.85	247.0	233.0	241.0	221.0	236.0	217.0	224.0	349.0	654.0	939.0	980.0	982.0	929.0	993.0	970.12	939.0	933.08	799.0	529.0	413.0	362.0	320.0	284.0	263.93	280.0	268.0	259.0	259.0	253.0	247.0	242.0	336.0	630.0
29.0	0.0	11.0	1003.2	1023.2	974.2	1002.2	988.0	980.0	840.0	589.0	426.0	399.0	310.0	314.0	279.85	247.0	233.0	241.0	221.0	236.0	217.0	224.0	349.0	654.0	939.0	980.0	982.0	929.0	993.0	970.12	939.0	933.08	799.0	529.0	413.0	362.0	320.0	284.0	263.93	280.0	268.0	259.0	259.0	253.0	247.0	242.0	336.0	630.0	948.0
29.0	0.0	12.0	1023.2	974.2	1002.2	988.0	980.0	840.0	589.0	426.0	399.0	310.0	314.0	279.85	247.0	233.0	241.0	221.0	236.0	217.0	224.0	349.0	654.0	939.0	980.0	982.0	929.0	993.0	970.12	939.0	933.08	799.0	529.0	413.0	362.0	320.0	284.0	263.93	280.0	268.0	259.0	259.0	253.0	247.0	242.0	336.0	630.0	948.0	977.12
29.0	0.0	13.0	974.2	1002.2	988.0	980.0	840.0	589.0	426.0	399.0	310.0	314.0	279.85	247.0	233.0	241.0	221.0	236.0	217.0	224.0	349.0	654.0	939.0	980.0	982.0	929.0	993.0	970.12	939.0	933.08	799.0	529.0	413.0	362.0	320.0	284.0	263.93	280.0	268.0	259.0	259.0	253.0	247.0	242.0	336.0	630.0	948.0	977.12	1050.0
29.0	0.0	14.0	1002.2	988.0	980.0	840.0	589.0	426.0	399.0	310.0	314.0	279.85	247.0	233.0	241.0	221.0	236.0	217.0	224.0	349.0	654.0	939.0	980.0	982.0	929.0	993.0	970.12	939.0	933.08	799.0	529.0	413.0	362.0	320.0	284.0	263.93	280.0	268.0	259.0	259.0	253.0	247.0	242.0	336.0	630.0	948.0	977.12	1050.0	955.0
29.0	0.0	15.0	988.0	980.0	840.0	589.0	426.0	399.0	310.0	314.0	279.85	247.0	233.0	241.0	221.0	236.0	217.0	224.0	349.0	654.0	939.0	980.0	982.0	929.0	993.0	970.12	939.0	933.08	799.0	529.0	413.0	362.0	320.0	284.0	263.93	280.0	268.0	259.0	259.0	253.0	247.0	242.0	336.0	630.0	948.0	977.12	1050.0	955.0	969.08
29.0	0.0	16.0	980.0	840.0	589.0	426.0	399.0	310.0	314.0	279.85	247.0	233.0	241.0	221.0	236.0	217.0	224.0	349.0	654.0	939.0	980.0	982.0	929.0	993.0	970.12	939.0	933.08	799.0	529.0	413.0	362.0	320.0	284.0	263.93	280.0	268.0	259.0	259.0	253.0	247.0	242.0	336.0	630.0	948.0	977.12	1050.0	955.0	969.08	990.0
29.0	0.0	17.0	840.0	589.0	426.0	399.0	310.0	314.0	279.85	247.0	233.0	241.0	221.0	236.0	217.0	224.0	349.0	654.0	939.0	980.0	982.0	929.0	993.0	970.12	939.0	933.08	799.0	529.0	413.0	362.0	320.0	284.0	263.93	280.0	268.0	259.0	259.0	253.0	247.0	242.0	336.0	630.0	948.0	977.12	1050.0	955.0	969.08	990.0	967.0
29.0	0.0	18.0	589.0	426.0	399.0	310.0	314.0	279.85	247.0	233.0	241.0	221.0	236.0	217.0	224.0	349.0	654.0	939.0	980.0	982.0	929.0	993.0	970.12	939.0	933.08	799.0	529.0	413.0	362.0	320.0	284.0	263.93	280.0	268.0	259.0	259.0	253.0	247.0	242.0	336.0	630.0	948.0	977.12	1050.0	955.0	969.08	990.0	967.0	958.0
29.0	0.0	19.0	426.0	399.0	310.0	314.0	279.85	247.0	233.0	241.0	221.0	236.0	217.0	224.0	349.0	654.0	939.0	980.0	982.0	929.0	993.0	970.12	939.0	933.08	799.0	529.0	413.0	362.0	320.0	284.0	263.93	280.0	268.0	259.0	259.0	253.0	247.0	242.0	336.0	630.0	948.0	977.12	1050.0	955.0	969.08	990.0	967.0	958.0	844.0
29.0	0.0	20.0	399.0	310.0	314.0	279.85	247.0	233.0	241.0	221.0	236.0	217.0	224.0	349.0	654.0	939.0	980.0	982.0	929.0	993.0	970.12	939.0	933.08	799.0	529.0	413.0	362.0	320.0	284.0	263.93	280.0	268.0	259.0	259.0	253.0	247.0	242.0	336.0	630.0	948.0	977.12	1050.0	955.0	969.08	990.0	967.0	958.0	844.0	594.0
29.0	0.0	21.0	310.0	314.0	279.85	247.0	233.0	241.0	221.0	236.0	217.0	224.0	349.0	654.0	939.0	980.0	982.0	929.0	993.0	970.12	939.0	933.08	799.0	529.0	413.0	362.0	320.0	284.0	263.93	280.0	268.0	259.0	259.0	253.0	247.0	242.0	336.0	630.0	948.0	977.12	1050.0	955.0	969.08	990.0	967.0	958.0	844.0	594.0	433.0
29.0	0.0	22.0	314.0	279.85	247.0	233.0	241.0	221.0	236.0	217.0	224.0	349.0	654.0	939.0	980.0	982.0	929.0	993.0	970.12	939.0	933.08	799.0	529.0	413.0	362.0	320.0	284.0	263.93	280.0	268.0	259.0	259.0	253.0	247.0	242.0	336.0	630.0	948.0	977.12	1050.0	955.0	969.08	990.0	967.0	958.0	844.0	594.0	433.0	386.0
29.0	0.0	23.0	279.85	247.0	233.0	241.0	221.0	236.0	217.0	224.0	349.0	654.0	939.0	980.0	982.0	929.0	993.0	970.12	939.0	933.08	799.0	529.0	413.0	362.0	320.0	284.0	263.93	280.0	268.0	259.0	259.0	253.0	247.0	242.0	336.0	630.0	948.0	977.12	1050.0	955.0	969.08	990.0	967.0	958.0	844.0	594.0	433.0	386.0	286.0
30.0	0.0	0.0	247.0	233.0	241.0	221.0	236.0	217.0	224.0	349.0	654.0	939.0	980.0	982.0	929.0	993.0	970.12	939.0	933.08	799.0	529.0	413.0	362.0	320.0	284.0	263.93	280.0	268.0	259.0	259.0	253.0	247.0	242.0	336.0	630.0	948.0	977.12	1050.0	955.0	969.08	990.0	967.0	958.0	844.0	594.0	433.0	386.0	286.0	312.32
30.0	0.0	1.0	233.0	241.0	221.0	236.0	217.0	224.0	349.0	654.0	939.0	980.0	982.0	929.0	993.0	970.12	939.0	933.08	799.0	529.0	413.0	362.0	320.0	284.0	263.93	280.0	268.0	259.0	259.0	253.0	247.0	242.0	336.0	630.0	948.0	977.12	1050.0	955.0	969.08	990.0	967.0	958.0	844.0	594.0	433.0	386.0	286.0	312.32	288.67
30.0	0.0	2.0	241.0	221.0	236.0	217.0	224.0	349.0	654.0	939.0	980.0	982.0	929.0	993.0	970.12	939.0	933.08	799.0	529.0	413.0	362.0	320.0	284.0	263.93	280.0	268.0	259.0	259.0	253.0	247.0	242.0	336.0	630.0	948.0	977.12	1050.0	955.0	969.08	990.0	967.0	958.0	844.0	594.0	433.0	386.0	286.0	312.32	288.67	261.0
30.0	0.0	3.0	221.0	236.0	217.0	224.0	349.0	654.0	939.0	980.0	982.0	929.0	993.0	970.12	939.0	933.08	799.0	529.0	413.0	362.0	320.0	284.0	263.93	280.0	268.0	259.0	259.0	253.0	247.0	242.0	336.0	630.0	948.0	977.12	1050.0	955.0	969.08	990.0	967.0	958.0	844.0	594.0	433.0	386.0	286.0	312.32	288.67	261.0	255.0
30.0	0.0	4.0	236.0	217.0	224.0	349.0	654.0	939.0	980.0	982.0	929.0	993.0	970.12	939.0	933.08	799.0	529.0	413.0	362.0	320.0	284.0	263.93	280.0	268.0	259.0	259.0	253.0	247.0	242.0	336.0	630.0	948.0	977.12	1050.0	955.0	969.08	990.0	967.0	958.0	844.0	594.0	433.0	386.0	286.0	312.32	288.67	261.0	255.0	241.0
30.0	0.0	5.0	217.0	224.0	349.0	654.0	939.0	980.0	982.0	929.0	993.0	970.12	939.0	933.08	799.0	529.0	413.0	362.0	320.0	284.0	263.93	280.0	268.0	259.0	259.0	253.0	247.0	242.0	336.0	630.0	948.0	977.12	1050.0	955.0	969.08	990.0	967.0	958.0	844.0	594.0	433.0	386.0	286.0	312.32	288.67	261.0	255.0	241.0	255.0
30.0	0.0	6.0	224.0	349.0	654.0	939.0	980.0	982.0	929.0	993.0	970.12	939.0	933.08	799.0	529.0	413.0	362.0	320.0	284.0	263.93	280.0	268.0	259.0	259.0	253.0	247.0	242.0	336.0	630.0	948.0	977.12	1050.0	955.0	969.08	990.0	967.0	958.0	844.0	594.0	433.0	386.0	286.0	312.32	288.67	261.0	255.0	241.0	255.0	235.0
30.0	0.0	7.0	349.0	654.0	939.0	980.0	982.0	929.0	993.0	970.12	939.0	933.08	799.0	529.0	413.0	362.0	320.0	284.0	263.93	280.0	268.0	259.0	259.0	253.0	247.0	242.0	336.0	630.0	948.0	977.12	1050.0	955.0	969.08	990.0	967.0	958.0	844.0	594.0	433.0	386.0	286.0	312.32	288.67	261.0	255.0	241.0	255.0	235.0	232.0
30.0	0.0	8.0	654.0	939.0	980.0	982.0	929.0	993.0	970.12	939.0	933.08	799.0	529.0	413.0	362.0	320.0	284.0	263.93	280.0	268.0	259.0	259.0	253.0	247.0	242.0	336.0	630.0	948.0	977.12	1050.0	955.0	969.08	990.0	967.0	958.0	844.0	594.0	433.0	386.0	286.0	312.32	288.67	261.0	255.0	241.0	255.0	235.0	232.0	219.0
30.0	0.0	9.0	939.0	980.0	982.0	929.0	993.0	970.12	939.0	933.08	799.0	529.0	413.0	362.0	320.0	284.0	263.93	280.0	268.0	259.0	259.0	253.0	247.0	242.0	336.0	630.0	948.0	977.12	1050.0	955.0	969.08	990.0	967.0	958.0	844.0	594.0	433.0	386.0	286.0	312.32	288.67	261.0	255.0	241.0	255.0	235.0	232.0	219.0	359.0
30.0	0.0	10.0	980.0	982.0	929.0	993.0	970.12	939.0	933.08	799.0	529.0	413.0	362.0	320.0	284.0	263.93	280.0	268.0	259.0	259.0	253.0	247.0	242.0	336.0	630.0	948.0	977.12	1050.0	955.0	969.08	990.0	967.0	958.0	844.0	594.0	433.0	386.0	286.0	312.32	288.67	261.0	255.0	241.0	255.0	235.0	232.0	219.0	359.0	622.0
30.0	0.0	11.0	982.0	929.0	993.0	970.12	939.0	933.08	799.0	529.0	413.0	362.0	320.0	284.0	263.93	280.0	268.0	259.0	259.0	253.0	247.0	242.0	336.0	630.0	948.0	977.12	1050.0	955.0	969.08	990.0	967.0	958.0	844.0	594.0	433.0	386.0	286.0	312.32	288.67	261.0	255.0	241.0	255.0	235.0	232.0	219.0	359.0	622.0	938.12
30.0	0.0	12.0	929.0	993.0	970.12	939.0	933.08	799.0	529.0	413.0	362.0	320.0	284.0	263.93	280.0	268.0	259.0	259.0	253.0	247.0	242.0	336.0	630.0	948.0	977.12	1050.0	955.0	969.08	990.0	967.0	958.0	844.0	594.0	433.0	386.0	286.0	312.32	288.67	261.0	255.0	241.0	255.0	235.0	232.0	219.0	359.0	622.0	938.12	1001.0
30.0	0.0	13.0	993.0	970.12	939.0	933.08	799.0	529.0	413.0	362.0	320.0	284.0	263.93	280.0	268.0	259.0	259.0	253.0	247.0	242.0	336.0	630.0	948.0	977.12	1050.0	955.0	969.08	990.0	967.0	958.0	844.0	594.0	433.0	386.0	286.0	312.32	288.67	261.0	255.0	241.0	255.0	235.0	232.0	219.0	359.0	622.0	938.12	1001.0	1005.0
30.0	0.0	14.0	970.12	939.0	933.08	799.0	529.0	413.0	362.0	320.0	284.0	263.93	280.0	268.0	259.0	259.0	253.0	247.0	242.0	336.0	630.0	948.0	977.12	1050.0	955.0	969.08	990.0	967.0	958.0	844.0	594.0	433.0	386.0	286.0	312.32	288.67	261.0	255.0	241.0	255.0	235.0	232.0	219.0	359.0	622.0	938.12	1001.0	1005.0	972.0
30.0	0.0	15.0	939.0	933.08	799.0	529.0	413.0	362.0	320.0	284.0	263.93	280.0	268.0	259.0	259.0	253.0	247.0	242.0	336.0	630.0	948.0	977.12	1050.0	955.0	969.08	990.0	967.0	958.0	844.0	594.0	433.0	386.0	286.0	312.32	288.67	261.0	255.0	241.0	255.0	235.0	232.0	219.0	359.0	622.0	938.12	1001.0	1005.0	972.0	1021.0
30.0	0.0	16.0	933.08	799.0	529.0	413.0	362.0	320.0	284.0	263.93	280.0	268.0	259.0	259.0	253.0	247.0	242.0	336.0	630.0	948.0	977.12	1050.0	955.0	969.08	990.0	967.0	958.0	844.0	594.0	433.0	386.0	286.0	312.32	288.67	261.0	255.0	241.0	255.0	235.0	232.0	219.0	359.0	622.0	938.12	1001.0	1005.0	972.0	1021.0	1001.0
30.0	0.0	17.0	799.0	529.0	413.0	362.0	320.0	284.0	263.93	280.0	268.0	259.0	259.0	253.0	247.0	242.0	336.0	630.0	948.0	977.12	1050.0	955.0	969.08	990.0	967.0	958.0	844.0	594.0	433.0	386.0	286.0	312.32	288.67	261.0	255.0	241.0	255.0	235.0	232.0	219.0	359.0	622.0	938.12	1001.0	1005.0	972.0	1021.0	1001.0	945.0
30.0	0.0	18.0	529.0	413.0	362.0	320.0	284.0	263.93	280.0	268.0	259.0	259.0	253.0	247.0	242.0	336.0	630.0	948.0	977.12	1050.0	955.0	969.08	990.0	967.0	958.0	844.0	594.0	433.0	386.0	286.0	312.32	288.67	261.0	255.0	241.0	255.0	235.0	232.0	219.0	359.0	622.0	938.12	1001.0	1005.0	972.0	1021.0	1001.0	945.0	945.0
30.0	0.0	19.0	413.0	362.0	320.0	284.0	263.93	280.0	268.0	259.0	259.0	253.0	247.0	242.0	336.0	630.0	948.0	977.12	1050.0	955.0	969.08	990.0	967.0	958.0	844.0	594.0	433.0	386.0	286.0	312.32	288.67	261.0	255.0	241.0	255.0	235.0	232.0	219.0	359.0	622.0	938.12	1001.0	1005.0	972.0	1021.0	1001.0	945.0	945.0	806.12
30.0	0.0	20.0	362.0	320.0	284.0	263.93	280.0	268.0	259.0	259.0	253.0	247.0	242.0	336.0	630.0	948.0	977.12	1050.0	955.0	969.08	990.0	967.0	958.0	844.0	594.0	433.0	386.0	286.0	312.32	288.67	261.0	255.0	241.0	255.0	235.0	232.0	219.0	359.0	622.0	938.12	1001.0	1005.0	972.0	1021.0	1001.0	945.0	945.0	806.12	542.0
30.0	0.0	21.0	320.0	284.0	263.93	280.0	268.0	259.0	259.0	253.0	247.0	242.0	336.0	630.0	948.0	977.12	1050.0	955.0	969.08	990.0	967.0	958.0	844.0	594.0	433.0	386.0	286.0	312.32	288.67	261.0	255.0	241.0	255.0	235.0	232.0	219.0	359.0	622.0	938.12	1001.0	1005.0	972.0	1021.0	1001.0	945.0	945.0	806.12	542.0	373.0
30.0	0.0	22.0	284.0	263.93	280.0	268.0	259.0	259.0	253.0	247.0	242.0	336.0	630.0	948.0	977.12	1050.0	955.0	969.08	990.0	967.0	958.0	844.0	594.0	433.0	386.0	286.0	312.32	288.67	261.0	255.0	241.0	255.0	235.0	232.0	219.0	359.0	622.0	938.12	1001.0	1005.0	972.0	1021.0	1001.0	945.0	945.0	806.12	542.0	373.0	330.0
30.0	0.0	23.0	263.93	280.0	268.0	259.0	259.0	253.0	247.0	242.0	336.0	630.0	948.0	977.12	1050.0	955.0	969.08	990.0	967.0	958.0	844.0	594.0	433.0	386.0	286.0	312.32	288.67	261.0	255.0	241.0	255.0	235.0	232.0	219.0	359.0	622.0	938.12	1001.0	1005.0	972.0	1021.0	1001.0	945.0	945.0	806.12	542.0	373.0	330.0	289.0
31.0	1.0	0.0	280.0	268.0	259.0	259.0	253.0	247.0	242.0	336.0	630.0	948.0	977.12	1050.0	955.0	969.08	990.0	967.0	958.0	844.0	594.0	433.0	386.0	286.0	312.32	288.67	261.0	255.0	241.0	255.0	235.0	232.0	219.0	359.0	622.0	938.12	1001.0	1005.0	972.0	1021.0	1001.0	945.0	945.0	806.12	542.0	373.0	330.0	289.0	265.0
31.0	1.0	1.0	268.0	259.0	259.0	253.0	247.0	242.0	336.0	630.0	948.0	977.12	1050.0	955.0	969.08	990.0	967.0	958.0	844.0	594.0	433.0	386.0	286.0	312.32	288.67	261.0	255.0	241.0	255.0	235.0	232.0	219.0	359.0	622.0	938.12	1001.0	1005.0	972.0	1021.0	1001.0	945.0	945.0	806.12	542.0	373.0	330.0	289.0	265.0	249.84
31.0	1.0	2.0	259.0	259.0	253.0	247.0	242.0	336.0	630.0	948.0	977.12	1050.0	955.0	969.08	990.0	967.0	958.0	844.0	594.0	433.0	386.0	286.0	312.32	288.67	261.0	255.0	241.0	255.0	235.0	232.0	219.0	359.0	622.0	938.12	1001.0	1005.0	972.0	1021.0	1001.0	945.0	945.0	806.12	542.0	373.0	330.0	289.0	265.0	249.84	209.0
31.0	1.0	3.0	259.0	253.0	247.0	242.0	336.0	630.0	948.0	977.12	1050.0	955.0	969.08	990.0	967.0	958.0	844.0	594.0	433.0	386.0	286.0	312.32	288.67	261.0	255.0	241.0	255.0	235.0	232.0	219.0	359.0	622.0	938.12	1001.0	1005.0	972.0	1021.0	1001.0	945.0	945.0	806.12	542.0	373.0	330.0	289.0	265.0	249.84	209.0	193.0
31.0	1.0	4.0	253.0	247.0	242.0	336.0	630.0	948.0	977.12	1050.0	955.0	969.08	990.0	967.0	958.0	844.0	594.0	433.0	386.0	286.0	312.32	288.67	261.0	255.0	241.0	255.0	235.0	232.0	219.0	359.0	622.0	938.12	1001.0	1005.0	972.0	1021.0	1001.0	945.0	945.0	806.12	542.0	373.0	330.0	289.0	265.0	249.84	209.0	193.0	230.0
31.0	1.0	5.0	247.0	242.0	336.0	630.0	948.0	977.12	1050.0	955.0	969.08	990.0	967.0	958.0	844.0	594.0	433.0	386.0	286.0	312.32	288.67	261.0	255.0	241.0	255.0	235.0	232.0	219.0	359.0	622.0	938.12	1001.0	1005.0	972.0	1021.0	1001.0	945.0	945.0	806.12	542.0	373.0	330.0	289.0	265.0	249.84	209.0	193.0	230.0	213.0
31.0	1.0	6.0	242.0	336.0	630.0	948.0	977.12	1050.0	955.0	969.08	990.0	967.0	958.0	844.0	594.0	433.0	386.0	286.0	312.32	288.67	261.0	255.0	241.0	255.0	235.0	232.0	219.0	359.0	622.0	938.12	1001.0	1005.0	972.0	1021.0	1001.0	945.0	945.0	806.12	542.0	373.0	330.0	289.0	265.0	249.84	209.0	193.0	230.0	213.0	232.0
31.0	1.0	7.0	336.0	630.0	948.0	977.12	1050.0	955.0	969.08	990.0	967.0	958.0	844.0	594.0	433.0	386.0	286.0	312.32	288.67	261.0	255.0	241.0	255.0	235.0	232.0	219.0	359.0	622.0	938.12	1001.0	1005.0	972.0	1021.0	1001.0	945.0	945.0	806.12	542.0	373.0	330.0	289.0	265.0	249.84	209.0	193.0	230.0	213.0	232.0	212.0
31.0	1.0	8.0	630.0	948.0	977.12	1050.0	955.0	969.08	990.0	967.0	958.0	844.0	594.0	433.0	386.0	286.0	312.32	288.67	261.0	255.0	241.0	255.0	235.0	232.0	219.0	359.0	622.0	938.12	1001.0	1005.0	972.0	1021.0	1001.0	945.0	945.0	806.12	542.0	373.0	330.0	289.0	265.0	249.84	209.0	193.0	230.0	213.0	232.0	212.0	209.0
31.0	1.0	9.0	948.0	977.12	1050.0	955.0	969.08	990.0	967.0	958.0	844.0	594.0	433.0	386.0	286.0	312.32	288.67	261.0	255.0	241.0	255.0	235.0	232.0	219.0	359.0	622.0	938.12	1001.0	1005.0	972.0	1021.0	1001.0	945.0	945.0	806.12	542.0	373.0	330.0	289.0	265.0	249.84	209.0	193.0	230.0	213.0	232.0	212.0	209.0	192.0
31.0	1.0	10.0	977.12	1050.0	955.0	969.08	990.0	967.0	958.0	844.0	594.0	433.0	386.0	286.0	312.32	288.67	261.0	255.0	241.0	255.0	235.0	232.0	219.0	359.0	622.0	938.12	1001.0	1005.0	972.0	1021.0	1001.0	945.0	945.0	806.12	542.0	373.0	330.0	289.0	265.0	249.84	209.0	193.0	230.0	213.0	232.0	212.0	209.0	192.0	238.0
31.0	1.0	11.0	1050.0	955.0	969.08	990.0	967.0	958.0	844.0	594.0	433.0	386.0	286.0	312.32	288.67	261.0	255.0	241.0	255.0	235.0	232.0	219.0	359.0	622.0	938.12	1001.0	1005.0	972.0	1021.0	1001.0	945.0	945.0	806.12	542.0	373.0	330.0	289.0	265.0	249.84	209.0	193.0	230.0	213.0	232.0	212.0	209.0	192.0	238.0	254.0
31.0	1.0	12.0	955.0	969.08	990.0	967.0	958.0	844.0	594.0	433.0	386.0	286.0	312.32	288.67	261.0	255.0	241.0	255.0	235.0	232.0	219.0	359.0	622.0	938.12	1001.0	1005.0	972.0	1021.0	1001.0	945.0	945.0	806.12	542.0	373.0	330.0	289.0	265.0	249.84	209.0	193.0	230.0	213.0	232.0	212.0	209.0	192.0	238.0	254.0	257.0
31.0	1.0	13.0	969.08	990.0	967.0	958.0	844.0	594.0	433.0	386.0	286.0	312.32	288.67	261.0	255.0	241.0	255.0	235.0	232.0	219.0	359.0	622.0	938.12	1001.0	1005.0	972.0	1021.0	1001.0	945.0	945.0	806.12	542.0	373.0	330.0	289.0	265.0	249.84	209.0	193.0	230.0	213.0	232.0	212.0	209.0	192.0	238.0	254.0	257.0	261.0
31.0	1.0	14.0	990.0	967.0	958.0	844.0	594.0	433.0	386.0	286.0	312.32	288.67	261.0	255.0	241.0	255.0	235.0	232.0	219.0	359.0	622.0	938.12	1001.0	1005.0	972.0	1021.0	1001.0	945.0	945.0	806.12	542.0	373.0	330.0	289.0	265.0	249.84	209.0	193.0	230.0	213.0	232.0	212.0	209.0	192.0	238.0	254.0	257.0	261.0	228.0
31.0	1.0	15.0	967.0	958.0	844.0	594.0	433.0	386.0	286.0	312.32	288.67	261.0	255.0	241.0	255.0	235.0	232.0	219.0	359.0	622.0	938.12	1001.0	1005.0	972.0	1021.0	1001.0	945.0	945.0	806.12	542.0	373.0	330.0	289.0	265.0	249.84	209.0	193.0	230.0	213.0	232.0	212.0	209.0	192.0	238.0	254.0	257.0	261.0	228.0	238.0
31.0	1.0	16.0	958.0	844.0	594.0	433.0	386.0	286.0	312.32	288.67	261.0	255.0	241.0	255.0	235.0	232.0	219.0	359.0	622.0	938.12	1001.0	1005.0	972.0	1021.0	1001.0	945.0	945.0	806.12	542.0	373.0	330.0	289.0	265.0	249.84	209.0	193.0	230.0	213.0	232.0	212.0	209.0	192.0	238.0	254.0	257.0	261.0	228.0	238.0	266.0
31.0	1.0	17.0	844.0	594.0	433.0	386.0	286.0	312.32	288.67	261.0	255.0	241.0	255.0	235.0	232.0	219.0	359.0	622.0	938.12	1001.0	1005.0	972.0	1021.0	1001.0	945.0	945.0	806.12	542.0	373.0	330.0	289.0	265.0	249.84	209.0	193.0	230.0	213.0	232.0	212.0	209.0	192.0	238.0	254.0	257.0	261.0	228.0	238.0	266.0	285.0
31.0	1.0	18.0	594.0	433.0	386.0	286.0	312.32	288.67	261.0	255.0	241.0	255.0	235.0	232.0	219.0	359.0	622.0	938.12	1001.0	1005.0	972.0	1021.0	1001.0	945.0	945.0	806.12	542.0	373.0	330.0	289.0	265.0	249.84	209.0	193.0	230.0	213.0	232.0	212.0	209.0	192.0	238.0	254.0	257.0	261.0	228.0	238.0	266.0	285.0	268.0
31.0	1.0	19.0	433.0	386.0	286.0	312.32	288.67	261.0	255.0	241.0	255.0	235.0	232.0	219.0	359.0	622.0	938.12	1001.0	1005.0	972.0	1021.0	1001.0	945.0	945.0	806.12	542.0	373.0	330.0	289.0	265.0	249.84	209.0	193.0	230.0	213.0	232.0	212.0	209.0	192.0	238.0	254.0	257.0	261.0	228.0	238.0	266.0	285.0	268.0	281.0
31.0	1.0	20.0	386.0	286.0	312.32	288.67	261.0	255.0	241.0	255.0	235.0	232.0	219.0	359.0	622.0	938.12	1001.0	1005.0	972.0	1021.0	1001.0	945.0	945.0	806.12	542.0	373.0	330.0	289.0	265.0	249.84	209.0	193.0	230.0	213.0	232.0	212.0	209.0	192.0	238.0	254.0	257.0	261.0	228.0	238.0	266.0	285.0	268.0	281.0	277.0
31.0	1.0	21.0	286.0	312.32	288.67	261.0	255.0	241.0	255.0	235.0	232.0	219.0	359.0	622.0	938.12	1001.0	1005.0	972.0	1021.0	1001.0	945.0	945.0	806.12	542.0	373.0	330.0	289.0	265.0	249.84	209.0	193.0	230.0	213.0	232.0	212.0	209.0	192.0	238.0	254.0	257.0	261.0	228.0	238.0	266.0	285.0	268.0	281.0	277.0	285.0
31.0	1.0	22.0	312.32	288.67	261.0	255.0	241.0	255.0	235.0	232.0	219.0	359.0	622.0	938.12	1001.0	1005.0	972.0	1021.0	1001.0	945.0	945.0	806.12	542.0	373.0	330.0	289.0	265.0	249.84	209.0	193.0	230.0	213.0	232.0	212.0	209.0	192.0	238.0	254.0	257.0	261.0	228.0	238.0	266.0	285.0	268.0	281.0	277.0	285.0	252.0
31.0	1.0	23.0	288.67	261.0	255.0	241.0	255.0	235.0	232.0	219.0	359.0	622.0	938.12	1001.0	1005.0	972.0	1021.0	1001.0	945.0	945.0	806.12	542.0	373.0	330.0	289.0	265.0	249.84	209.0	193.0	230.0	213.0	232.0	212.0	209.0	192.0	238.0	254.0	257.0	261.0	228.0	238.0	266.0	285.0	268.0	281.0	277.0	285.0	252.0	239.0
32.0	1.0	0.0	261.0	255.0	241.0	255.0	235.0	232.0	219.0	359.0	622.0	938.12	1001.0	1005.0	972.0	1021.0	1001.0	945.0	945.0	806.12	542.0	373.0	330.0	289.0	265.0	249.84	209.0	193.0	230.0	213.0	232.0	212.0	209.0	192.0	238.0	254.0	257.0	261.0	228.0	238.0	266.0	285.0	268.0	281.0	277.0	285.0	252.0	239.0	230.0
32.0	1.0	1.0	255.0	241.0	255.0	235.0	232.0	219.0	359.0	622.0	938.12	1001.0	1005.0	972.0	1021.0	1001.0	945.0	945.0	806.12	542.0	373.0	330.0	289.0	265.0	249.84	209.0	193.0	230.0	213.0	232.0	212.0	209.0	192.0	238.0	254.0	257.0	261.0	228.0	238.0	266.0	285.0	268.0	281.0	277.0	285.0	252.0	239.0	230.0	223.09
32.0	1.0	2.0	241.0	255.0	235.0	232.0	219.0	359.0	622.0	938.12	1001.0	1005.0	972.0	1021.0	1001.0	945.0	945.0	806.12	542.0	373.0	330.0	289.0	265.0	249.84	209.0	193.0	230.0	213.0	232.0	212.0	209.0	192.0	238.0	254.0	257.0	261.0	228.0	238.0	266.0	285.0	268.0	281.0	277.0	285.0	252.0	239.0	230.0	223.09	215.0
32.0	1.0	3.0	255.0	235.0	232.0	219.0	359.0	622.0	938.12	1001.0	1005.0	972.0	1021.0	1001.0	945.0	945.0	806.12	542.0	373.0	330.0	289.0	265.0	249.84	209.0	193.0	230.0	213.0	232.0	212.0	209.0	192.0	238.0	254.0	257.0	261.0	228.0	238.0	266.0	285.0	268.0	281.0	277.0	285.0	252.0	239.0	230.0	223.09	215.0	219.5
32.0	1.0	4.0	235.0	232.0	219.0	359.0	622.0	938.12	1001.0	1005.0	972.0	1021.0	1001.0	945.0	945.0	806.12	542.0	373.0	330.0	289.0	265.0	249.84	209.0	193.0	230.0	213.0	232.0	212.0	209.0	192.0	238.0	254.0	257.0	261.0	228.0	238.0	266.0	285.0	268.0	281.0	277.0	285.0	252.0	239.0	230.0	223.09	215.0	219.5	220.5
32.0	1.0	5.0	232.0	219.0	359.0	622.0	938.12	1001.0	1005.0	972.0	1021.0	1001.0	945.0	945.0	806.12	542.0	373.0	330.0	289.0	265.0	249.84	209.0	193.0	230.0	213.0	232.0	212.0	209.0	192.0	238.0	254.0	257.0	261.0	228.0	238.0	266.0	285.0	268.0	281.0	277.0	285.0	252.0	239.0	230.0	223.09	215.0	219.5	220.5	229.0
32.0	1.0	6.0	219.0	359.0	622.0	938.12	1001.0	1005.0	972.0	1021.0	1001.0	945.0	945.0	806.12	542.0	373.0	330.0	289.0	265.0	249.84	209.0	193.0	230.0	213.0	232.0	212.0	209.0	192.0	238.0	254.0	257.0	261.0	228.0	238.0	266.0	285.0	268.0	281.0	277.0	285.0	252.0	239.0	230.0	223.09	215.0	219.5	220.5	229.0	207.0
32.0	1.0	7.0	359.0	622.0	938.12	1001.0	1005.0	972.0	1021.0	1001.0	945.0	945.0	806.12	542.0	373.0	330.0	289.0	265.0	249.84	209.0	193.0	230.0	213.0	232.0	212.0	209.0	192.0	238.0	254.0	257.0	261.0	228.0	238.0	266.0	285.0	268.0	281.0	277.0	285.0	252.0	239.0	230.0	223.09	215.0	219.5	220.5	229.0	207.0	236.0
32.0	1.0	8.0	622.0	938.12	1001.0	1005.0	972.0	1021.0	1001.0	945.0	945.0	806.12	542.0	373.0	330.0	289.0	265.0	249.84	209.0	193.0	230.0	213.0	232.0	212.0	209.0	192.0	238.0	254.0	257.0	261.0	228.0	238.0	266.0	285.0	268.0	281.0	277.0	285.0	252.0	239.0	230.0	223.09	215.0	219.5	220.5	229.0	207.0	236.0	198.0
32.0	1.0	9.0	938.12	1001.0	1005.0	972.0	1021.0	1001.0	945.0	945.0	806.12	542.0	373.0	330.0	289.0	265.0	249.84	209.0	193.0	230.0	213.0	232.0	212.0	209.0	192.0	238.0	254.0	257.0	261.0	228.0	238.0	266.0	285.0	268.0	281.0	277.0	285.0	252.0	239.0	230.0	223.09	215.0	219.5	220.5	229.0	207.0	236.0	198.0	237.0
32.0	1.0	10.0	1001.0	1005.0	972.0	1021.0	1001.0	945.0	945.0	806.12	542.0	373.0	330.0	289.0	265.0	249.84	209.0	193.0	230.0	213.0	232.0	212.0	209.0	192.0	238.0	254.0	257.0	261.0	228.0	238.0	266.0	285.0	268.0	281.0	277.0	285.0	252.0	239.0	230.0	223.09	215.0	219.5	220.5	229.0	207.0	236.0	198.0	237.0	205.0
32.0	1.0	11.0	1005.0	972.0	1021.0	1001.0	945.0	945.0	806.12	542.0	373.0	330.0	289.0	265.0	249.84	209.0	193.0	230.0	213.0	232.0	212.0	209.0	192.0	238.0	254.0	257.0	261.0	228.0	238.0	266.0	285.0	268.0	281.0	277.0	285.0	252.0	239.0	230.0	223.09	215.0	219.5	220.5	229.0	207.0	236.0	198.0	237.0	205.0	226.0
32.0	1.0	12.0	972.0	1021.0	1001.0	945.0	945.0	806.12	542.0	373.0	330.0	289.0	265.0	249.84	209.0	193.0	230.0	213.0	232.0	212.0	209.0	192.0	238.0	254.0	257.0	261.0	228.0	238.0	266.0	285.0	268.0	281.0	277.0	285.0	252.0	239.0	230.0	223.09	215.0	219.5	220.5	229.0	207.0	236.0	198.0	237.0	205.0	226.0	256.0
32.0	1.0	13.0	1021.0	1001.0	945.0	945.0	806.12	542.0	373.0	330.0	289.0	265.0	249.84	209.0	193.0	230.0	213.0	232.0	212.0	209.0	192.0	238.0	254.0	257.0	261.0	228.0	238.0	266.0	285.0	268.0	281.0	277.0	285.0	252.0	239.0	230.0	223.09	215.0	219.5	220.5	229.0	207.0	236.0	198.0	237.0	205.0	226.0	256.0	260.0
32.0	1.0	14.0	1001.0	945.0	945.0	806.12	542.0	373.0	330.0	289.0	265.0	249.84	209.0	193.0	230.0	213.0	232.0	212.0	209.0	192.0	238.0	254.0	257.0	261.0	228.0	238.0	266.0	285.0	268.0	281.0	277.0	285.0	252.0	239.0	230.0	223.09	215.0	219.5	220.5	229.0	207.0	236.0	198.0	237.0	205.0	226.0	256.0	260.0	250.0
32.0	1.0	15.0	945.0	945.0	806.12	542.0	373.0	330.0	289.0	265.0	249.84	209.0	193.0	230.0	213.0	232.0	212.0	209.0	192.0	238.0	254.0	257.0	261.0	228.0	238.0	266.0	285.0	268.0	281.0	277.0	285.0	252.0	239.0	230.0	223.09	215.0	219.5	220.5	229.0	207.0	236.0	198.0	237.0	205.0	226.0	256.0	260.0	250.0	260.0
32.0	1.0	16.0	945.0	806.12	542.0	373.0	330.0	289.0	265.0	249.84	209.0	193.0	230.0	213.0	232.0	212.0	209.0	192.0	238.0	254.0	257.0	261.0	228.0	238.0	266.0	285.0	268.0	281.0	277.0	285.0	252.0	239.0	230.0	223.09	215.0	219.5	220.5	229.0	207.0	236.0	198.0	237.0	205.0	226.0	256.0	260.0	250.0	260.0	263.0
32.0	1.0	17.0	806.12	542.0	373.0	330.0	289.0	265.0	249.84	209.0	193.0	230.0	213.0	232.0	212.0	209.0	192.0	238.0	254.0	257.0	261.0	228.0	238.0	266.0	285.0	268.0	281.0	277.0	285.0	252.0	239.0	230.0	223.09	215.0	219.5	220.5	229.0	207.0	236.0	198.0	237.0	205.0	226.0	256.0	260.0	250.0	260.0	263.0	245.0
32.0	1.0	18.0	542.0	373.0	330.0	289.0	265.0	249.84	209.0	193.0	230.0	213.0	232.0	212.0	209.0	192.0	238.0	254.0	257.0	261.0	228.0	238.0	266.0	285.0	268.0	281.0	277.0	285.0	252.0	239.0	230.0	223.09	215.0	219.5	220.5	229.0	207.0	236.0	198.0	237.0	205.0	226.0	256.0	260.0	250.0	260.0	263.0	245.0	262.0
32.0	1.0	19.0	373.0	330.0	289.0	265.0	249.84	209.0	193.0	230.0	213.0	232.0	212.0	209.0	192.0	238.0	254.0	257.0	261.0	228.0	238.0	266.0	285.0	268.0	281.0	277.0	285.0	252.0	239.0	230.0	223.09	215.0	219.5	220.5	229.0	207.0	236.0	198.0	237.0	205.0	226.0	256.0	260.0	250.0	260.0	263.0	245.0	262.0	256.0
32.0	1.0	20.0	330.0	289.0	265.0	249.84	209.0	193.0	230.0	213.0	232.0	212.0	209.0	192.0	238.0	254.0	257.0	261.0	228.0	238.0	266.0	285.0	268.0	281.0	277.0	285.0	252.0	239.0	230.0	223.09	215.0	219.5	220.5	229.0	207.0	236.0	198.0	237.0	205.0	226.0	256.0	260.0	250.0	260.0	263.0	245.0	262.0	256.0	237.0
32.0	1.0	21.0	289.0	265.0	249.84	209.0	193.0	230.0	213.0	232.0	212.0	209.0	192.0	238.0	254.0	257.0	261.0	228.0	238.0	266.0	285.0	268.0	281.0	277.0	285.0	252.0	239.0	230.0	223.09	215.0	219.5	220.5	229.0	207.0	236.0	198.0	237.0	205.0	226.0	256.0	260.0	250.0	260.0	263.0	245.0	262.0	256.0	237.0	253.0
32.0	1.0	22.0	265.0	249.84	209.0	193.0	230.0	213.0	232.0	212.0	209.0	192.0	238.0	254.0	257.0	261.0	228.0	238.0	266.0	285.0	268.0	281.0	277.0	285.0	252.0	239.0	230.0	223.09	215.0	219.5	220.5	229.0	207.0	236.0	198.0	237.0	205.0	226.0	256.0	260.0	250.0	260.0	263.0	245.0	262.0	256.0	237.0	253.0	237.0
32.0	1.0	23.0	249.84	209.0	193.0	230.0	213.0	232.0	212.0	209.0	192.0	238.0	254.0	257.0	261.0	228.0	238.0	266.0	285.0	268.0	281.0	277.0	285.0	252.0	239.0	230.0	223.09	215.0	219.5	220.5	229.0	207.0	236.0	198.0	237.0	205.0	226.0	256.0	260.0	250.0	260.0	263.0	245.0	262.0	256.0	237.0	253.0	237.0	260.0
33.0	0.0	0.0	209.0	193.0	230.0	213.0	232.0	212.0	209.0	192.0	238.0	254.0	257.0	261.0	228.0	238.0	266.0	285.0	268.0	281.0	277.0	285.0	252.0	239.0	230.0	223.09	215.0	219.5	220.5	229.0	207.0	236.0	198.0	237.0	205.0	226.0	256.0	260.0	250.0	260.0	263.0	245.0	262.0	256.0	237.0	253.0	237.0	260.0	226.0
33.0	0.0	1.0	193.0	230.0	213.0	232.0	212.0	209.0	192.0	238.0	254.0	257.0	261.0	228.0	238.0	266.0	285.0	268.0	281.0	277.0	285.0	252.0	239.0	230.0	223.09	215.0	219.5	220.5	229.0	207.0	236.0	198.0	237.0	205.0	226.0	256.0	260.0	250.0	260.0	263.0	245.0	262.0	256.0	237.0	253.0	237.0	260.0	226.0	223.09
33.0	0.0	2.0	230.0	213.0	232.0	212.0	209.0	192.0	238.0	254.0	257.0	261.0	228.0	238.0	266.0	285.0	268.0	281.0	277.0	285.0	252.0	239.0	230.0	223.09	215.0	219.5	220.5	229.0	207.0	236.0	198.0	237.0	205.0	226.0	256.0	260.0	250.0	260.0	263.0	245.0	262.0	256.0	237.0	253.0	237.0	260.0	226.0	223.09	224.0
33.0	0.0	3.0	213.0	232.0	212.0	209.0	192.0	238.0	254.0	257.0	261.0	228.0	238.0	266.0	285.0	268.0	281.0	277.0	285.0	252.0	239.0	230.0	223.09	215.0	219.5	220.5	229.0	207.0	236.0	198.0	237.0	205.0	226.0	256.0	260.0	250.0	260.0	263.0	245.0	262.0	256.0	237.0	253.0	237.0	260.0	226.0	223.09	224.0	205.0
33.0	0.0	4.0	232.0	212.0	209.0	192.0	238.0	254.0	257.0	261.0	228.0	238.0	266.0	285.0	268.0	281.0	277.0	285.0	252.0	239.0	230.0	223.09	215.0	219.5	220.5	229.0	207.0	236.0	198.0	237.0	205.0	226.0	256.0	260.0	250.0	260.0	263.0	245.0	262.0	256.0	237.0	253.0	237.0	260.0	226.0	223.09	224.0	205.0	219.0
33.0	0.0	5.0	212.0	209.0	192.0	238.0	254.0	257.0	261.0	228.0	238.0	266.0	285.0	268.0	281.0	277.0	285.0	252.0	239.0	230.0	223.09	215.0	219.5	220.5	229.0	207.0	236.0	198.0	237.0	205.0	226.0	256.0	260.0	250.0	260.0	263.0	245.0	262.0	256.0	237.0	253.0	237.0	260.0	226.0	223.09	224.0	205.0	219.0	220.0
33.0	0.0	6.0	209.0	192.0	238.0	254.0	257.0	261.0	228.0	238.0	266.0	285.0	268.0	281.0	277.0	285.0	252.0	239.0	230.0	223.09	215.0	219.5	220.5	229.0	207.0	236.0	198.0	237.0	205.0	226.0	256.0	260.0	250.0	260.0	263.0	245.0	262.0	256.0	237.0	253.0	237.0	260.0	226.0	223.09	224.0	205.0	219.0	220.0	231.0
33.0	0.0	7.0	192.0	238.0	254.0	257.0	261.0	228.0	238.0	266.0	285.0	268.0	281.0	277.0	285.0	252.0	239.0	230.0	223.09	215.0	219.5	220.5	229.0	207.0	236.0	198.0	237.0	205.0	226.0	256.0	260.0	250.0	260.0	263.0	245.0	262.0	256.0	237.0	253.0	237.0	260.0	226.0	223.09	224.0	205.0	219.0	220.0	231.0	216.0
33.0	0.0	8.0	238.0	254.0	257.0	261.0	228.0	238.0	266.0	285.0	268.0	281.0	277.0	285.0	252.0	239.0	230.0	223.09	215.0	219.5	220.5	229.0	207.0	236.0	198.0	237.0	205.0	226.0	256.0	260.0	250.0	260.0	263.0	245.0	262.0	256.0	237.0	253.0	237.0	260.0	226.0	223.09	224.0	205.0	219.0	220.0	231.0	216.0	207.0
33.0	0.0	9.0	254.0	257.0	261.0	228.0	238.0	266.0	285.0	268.0	281.0	277.0	285.0	252.0	239.0	230.0	223.09	215.0	219.5	220.5	229.0	207.0	236.0	198.0	237.0	205.0	226.0	256.0	260.0	250.0	260.0	263.0	245.0	262.0	256.0	237.0	253.0	237.0	260.0	226.0	223.09	224.0	205.0	219.0	220.0	231.0	216.0	207.0	372.0
33.0	0.0	10.0	257.0	261.0	228.0	238.0	266.0	285.0	268.0	281.0	277.0	285.0	252.0	239.0	230.0	223.09	215.0	219.5	220.5	229.0	207.0	236.0	198.0	237.0	205.0	226.0	256.0	260.0	250.0	260.0	263.0	245.0	262.0	256.0	237.0	253.0	237.0	260.0	226.0	223.09	224.0	205.0	219.0	220.0	231.0	216.0	207.0	372.0	643.0
33.0	0.0	11.0	261.0	228.0	238.0	266.0	285.0	268.0	281.0	277.0	285.0	252.0	239.0	230.0	223.09	215.0	219.5	220.5	229.0	207.0	236.0	198.0	237.0	205.0	226.0	256.0	260.0	250.0	260.0	263.0	245.0	262.0	256.0	237.0	253.0	237.0	260.0	226.0	223.09	224.0	205.0	219.0	220.0	231.0	216.0	207.0	372.0	643.0	969.0
33.0	0.0	12.0	228.0	238.0	266.0	285.0	268.0	281.0	277.0	285.0	252.0	239.0	230.0	223.09	215.0	219.5	220.5	229.0	207.0	236.0	198.0	237.0	205.0	226.0	256.0	260.0	250.0	260.0	263.0	245.0	262.0	256.0	237.0	253.0	237.0	260.0	226.0	223.09	224.0	205.0	219.0	220.0	231.0	216.0	207.0	372.0	643.0	969.0	995.11
33.0	0.0	13.0	238.0	266.0	285.0	268.0	281.0	277.0	285.0	252.0	239.0	230.0	223.09	215.0	219.5	220.5	229.0	207.0	236.0	198.0	237.0	205.0	226.0	256.0	260.0	250.0	260.0	263.0	245.0	262.0	256.0	237.0	253.0	237.0	260.0	226.0	223.09	224.0	205.0	219.0	220.0	231.0	216.0	207.0	372.0	643.0	969.0	995.11	896.0
33.0	0.0	14.0	266.0	285.0	268.0	281.0	277.0	285.0	252.0	239.0	230.0	223.09	215.0	219.5	220.5	229.0	207.0	236.0	198.0	237.0	205.0	226.0	256.0	260.0	250.0	260.0	263.0	245.0	262.0	256.0	237.0	253.0	237.0	260.0	226.0	223.09	224.0	205.0	219.0	220.0	231.0	216.0	207.0	372.0	643.0	969.0	995.11	896.0	827.0
33.0	0.0	15.0	285.0	268.0	281.0	277.0	285.0	252.0	239.0	230.0	223.09	215.0	219.5	220.5	229.0	207.0	236.0	198.0	237.0	205.0	226.0	256.0	260.0	250.0	260.0	263.0	245.0	262.0	256.0	237.0	253.0	237.0	260.0	226.0	223.09	224.0	205.0	219.0	220.0	231.0	216.0	207.0	372.0	643.0	969.0	995.11	896.0	827.0	863.0
33.0	0.0	16.0	268.0	281.0	277.0	285.0	252.0	239.0	230.0	223.09	215.0	219.5	220.5	229.0	207.0	236.0	198.0	237.0	205.0	226.0	256.0	260.0	250.0	260.0	263.0	245.0	262.0	256.0	237.0	253.0	237.0	260.0	226.0	223.09	224.0	205.0	219.0	220.0	231.0	216.0	207.0	372.0	643.0	969.0	995.11	896.0	827.0	863.0	857.08
33.0	0.0	17.0	281.0	277.0	285.0	252.0	239.0	230.0	223.09	215.0	219.5	220.5	229.0	207.0	236.0	198.0	237.0	205.0	226.0	256.0	260.0	250.0	260.0	263.0	245.0	262.0	256.0	237.0	253.0	237.0	260.0	226.0	223.09	224.0	205.0	219.0	220.0	231.0	216.0	207.0	372.0	643.0	969.0	995.11	896.0	827.0	863.0	857.08	836.0
33.0	0.0	18.0	277.0	285.0	252.0	239.0	230.0	223.09	215.0	219.5	220.5	229.0	207.0	236.0	198.0	237.0	205.0	226.0	256.0	260.0	250.0	260.0	263.0	245.0	262.0	256.0	237.0	253.0	237.0	260.0	226.0	223.09	224.0	205.0	219.0	220.0	231.0	216.0	207.0	372.0	643.0	969.0	995.11	896.0	827.0	863.0	857.08	836.0	799.0
33.0	0.0	19.0	285.0	252.0	239.0	230.0	223.09	215.0	219.5	220.5	229.0	207.0	236.0	198.0	237.0	205.0	226.0	256.0	260.0	250.0	260.0	263.0	245.0	262.0	256.0	237.0	253.0	237.0	260.0	226.0	223.09	224.0	205.0	219.0	220.0	231.0	216.0	207.0	372.0	643.0	969.0	995.11	896.0	827.0	863.0	857.08	836.0	799.0	696.0
33.0	0.0	20.0	252.0	239.0	230.0	223.09	215.0	219.5	220.5	229.0	207.0	236.0	198.0	237.0	205.0	226.0	256.0	260.0	250.0	260.0	263.0	245.0	262.0	256.0	237.0	253.0	237.0	260.0	226.0	223.09	224.0	205.0	219.0	220.0	231.0	216.0	207.0	372.0	643.0	969.0	995.11	896.0	827.0	863.0	857.08	836.0	799.0	696.0	561.0
33.0	0.0	21.0	239.0	230.0	223.09	215.0	219.5	220.5	229.0	207.0	236.0	198.0	237.0	205.0	226.0	256.0	260.0	250.0	260.0	263.0	245.0	262.0	256.0	237.0	253.0	237.0	260.0	226.0	223.09	224.0	205.0	219.0	220.0	231.0	216.0	207.0	372.0	643.0	969.0	995.11	896.0	827.0	863.0	857.08	836.0	799.0	696.0	561.0	404.12
33.0	0.0	22.0	230.0	223.09	215.0	219.5	220.5	229.0	207.0	236.0	198.0	237.0	205.0	226.0	256.0	260.0	250.0	260.0	263.0	245.0	262.0	256.0	237.0	253.0	237.0	260.0	226.0	223.09	224.0	205.0	219.0	220.0	231.0	216.0	207.0	372.0	643.0	969.0	995.11	896.0	827.0	863.0	857.08	836.0	799.0	696.0	561.0	404.12	303.0
33.0	0.0	23.0	223.09	215.0	219.5	220.5	229.0	207.0	236.0	198.0	237.0	205.0	226.0	256.0	260.0	250.0	260.0	263.0	245.0	262.0	256.0	237.0	253.0	237.0	260.0	226.0	223.09	224.0	205.0	219.0	220.0	231.0	216.0	207.0	372.0	643.0	969.0	995.11	896.0	827.0	863.0	857.08	836.0	799.0	696.0	561.0	404.12	303.0	269.0
34.0	0.0	0.0	215.0	219.5	220.5	229.0	207.0	236.0	198.0	237.0	205.0	226.0	256.0	260.0	250.0	260.0	263.0	245.0	262.0	256.0	237.0	253.0	237.0	260.0	226.0	223.09	224.0	205.0	219.0	220.0	231.0	216.0	207.0	372.0	643.0	969.0	995.11	896.0	827.0	863.0	857.08	836.0	799.0	696.0	561.0	404.12	303.0	269.0	267.0
34.0	0.0	1.0	219.5	220.5	229.0	207.0	236.0	198.0	237.0	205.0	226.0	256.0	260.0	250.0	260.0	263.0	245.0	262.0	256.0	237.0	253.0	237.0	260.0	226.0	223.09	224.0	205.0	219.0	220.0	231.0	216.0	207.0	372.0	643.0	969.0	995.11	896.0	827.0	863.0	857.08	836.0	799.0	696.0	561.0	404.12	303.0	269.0	267.0	249.885
34.0	0.0	2.0	220.5	229.0	207.0	236.0	198.0	237.0	205.0	226.0	256.0	260.0	250.0	260.0	263.0	245.0	262.0	256.0	237.0	253.0	237.0	260.0	226.0	223.09	224.0	205.0	219.0	220.0	231.0	216.0	207.0	372.0	643.0	969.0	995.11	896.0	827.0	863.0	857.08	836.0	799.0	696.0	561.0	404.12	303.0	269.0	267.0	249.885	232.0
34.0	0.0	3.0	229.0	207.0	236.0	198.0	237.0	205.0	226.0	256.0	260.0	250.0	260.0	263.0	245.0	262.0	256.0	237.0	253.0	237.0	260.0	226.0	223.09	224.0	205.0	219.0	220.0	231.0	216.0	207.0	372.0	643.0	969.0	995.11	896.0	827.0	863.0	857.08	836.0	799.0	696.0	561.0	404.12	303.0	269.0	267.0	249.885	232.0	220.0
34.0	0.0	4.0	207.0	236.0	198.0	237.0	205.0	226.0	256.0	260.0	250.0	260.0	263.0	245.0	262.0	256.0	237.0	253.0	237.0	260.0	226.0	223.09	224.0	205.0	219.0	220.0	231.0	216.0	207.0	372.0	643.0	969.0	995.11	896.0	827.0	863.0	857.08	836.0	799.0	696.0	561.0	404.12	303.0	269.0	267.0	249.885	232.0	220.0	242.0
34.0	0.0	5.0	236.0	198.0	237.0	205.0	226.0	256.0	260.0	250.0	260.0	263.0	245.0	262.0	256.0	237.0	253.0	237.0	260.0	226.0	223.09	224.0	205.0	219.0	220.0	231.0	216.0	207.0	372.0	643.0	969.0	995.11	896.0	827.0	863.0	857.08	836.0	799.0	696.0	561.0	404.12	303.0	269.0	267.0	249.885	232.0	220.0	242.0	208.0
34.0	0.0	6.0	198.0	237.0	205.0	226.0	256.0	260.0	250.0	260.0	263.0	245.0	262.0	256.0	237.0	253.0	237.0	260.0	226.0	223.09	224.0	205.0	219.0	220.0	231.0	216.0	207.0	372.0	643.0	969.0	995.11	896.0	827.0	863.0	857.08	836.0	799.0	696.0	561.0	404.12	303.0	269.0	267.0	249.885	232.0	220.0	242.0	208.0	233.0
34.0	0.0	7.0	237.0	205.0	226.0	256.0	260.0	250.0	260.0	263.0	245.0	262.0	256.0	237.0	253.0	237.0	260.0	226.0	223.09	224.0	205.0	219.0	220.0	231.0	216.0	207.0	372.0	643.0	969.0	995.11	896.0	827.0	863.0	857.08	836.0	799.0	696.0	561.0	404.12	303.0	269.0	267.0	249.885	232.0	220.0	242.0	208.0	233.0	209.0
34.0	0.0	8.0	205.0	226.0	256.0	260.0	250.0	260.0	263.0	245.0	262.0	256.0	237.0	253.0	237.0	260.0	226.0	223.09	224.0	205.0	219.0	220.0	231.0	216.0	207.0	372.0	643.0	969.0	995.11	896.0	827.0	863.0	857.08	836.0	799.0	696.0	561.0	404.12	303.0	269.0	267.0	249.885	232.0	220.0	242.0	208.0	233.0	209.0	222.0
34.0	0.0	9.0	226.0	256.0	260.0	250.0	260.0	263.0	245.0	262.0	256.0	237.0	253.0	237.0	260.0	226.0	223.09	224.0	205.0	219.0	220.0	231.0	216.0	207.0	372.0	643.0	969.0	995.11	896.0	827.0	863.0	857.08	836.0	799.0	696.0	561.0	404.12	303.0	269.0	267.0	249.885	232.0	220.0	242.0	208.0	233.0	209.0	222.0	364.0
34.0	0.0	10.0	256.0	260.0	250.0	260.0	263.0	245.0	262.0	256.0	237.0	253.0	237.0	260.0	226.0	223.09	224.0	205.0	219.0	220.0	231.0	216.0	207.0	372.0	643.0	969.0	995.11	896.0	827.0	863.0	857.08	836.0	799.0	696.0	561.0	404.12	303.0	269.0	267.0	249.885	232.0	220.0	242.0	208.0	233.0	209.0	222.0	364.0	677.0
34.0	0.0	11.0	260.0	250.0	260.0	263.0	245.0	262.0	256.0	237.0	253.0	237.0	260.0	226.0	223.09	224.0	205.0	219.0	220.0	231.0	216.0	207.0	372.0	643.0	969.0	995.11	896.0	827.0	863.0	857.08	836.0	799.0	696.0	561.0	404.12	303.0	269.0	267.0	249.885	232.0	220.0	242.0	208.0	233.0	209.0	222.0	364.0	677.0	967.0
34.0	0.0	12.0	250.0	260.0	263.0	245.0	262.0	256.0	237.0	253.0	237.0	260.0	226.0	223.09	224.0	205.0	219.0	220.0	231.0	216.0	207.0	372.0	643.0	969.0	995.11	896.0	827.0	863.0	857.08	836.0	799.0	696.0	561.0	404.12	303.0	269.0	267.0	249.885	232.0	220.0	242.0	208.0	233.0	209.0	222.0	364.0	677.0	967.0	1021.12
34.0	0.0	13.0	260.0	263.0	245.0	262.0	256.0	237.0	253.0	237.0	260.0	226.0	223.09	224.0	205.0	219.0	220.0	231.0	216.0	207.0	372.0	643.0	969.0	995.11	896.0	827.0	863.0	857.08	836.0	799.0	696.0	561.0	404.12	303.0	269.0	267.0	249.885	232.0	220.0	242.0	208.0	233.0	209.0	222.0	364.0	677.0	967.0	1021.12	1017.0
34.0	0.0	14.0	263.0	245.0	262.0	256.0	237.0	253.0	237.0	260.0	226.0	223.09	224.0	205.0	219.0	220.0	231.0	216.0	207.0	372.0	643.0	969.0	995.11	896.0	827.0	863.0	857.08	836.0	799.0	696.0	561.0	404.12	303.0	269.0	267.0	249.885	232.0	220.0	242.0	208.0	233.0	209.0	222.0	364.0	677.0	967.0	1021.12	1017.0	929.0
34.0	0.0	15.0	245.0	262.0	256.0	237.0	253.0	237.0	260.0	226.0	223.09	224.0	205.0	219.0	220.0	231.0	216.0	207.0	372.0	643.0	969.0	995.11	896.0	827.0	863.0	857.08	836.0	799.0	696.0	561.0	404.12	303.0	269.0	267.0	249.885	232.0	220.0	242.0	208.0	233.0	209.0	222.0	364.0	677.0	967.0	1021.12	1017.0	929.0	1020.0
34.0	0.0	16.0	262.0	256.0	237.0	253.0	237.0	260.0	226.0	223.09	224.0	205.0	219.0	220.0	231.0	216.0	207.0	372.0	643.0	969.0	995.11	896.0	827.0	863.0	857.08	836.0	799.0	696.0	561.0	404.12	303.0	269.0	267.0	249.885	232.0	220.0	242.0	208.0	233.0	209.0	222.0	364.0	677.0	967.0	1021.12	1017.0	929.0	1020.0	991.0
34.0	0.0	17.0	256.0	237.0	253.0	237.0	260.0	226.0	223.09	224.0	205.0	219.0	220.0	231.0	216.0	207.0	372.0	643.0	969.0	995.11	896.0	827.0	863.0	857.08	836.0	799.0	696.0	561.0	404.12	303.0	269.0	267.0	249.885	232.0	220.0	242.0	208.0	233.0	209.0	222.0	364.0	677.0	967.0	1021.12	1017.0	929.0	1020.0	991.0	997.08
34.0	0.0	18.0	237.0	253.0	237.0	260.0	226.0	223.09	224.0	205.0	219.0	220.0	231.0	216.0	207.0	372.0	643.0	969.0	995.11	896.0	827.0	863.0	857.08	836.0	799.0	696.0	561.0	404.12	303.0	269.0	267.0	249.885	232.0	220.0	242.0	208.0	233.0	209.0	222.0	364.0	677.0	967.0	1021.12	1017.0	929.0	1020.0	991.0	997.08	953.0
34.0	0.0	19.0	253.0	237.0	260.0	226.0	223.09	224.0	205.0	219.0	220.0	231.0	216.0	207.0	372.0	643.0	969.0	995.11	896.0	827.0	863.0	857.08	836.0	799.0	696.0	561.0	404.12	303.0	269.0	267.0	249.885	232.0	220.0	242.0	208.0	233.0	209.0	222.0	364.0	677.0	967.0	1021.12	1017.0	929.0	1020.0	991.0	997.08	953.0	844.0
34.0	0.0	20.0	237.0	260.0	226.0	223.09	224.0	205.0	219.0	220.0	231.0	216.0	207.0	372.0	643.0	969.0	995.11	896.0	827.0	863.0	857.08	836.0	799.0	696.0	561.0	404.12	303.0	269.0	267.0	249.885	232.0	220.0	242.0	208.0	233.0	209.0	222.0	364.0	677.0	967.0	1021.12	1017.0	929.0	1020.0	991.0	997.08	953.0	844.0	624.12
34.0	0.0	21.0	260.0	226.0	223.09	224.0	205.0	219.0	220.0	231.0	216.0	207.0	372.0	643.0	969.0	995.11	896.0	827.0	863.0	857.08	836.0	799.0	696.0	561.0	404.12	303.0	269.0	267.0	249.885	232.0	220.0	242.0	208.0	233.0	209.0	222.0	364.0	677.0	967.0	1021.12	1017.0	929.0	1020.0	991.0	997.08	953.0	844.0	624.12	519.0
34.0	0.0	22.0	226.0	223.09	224.0	205.0	219.0	220.0	231.0	216.0	207.0	372.0	643.0	969.0	995.11	896.0	827.0	863.0	857.08	836.0	799.0	696.0	561.0	404.12	303.0	269.0	267.0	249.885	232.0	220.0	242.0	208.0	233.0	209.0	222.0	364.0	677.0	967.0	1021.12	1017.0	929.0	1020.0	991.0	997.08	953.0	844.0	624.12	519.0	369.0
34.0	0.0	23.0	223.09	224.0	205.0	219.0	220.0	231.0	216.0	207.0	372.0	643.0	969.0	995.11	896.0	827.0	863.0	857.08	836.0	799.0	696.0	561.0	404.12	303.0	269.0	267.0	249.885	232.0	220.0	242.0	208.0	233.0	209.0	222.0	364.0	677.0	967.0	1021.12	1017.0	929.0	1020.0	991.0	997.08	953.0	844.0	624.12	519.0	369.0	284.0
35.0	0.0	0.0	224.0	205.0	219.0	220.0	231.0	216.0	207.0	372.0	643.0	969.0	995.11	896.0	827.0	863.0	857.08	836.0	799.0	696.0	561.0	404.12	303.0	269.0	267.0	249.885	232.0	220.0	242.0	208.0	233.0	209.0	222.0	364.0	677.0	967.0	1021.12	1017.0	929.0	1020.0	991.0	997.08	953.0	844.0	624.12	519.0	369.0	284.0	269.0
35.0	0.0	1.0	205.0	219.0	220.0	231.0	216.0	207.0	372.0	643.0	969.0	995.11	896.0	827.0	863.0	857.08	836.0	799.0	696.0	561.0	404.12	303.0	269.0	267.0	249.885	232.0	220.0	242.0	208.0	233.0	209.0	222.0	364.0	677.0	967.0	1021.12	1017.0	929.0	1020.0	991.0	997.08	953.0	844.0	624.12	519.0	369.0	284.0	269.0	249.885
35.0	0.0	2.0	219.0	220.0	231.0	216.0	207.0	372.0	643.0	969.0	995.11	896.0	827.0	863.0	857.08	836.0	799.0	696.0	561.0	404.12	303.0	269.0	267.0	249.885	232.0	220.0	242.0	208.0	233.0	209.0	222.0	364.0	677.0	967.0	1021.12	1017.0	929.0	1020.0	991.0	997.08	953.0	844.0	624.12	519.0	369.0	284.0	269.0	249.885	238.0
35.0	0.0	3.0	220.0	231.0	216.0	207.0	372.0	643.0	969.0	995.11	896.0	827.0	863.0	857.08	836.0	799.0	696.0	561.0	404.12	303.0	269.0	267.0	249.885	232.0	220.0	242.0	208.0	233.0	209.0	222.0	364.0	677.0	967.0	1021.12	1017.0	929.0	1020.0	991.0	997.08	953.0	844.0	624.12	519.0	369.0	284.0	269.0	249.885	238.0	250.0
35.0	0.0	4.0	231.0	216.0	207.0	372.0	643.0	969.0	995.11	896.0	827.0	863.0	857.08	836.0	799.0	696.0	561.0	404.12	303.0	269.0	267.0	249.885	232.0	220.0	242.0	208.0	233.0	209.0	222.0	364.0	677.0	967.0	1021.12	1017.0	929.0	1020.0	991.0	997.08	953.0	844.0	624.12	519.0	369.0	284.0	269.0	249.885	238.0	250.0	252.0
35.0	0.0	5.0	216.0	207.0	372.0	643.0	969.0	995.11	896.0	827.0	863.0	857.08	836.0	799.0	696.0	561.0	404.12	303.0	269.0	267.0	249.885	232.0	220.0	242.0	208.0	233.0	209.0	222.0	364.0	677.0	967.0	1021.12	1017.0	929.0	1020.0	991.0	997.08	953.0	844.0	624.12	519.0	369.0	284.0	269.0	249.885	238.0	250.0	252.0	244.0
35.0	0.0	6.0	207.0	372.0	643.0	969.0	995.11	896.0	827.0	863.0	857.08	836.0	799.0	696.0	561.0	404.12	303.0	269.0	267.0	249.885	232.0	220.0	242.0	208.0	233.0	209.0	222.0	364.0	677.0	967.0	1021.12	1017.0	929.0	1020.0	991.0	997.08	953.0	844.0	624.12	519.0	369.0	284.0	269.0	249.885	238.0	250.0	252.0	244.0	245.0
35.0	0.0	7.0	372.0	643.0	969.0	995.11	896.0	827.0	863.0	857.08	836.0	799.0	696.0	561.0	404.12	303.0	269.0	267.0	249.885	232.0	220.0	242.0	208.0	233.0	209.0	222.0	364.0	677.0	967.0	1021.12	1017.0	929.0	1020.0	991.0	997.08	953.0	844.0	624.12	519.0	369.0	284.0	269.0	249.885	238.0	250.0	252.0	244.0	245.0	250.0
35.0	0.0	8.0	643.0	969.0	995.11	896.0	827.0	863.0	857.08	836.0	799.0	696.0	561.0	404.12	303.0	269.0	267.0	249.885	232.0	220.0	242.0	208.0	233.0	209.0	222.0	364.0	677.0	967.0	1021.12	1017.0	929.0	1020.0	991.0	997.08	953.0	844.0	624.12	519.0	369.0	284.0	269.0	249.885	238.0	250.0	252.0	244.0	245.0	250.0	220.0
35.0	0.0	9.0	969.0	995.11	896.0	827.0	863.0	857.08	836.0	799.0	696.0	561.0	404.12	303.0	269.0	267.0	249.885	232.0	220.0	242.0	208.0	233.0	209.0	222.0	364.0	677.0	967.0	1021.12	1017.0	929.0	1020.0	991.0	997.08	953.0	844.0	624.12	519.0	369.0	284.0	269.0	249.885	238.0	250.0	252.0	244.0	245.0	250.0	220.0	353.0
35.0	0.0	10.0	995.11	896.0	827.0	863.0	857.08	836.0	799.0	696.0	561.0	404.12	303.0	269.0	267.0	249.885	232.0	220.0	242.0	208.0	233.0	209.0	222.0	364.0	677.0	967.0	1021.12	1017.0	929.0	1020.0	991.0	997.08	953.0	844.0	624.12	519.0	369.0	284.0	269.0	249.885	238.0	250.0	252.0	244.0	245.0	250.0	220.0	353.0	656.0
35.0	0.0	11.0	896.0	827.0	863.0	857.08	836.0	799.0	696.0	561.0	404.12	303.0	269.0	267.0	249.885	232.0	220.0	242.0	208.0	233.0	209.0	222.0	364.0	677.0	967.0	1021.12	1017.0	929.0	1020.0	991.0	997.08	953.0	844.0	624.12	519.0	369.0	284.0	269.0	249.885	238.0	250.0	252.0	244.0	245.0	250.0	220.0	353.0	656.0	940.0
35.0	0.0	12.0	827.0	863.0	857.08	836.0	799.0	696.0	561.0	404.12	303.0	269.0	267.0	249.885	232.0	220.0	242.0	208.0	233.0	209.0	222.0	364.0	677.0	967.0	1021.12	1017.0	929.0	1020.0	991.0	997.08	953.0	844.0	624.12	519.0	369.0	284.0	269.0	249.885	238.0	250.0	252.0	244.0	245.0	250.0	220.0	353.0	656.0	940.0	980.0
35.0	0.0	13.0	863.0	857.08	836.0	799.0	696.0	561.0	404.12	303.0	269.0	267.0	249.885	232.0	220.0	242.0	208.0	233.0	209.0	222.0	364.0	677.0	967.0	1021.12	1017.0	929.0	1020.0	991.0	997.08	953.0	844.0	624.12	519.0	369.0	284.0	269.0	249.885	238.0	250.0	252.0	244.0	245.0	250.0	220.0	353.0	656.0	940.0	980.0	1005.0
35.0	0.0	14.0	857.08	836.0	799.0	696.0	561.0	404.12	303.0	269.0	267.0	249.885	232.0	220.0	242.0	208.0	233.0	209.0	222.0	364.0	677.0	967.0	1021.12	1017.0	929.0	1020.0	991.0	997.08	953.0	844.0	624.12	519.0	369.0	284.0	269.0	249.885	238.0	250.0	252.0	244.0	245.0	250.0	220.0	353.0	656.0	940.0	980.0	1005.0	915.0
35.0	0.0	15.0	836.0	799.0	696.0	561.0	404.12	303.0	269.0	267.0	249.885	232.0	220.0	242.0	208.0	233.0	209.0	222.0	364.0	677.0	967.0	1021.12	1017.0	929.0	1020.0	991.0	997.08	953.0	844.0	624.12	519.0	369.0	284.0	269.0	249.885	238.0	250.0	252.0	244.0	245.0	250.0	220.0	353.0	656.0	940.0	980.0	1005.0	915.0	973.0
35.0	0.0	16.0	799.0	696.0	561.0	404.12	303.0	269.0	267.0	249.885	232.0	220.0	242.0	208.0	233.0	209.0	222.0	364.0	677.0	967.0	1021.12	1017.0	929.0	1020.0	991.0	997.08	953.0	844.0	624.12	519.0	369.0	284.0	269.0	249.885	238.0	250.0	252.0	244.0	245.0	250.0	220.0	353.0	656.0	940.0	980.0	1005.0	915.0	973.0	979.0
35.0	0.0	17.0	696.0	561.0	404.12	303.0	269.0	267.0	249.885	232.0	220.0	242.0	208.0	233.0	209.0	222.0	364.0	677.0	967.0	1021.12	1017.0	929.0	1020.0	991.0	997.08	953.0	844.0	624.12	519.0	369.0	284.0	269.0	249.885	238.0	250.0	252.0	244.0	245.0	250.0	220.0	353.0	656.0	940.0	980.0	1005.0	915.0	973.0	979.0	978.0
35.0	0.0	18.0	561.0	404.12	303.0	269.0	267.0	249.885	232.0	220.0	242.0	208.0	233.0	209.0	222.0	364.0	677.0	967.0	1021.12	1017.0	929.0	1020.0	991.0	997.08	953.0	844.0	624.12	519.0	369.0	284.0	269.0	249.885	238.0	250.0	252.0	244.0	245.0	250.0	220.0	353.0	656.0	940.0	980.0	1005.0	915.0	973.0	979.0	978.0	928.0
35.0	0.0	19.0	404.12	303.0	269.0	267.0	249.885	232.0	220.0	242.0	208.0	233.0	209.0	222.0	364.0	677.0	967.0	1021.12	1017.0	929.0	1020.0	991.0	997.08	953.0	844.0	624.12	519.0	369.0	284.0	269.0	249.885	238.0	250.0	252.0	244.0	245.0	250.0	220.0	353.0	656.0	940.0	980.0	1005.0	915.0	973.0	979.0	978.0	928.0	827.0
35.0	0.0	20.0	303.0	269.0	267.0	249.885	232.0	220.0	242.0	208.0	233.0	209.0	222.0	364.0	677.0	967.0	1021.12	1017.0	929.0	1020.0	991.0	997.08	953.0	844.0	624.12	519.0	369.0	284.0	269.0	249.885	238.0	250.0	252.0	244.0	245.0	250.0	220.0	353.0	656.0	940.0	980.0	1005.0	915.0	973.0	979.0	978.0	928.0	827.0	574.0
35.0	0.0	21.0	269.0	267.0	249.885	232.0	220.0	242.0	208.0	233.0	209.0	222.0	364.0	677.0	967.0	1021.12	1017.0	929.0	1020.0	991.0	997.08	953.0	844.0	624.12	519.0	369.0	284.0	269.0	249.885	238.0	250.0	252.0	244.0	245.0	250.0	220.0	353.0	656.0	940.0	980.0	1005.0	915.0	973.0	979.0	978.0	928.0	827.0	574.0	470.0
35.0	0.0	22.0	267.0	249.885	232.0	220.0	242.0	208.0	233.0	209.0	222.0	364.0	677.0	967.0	1021.12	1017.0	929.0	1020.0	991.0	997.08	953.0	844.0	624.12	519.0	369.0	284.0	269.0	249.885	238.0	250.0	252.0	244.0	245.0	250.0	220.0	353.0	656.0	940.0	980.0	1005.0	915.0	973.0	979.0	978.0	928.0	827.0	574.0	470.0	366.0
35.0	0.0	23.0	249.885	232.0	220.0	242.0	208.0	233.0	209.0	222.0	364.0	677.0	967.0	1021.12	1017.0	929.0	1020.0	991.0	997.08	953.0	844.0	624.12	519.0	369.0	284.0	269.0	249.885	238.0	250.0	252.0	244.0	245.0	250.0	220.0	353.0	656.0	940.0	980.0	1005.0	915.0	973.0	979.0	978.0	928.0	827.0	574.0	470.0	366.0	298.0
36.0	0.0	0.0	232.0	220.0	242.0	208.0	233.0	209.0	222.0	364.0	677.0	967.0	1021.12	1017.0	929.0	1020.0	991.0	997.08	953.0	844.0	624.12	519.0	369.0	284.0	269.0	249.885	238.0	250.0	252.0	244.0	245.0	250.0	220.0	353.0	656.0	940.0	980.0	1005.0	915.0	973.0	979.0	978.0	928.0	827.0	574.0	470.0	366.0	298.0	265.0
36.0	0.0	1.0	220.0	242.0	208.0	233.0	209.0	222.0	364.0	677.0	967.0	1021.12	1017.0	929.0	1020.0	991.0	997.08	953.0	844.0	624.12	519.0	369.0	284.0	269.0	249.885	238.0	250.0	252.0	244.0	245.0	250.0	220.0	353.0	656.0	940.0	980.0	1005.0	915.0	973.0	979.0	978.0	928.0	827.0	574.0	470.0	366.0	298.0	265.0	249.93
36.0	0.0	2.0	242.0	208.0	233.0	209.0	222.0	364.0	677.0	967.0	1021.12	1017.0	929.0	1020.0	991.0	997.08	953.0	844.0	624.12	519.0	369.0	284.0	269.0	249.885	238.0	250.0	252.0	244.0	245.0	250.0	220.0	353.0	656.0	940.0	980.0	1005.0	915.0	973.0	979.0	978.0	928.0	827.0	574.0	470.0	366.0	298.0	265.0	249.93	244.0
36.0	0.0	3.0	208.0	233.0	209.0	222.0	364.0	677.0	967.0	1021.12	1017.0	929.0	1020.0	991.0	997.08	953.0	844.0	624.12	519.0	369.0	284.0	269.0	249.885	238.0	250.0	252.0	244.0	245.0	250.0	220.0	353.0	656.0	940.0	980.0	1005.0	915.0	973.0	979.0	978.0	928.0	827.0	574.0	470.0	366.0	298.0	265.0	249.93	244.0	242.0
36.0	0.0	4.0	233.0	209.0	222.0	364.0	677.0	967.0	1021.12	1017.0	929.0	1020.0	991.0	997.08	953.0	844.0	624.12	519.0	369.0	284.0	269.0	249.885	238.0	250.0	252.0	244.0	245.0	250.0	220.0	353.0	656.0	940.0	980.0	1005.0	915.0	973.0	979.0	978.0	928.0	827.0	574.0	470.0	366.0	298.0	265.0	249.93	244.0	242.0	250.0
36.0	0.0	5.0	209.0	222.0	364.0	677.0	967.0	1021.12	1017.0	929.0	1020.0	991.0	997.08	953.0	844.0	624.12	519.0	369.0	284.0	269.0	249.885	238.0	250.0	252.0	244.0	245.0	250.0	220.0	353.0	656.0	940.0	980.0	1005.0	915.0	973.0	979.0	978.0	928.0	827.0	574.0	470.0	366.0	298.0	265.0	249.93	244.0	242.0	250.0	240.0
36.0	0.0	6.0	222.0	364.0	677.0	967.0	1021.12	1017.0	929.0	1020.0	991.0	997.08	953.0	844.0	624.12	519.0	369.0	284.0	269.0	249.885	238.0	250.0	252.0	244.0	245.0	250.0	220.0	353.0	656.0	940.0	980.0	1005.0	915.0	973.0	979.0	978.0	928.0	827.0	574.0	470.0	366.0	298.0	265.0	249.93	244.0	242.0	250.0	240.0	223.0
36.0	0.0	7.0	364.0	677.0	967.0	1021.12	1017.0	929.0	1020.0	991.0	997.08	953.0	844.0	624.12	519.0	369.0	284.0	269.0	249.885	238.0	250.0	252.0	244.0	245.0	250.0	220.0	353.0	656.0	940.0	980.0	1005.0	915.0	973.0	979.0	978.0	928.0	827.0	574.0	470.0	366.0	298.0	265.0	249.93	244.0	242.0	250.0	240.0	223.0	237.0
36.0	0.0	8.0	677.0	967.0	1021.12	1017.0	929.0	1020.0	991.0	997.08	953.0	844.0	624.12	519.0	369.0	284.0	269.0	249.885	238.0	250.0	252.0	244.0	245.0	250.0	220.0	353.0	656.0	940.0	980.0	1005.0	915.0	973.0	979.0	978.0	928.0	827.0	574.0	470.0	366.0	298.0	265.0	249.93	244.0	242.0	250.0	240.0	223.0	237.0	231.0
36.0	0.0	9.0	967.0	1021.12	1017.0	929.0	1020.0	991.0	997.08	953.0	844.0	624.12	519.0	369.0	284.0	269.0	249.885	238.0	250.0	252.0	244.0	245.0	250.0	220.0	353.0	656.0	940.0	980.0	1005.0	915.0	973.0	979.0	978.0	928.0	827.0	574.0	470.0	366.0	298.0	265.0	249.93	244.0	242.0	250.0	240.0	223.0	237.0	231.0	356.0
36.0	0.0	10.0	1021.12	1017.0	929.0	1020.0	991.0	997.08	953.0	844.0	624.12	519.0	369.0	284.0	269.0	249.885	238.0	250.0	252.0	244.0	245.0	250.0	220.0	353.0	656.0	940.0	980.0	1005.0	915.0	973.0	979.0	978.0	928.0	827.0	574.0	470.0	366.0	298.0	265.0	249.93	244.0	242.0	250.0	240.0	223.0	237.0	231.0	356.0	638.0
36.0	0.0	11.0	1017.0	929.0	1020.0	991.0	997.08	953.0	844.0	624.12	519.0	369.0	284.0	269.0	249.885	238.0	250.0	252.0	244.0	245.0	250.0	220.0	353.0	656.0	940.0	980.0	1005.0	915.0	973.0	979.0	978.0	928.0	827.0	574.0	470.0	366.0	298.0	265.0	249.93	244.0	242.0	250.0	240.0	223.0	237.0	231.0	356.0	638.0	909.0
36.0	0.0	12.0	929.0	1020.0	991.0	997.08	953.0	844.0	624.12	519.0	369.0	284.0	269.0	249.885	238.0	250.0	252.0	244.0	245.0	250.0	220.0	353.0	656.0	940.0	980.0	1005.0	915.0	973.0	979.0	978.0	928.0	827.0	574.0	470.0	366.0	298.0	265.0	249.93	244.0	242.0	250.0	240.0	223.0	237.0	231.0	356.0	638.0	909.0	981.0
36.0	0.0	13.0	1020.0	991.0	997.08	953.0	844.0	624.12	519.0	369.0	284.0	269.0	249.885	238.0	250.0	252.0	244.0	245.0	250.0	220.0	353.0	656.0	940.0	980.0	1005.0	915.0	973.0	979.0	978.0	928.0	827.0	574.0	470.0	366.0	298.0	265.0	249.93	244.0	242.0	250.0	240.0	223.0	237.0	231.0	356.0	638.0	909.0	981.0	986.0
36.0	0.0	14.0	991.0	997.08	953.0	844.0	624.12	519.0	369.0	284.0	269.0	249.885	238.0	250.0	252.0	244.0	245.0	250.0	220.0	353.0	656.0	940.0	980.0	1005.0	915.0	973.0	979.0	978.0	928.0	827.0	574.0	470.0	366.0	298.0	265.0	249.93	244.0	242.0	250.0	240.0	223.0	237.0	231.0	356.0	638.0	909.0	981.0	986.0	894.12
36.0	0.0	15.0	997.08	953.0	844.0	624.12	519.0	369.0	284.0	269.0	249.885	238.0	250.0	252.0	244.0	245.0	250.0	220.0	353.0	656.0	940.0	980.0	1005.0	915.0	973.0	979.0	978.0	928.0	827.0	574.0	470.0	366.0	298.0	265.0	249.93	244.0	242.0	250.0	240.0	223.0	237.0	231.0	356.0	638.0	909.0	981.0	986.0	894.12	935.0
36.0	0.0	16.0	953.0	844.0	624.12	519.0	369.0	284.0	269.0	249.885	238.0	250.0	252.0	244.0	245.0	250.0	220.0	353.0	656.0	940.0	980.0	1005.0	915.0	973.0	979.0	978.0	928.0	827.0	574.0	470.0	366.0	298.0	265.0	249.93	244.0	242.0	250.0	240.0	223.0	237.0	231.0	356.0	638.0	909.0	981.0	986.0	894.12	935.0	906.0
36.0	0.0	17.0	844.0	624.12	519.0	369.0	284.0	269.0	249.885	238.0	250.0	252.0	244.0	245.0	250.0	220.0	353.0	656.0	940.0	980.0	1005.0	915.0	973.0	979.0	978.0	928.0	827.0	574.0	470.0	366.0	298.0	265.0	249.93	244.0	242.0	250.0	240.0	223.0	237.0	231.0	356.0	638.0	909.0	981.0	986.0	894.12	935.0	906.0	911.0
36.0	0.0	18.0	624.12	519.0	369.0	284.0	269.0	249.885	238.0	250.0	252.0	244.0	245.0	250.0	220.0	353.0	656.0	940.0	980.0	1005.0	915.0	973.0	979.0	978.0	928.0	827.0	574.0	470.0	366.0	298.0	265.0	249.93	244.0	242.0	250.0	240.0	223.0	237.0	231.0	356.0	638.0	909.0	981.0	986.0	894.12	935.0	906.0	911.0	888.0
36.0	0.0	19.0	519.0	369.0	284.0	269.0	249.885	238.0	250.0	252.0	244.0	245.0	250.0	220.0	353.0	656.0	940.0	980.0	1005.0	915.0	973.0	979.0	978.0	928.0	827.0	574.0	470.0	366.0	298.0	265.0	249.93	244.0	242.0	250.0	240.0	223.0	237.0	231.0	356.0	638.0	909.0	981.0	986.0	894.12	935.0	906.0	911.0	888.0	796.0
36.0	0.0	20.0	369.0	284.0	269.0	249.885	238.0	250.0	252.0	244.0	245.0	250.0	220.0	353.0	656.0	940.0	980.0	1005.0	915.0	973.0	979.0	978.0	928.0	827.0	574.0	470.0	366.0	298.0	265.0	249.93	244.0	242.0	250.0	240.0	223.0	237.0	231.0	356.0	638.0	909.0	981.0	986.0	894.12	935.0	906.0	911.0	888.0	796.0	585.0
36.0	0.0	21.0	284.0	269.0	249.885	238.0	250.0	252.0	244.0	245.0	250.0	220.0	353.0	656.0	940.0	980.0	1005.0	915.0	973.0	979.0	978.0	928.0	827.0	574.0	470.0	366.0	298.0	265.0	249.93	244.0	242.0	250.0	240.0	223.0	237.0	231.0	356.0	638.0	909.0	981.0	986.0	894.12	935.0	906.0	911.0	888.0	796.0	585.0	456.0
36.0	0.0	22.0	269.0	249.885	238.0	250.0	252.0	244.0	245.0	250.0	220.0	353.0	656.0	940.0	980.0	1005.0	915.0	973.0	979.0	978.0	928.0	827.0	574.0	470.0	366.0	298.0	265.0	249.93	244.0	242.0	250.0	240.0	223.0	237.0	231.0	356.0	638.0	909.0	981.0	986.0	894.12	935.0	906.0	911.0	888.0	796.0	585.0	456.0	381.0
36.0	0.0	23.0	249.885	238.0	250.0	252.0	244.0	245.0	250.0	220.0	353.0	656.0	940.0	980.0	1005.0	915.0	973.0	979.0	978.0	928.0	827.0	574.0	470.0	366.0	298.0	265.0	249.93	244.0	242.0	250.0	240.0	223.0	237.0	231.0	356.0	638.0	909.0	981.0	986.0	894.12	935.0	906.0	911.0	888.0	796.0	585.0	456.0	381.0	327.0
37.0	0.0	0.0	238.0	250.0	252.0	244.0	245.0	250.0	220.0	353.0	656.0	940.0	980.0	1005.0	915.0	973.0	979.0	978.0	928.0	827.0	574.0	470.0	366.0	298.0	265.0	249.93	244.0	242.0	250.0	240.0	223.0	237.0	231.0	356.0	638.0	909.0	981.0	986.0	894.12	935.0	906.0	911.0	888.0	796.0	585.0	456.0	381.0	327.0	268.0
37.0	0.0	1.0	250.0	252.0	244.0	245.0	250.0	220.0	353.0	656.0	940.0	980.0	1005.0	915.0	973.0	979.0	978.0	928.0	827.0	574.0	470.0	366.0	298.0	265.0	249.93	244.0	242.0	250.0	240.0	223.0	237.0	231.0	356.0	638.0	909.0	981.0	986.0	894.12	935.0	906.0	911.0	888.0	796.0	585.0	456.0	381.0	327.0	268.0	247.92
37.0	0.0	2.0	252.0	244.0	245.0	250.0	220.0	353.0	656.0	940.0	980.0	1005.0	915.0	973.0	979.0	978.0	928.0	827.0	574.0	470.0	366.0	298.0	265.0	249.93	244.0	242.0	250.0	240.0	223.0	237.0	231.0	356.0	638.0	909.0	981.0	986.0	894.12	935.0	906.0	911.0	888.0	796.0	585.0	456.0	381.0	327.0	268.0	247.92	244.0
37.0	0.0	3.0	244.0	245.0	250.0	220.0	353.0	656.0	940.0	980.0	1005.0	915.0	973.0	979.0	978.0	928.0	827.0	574.0	470.0	366.0	298.0	265.0	249.93	244.0	242.0	250.0	240.0	223.0	237.0	231.0	356.0	638.0	909.0	981.0	986.0	894.12	935.0	906.0	911.0	888.0	796.0	585.0	456.0	381.0	327.0	268.0	247.92	244.0	262.0
37.0	0.0	4.0	245.0	250.0	220.0	353.0	656.0	940.0	980.0	1005.0	915.0	973.0	979.0	978.0	928.0	827.0	574.0	470.0	366.0	298.0	265.0	249.93	244.0	242.0	250.0	240.0	223.0	237.0	231.0	356.0	638.0	909.0	981.0	986.0	894.12	935.0	906.0	911.0	888.0	796.0	585.0	456.0	381.0	327.0	268.0	247.92	244.0	262.0	246.0
37.0	0.0	5.0	250.0	220.0	353.0	656.0	940.0	980.0	1005.0	915.0	973.0	979.0	978.0	928.0	827.0	574.0	470.0	366.0	298.0	265.0	249.93	244.0	242.0	250.0	240.0	223.0	237.0	231.0	356.0	638.0	909.0	981.0	986.0	894.12	935.0	906.0	911.0	888.0	796.0	585.0	456.0	381.0	327.0	268.0	247.92	244.0	262.0	246.0	233.0
37.0	0.0	6.0	220.0	353.0	656.0	940.0	980.0	1005.0	915.0	973.0	979.0	978.0	928.0	827.0	574.0	470.0	366.0	298.0	265.0	249.93	244.0	242.0	250.0	240.0	223.0	237.0	231.0	356.0	638.0	909.0	981.0	986.0	894.12	935.0	906.0	911.0	888.0	796.0	585.0	456.0	381.0	327.0	268.0	247.92	244.0	262.0	246.0	233.0	224.0
37.0	0.0	7.0	353.0	656.0	940.0	980.0	1005.0	915.0	973.0	979.0	978.0	928.0	827.0	574.0	470.0	366.0	298.0	265.0	249.93	244.0	242.0	250.0	240.0	223.0	237.0	231.0	356.0	638.0	909.0	981.0	986.0	894.12	935.0	906.0	911.0	888.0	796.0	585.0	456.0	381.0	327.0	268.0	247.92	244.0	262.0	246.0	233.0	224.0	238.0
37.0	0.0	8.0	656.0	940.0	980.0	1005.0	915.0	973.0	979.0	978.0	928.0	827.0	574.0	470.0	366.0	298.0	265.0	249.93	244.0	242.0	250.0	240.0	223.0	237.0	231.0	356.0	638.0	909.0	981.0	986.0	894.12	935.0	906.0	911.0	888.0	796.0	585.0	456.0	381.0	327.0	268.0	247.92	244.0	262.0	246.0	233.0	224.0	238.0	239.0
37.0	0.0	9.0	940.0	980.0	1005.0	915.0	973.0	979.0	978.0	928.0	827.0	574.0	470.0	366.0	298.0	265.0	249.93	244.0	242.0	250.0	240.0	223.0	237.0	231.0	356.0	638.0	909.0	981.0	986.0	894.12	935.0	906.0	911.0	888.0	796.0	585.0	456.0	381.0	327.0	268.0	247.92	244.0	262.0	246.0	233.0	224.0	238.0	239.0	369.0
37.0	0.0	10.0	980.0	1005.0	915.0	973.0	979.0	978.0	928.0	827.0	574.0	470.0	366.0	298.0	265.0	249.93	244.0	242.0	250.0	240.0	223.0	237.0	231.0	356.0	638.0	909.0	981.0	986.0	894.12	935.0	906.0	911.0	888.0	796.0	585.0	456.0	381.0	327.0	268.0	247.92	244.0	262.0	246.0	233.0	224.0	238.0	239.0	369.0	631.0
37.0	0.0	11.0	1005.0	915.0	973.0	979.0	978.0	928.0	827.0	574.0	470.0	366.0	298.0	265.0	249.93	244.0	242.0	250.0	240.0	223.0	237.0	231.0	356.0	638.0	909.0	981.0	986.0	894.12	935.0	906.0	911.0	888.0	796.0	585.0	456.0	381.0	327.0	268.0	247.92	244.0	262.0	246.0	233.0	224.0	238.0	239.0	369.0	631.0	917.0
37.0	0.0	12.0	915.0	973.0	979.0	978.0	928.0	827.0	574.0	470.0	366.0	298.0	265.0	249.93	244.0	242.0	250.0	240.0	223.0	237.0	231.0	356.0	638.0	909.0	981.0	986.0	894.12	935.0	906.0	911.0	888.0	796.0	585.0	456.0	381.0	327.0	268.0	247.92	244.0	262.0	246.0	233.0	224.0	238.0	239.0	369.0	631.0	917.0	956.12
37.0	0.0	13.0	973.0	979.0	978.0	928.0	827.0	574.0	470.0	366.0	298.0	265.0	249.93	244.0	242.0	250.0	240.0	223.0	237.0	231.0	356.0	638.0	909.0	981.0	986.0	894.12	935.0	906.0	911.0	888.0	796.0	585.0	456.0	381.0	327.0	268.0	247.92	244.0	262.0	246.0	233.0	224.0	238.0	239.0	369.0	631.0	917.0	956.12	957.12
37.0	0.0	14.0	979.0	978.0	928.0	827.0	574.0	470.0	366.0	298.0	265.0	249.93	244.0	242.0	250.0	240.0	223.0	237.0	231.0	356.0	638.0	909.0	981.0	986.0	894.12	935.0	906.0	911.0	888.0	796.0	585.0	456.0	381.0	327.0	268.0	247.92	244.0	262.0	246.0	233.0	224.0	238.0	239.0	369.0	631.0	917.0	956.12	957.12	889.0
37.0	0.0	15.0	978.0	928.0	827.0	574.0	470.0	366.0	298.0	265.0	249.93	244.0	242.0	250.0	240.0	223.0	237.0	231.0	356.0	638.0	909.0	981.0	986.0	894.12	935.0	906.0	911.0	888.0	796.0	585.0	456.0	381.0	327.0	268.0	247.92	244.0	262.0	246.0	233.0	224.0	238.0	239.0	369.0	631.0	917.0	956.12	957.12	889.0	941.0
37.0	0.0	16.0	928.0	827.0	574.0	470.0	366.0	298.0	265.0	249.93	244.0	242.0	250.0	240.0	223.0	237.0	231.0	356.0	638.0	909.0	981.0	986.0	894.12	935.0	906.0	911.0	888.0	796.0	585.0	456.0	381.0	327.0	268.0	247.92	244.0	262.0	246.0	233.0	224.0	238.0	239.0	369.0	631.0	917.0	956.12	957.12	889.0	941.0	939.0
37.0	0.0	17.0	827.0	574.0	470.0	366.0	298.0	265.0	249.93	244.0	242.0	250.0	240.0	223.0	237.0	231.0	356.0	638.0	909.0	981.0	986.0	894.12	935.0	906.0	911.0	888.0	796.0	585.0	456.0	381.0	327.0	268.0	247.92	244.0	262.0	246.0	233.0	224.0	238.0	239.0	369.0	631.0	917.0	956.12	957.12	889.0	941.0	939.0	925.12
37.0	0.0	18.0	574.0	470.0	366.0	298.0	265.0	249.93	244.0	242.0	250.0	240.0	223.0	237.0	231.0	356.0	638.0	909.0	981.0	986.0	894.12	935.0	906.0	911.0	888.0	796.0	585.0	456.0	381.0	327.0	268.0	247.92	244.0	262.0	246.0	233.0	224.0	238.0	239.0	369.0	631.0	917.0	956.12	957.12	889.0	941.0	939.0	925.12	921.0
37.0	0.0	19.0	470.0	366.0	298.0	265.0	249.93	244.0	242.0	250.0	240.0	223.0	237.0	231.0	356.0	638.0	909.0	981.0	986.0	894.12	935.0	906.0	911.0	888.0	796.0	585.0	456.0	381.0	327.0	268.0	247.92	244.0	262.0	246.0	233.0	224.0	238.0	239.0	369.0	631.0	917.0	956.12	957.12	889.0	941.0	939.0	925.12	921.0	775.0
37.0	0.0	20.0	366.0	298.0	265.0	249.93	244.0	242.0	250.0	240.0	223.0	237.0	231.0	356.0	638.0	909.0	981.0	986.0	894.12	935.0	906.0	911.0	888.0	796.0	585.0	456.0	381.0	327.0	268.0	247.92	244.0	262.0	246.0	233.0	224.0	238.0	239.0	369.0	631.0	917.0	956.12	957.12	889.0	941.0	939.0	925.12	921.0	775.0	541.0
37.0	0.0	21.0	298.0	265.0	249.93	244.0	242.0	250.0	240.0	223.0	237.0	231.0	356.0	638.0	909.0	981.0	986.0	894.12	935.0	906.0	911.0	888.0	796.0	585.0	456.0	381.0	327.0	268.0	247.92	244.0	262.0	246.0	233.0	224.0	238.0	239.0	369.0	631.0	917.0	956.12	957.12	889.0	941.0	939.0	925.12	921.0	775.0	541.0	474.0
37.0	0.0	22.0	265.0	249.93	244.0	242.0	250.0	240.0	223.0	237.0	231.0	356.0	638.0	909.0	981.0	986.0	894.12	935.0	906.0	911.0	888.0	796.0	585.0	456.0	381.0	327.0	268.0	247.92	244.0	262.0	246.0	233.0	224.0	238.0	239.0	369.0	631.0	917.0	956.12	957.12	889.0	941.0	939.0	925.12	921.0	775.0	541.0	474.0	406.0
37.0	0.0	23.0	249.93	244.0	242.0	250.0	240.0	223.0	237.0	231.0	356.0	638.0	909.0	981.0	986.0	894.12	935.0	906.0	911.0	888.0	796.0	585.0	456.0	381.0	327.0	268.0	247.92	244.0	262.0	246.0	233.0	224.0	238.0	239.0	369.0	631.0	917.0	956.12	957.12	889.0	941.0	939.0	925.12	921.0	775.0	541.0	474.0	406.0	277.0
38.0	1.0	0.0	244.0	242.0	250.0	240.0	223.0	237.0	231.0	356.0	638.0	909.0	981.0	986.0	894.12	935.0	906.0	911.0	888.0	796.0	585.0	456.0	381.0	327.0	268.0	247.92	244.0	262.0	246.0	233.0	224.0	238.0	239.0	369.0	631.0	917.0	956.12	957.12	889.0	941.0	939.0	925.12	921.0	775.0	541.0	474.0	406.0	277.0	243.0
38.0	1.0	1.0	242.0	250.0	240.0	223.0	237.0	231.0	356.0	638.0	909.0	981.0	986.0	894.12	935.0	906.0	911.0	888.0	796.0	585.0	456.0	381.0	327.0	268.0	247.92	244.0	262.0	246.0	233.0	224.0	238.0	239.0	369.0	631.0	917.0	956.12	957.12	889.0	941.0	939.0	925.12	921.0	775.0	541.0	474.0	406.0	277.0	243.0	249.925
38.0	1.0	2.0	250.0	240.0	223.0	237.0	231.0	356.0	638.0	909.0	981.0	986.0	894.12	935.0	906.0	911.0	888.0	796.0	585.0	456.0	381.0	327.0	268.0	247.92	244.0	262.0	246.0	233.0	224.0	238.0	239.0	369.0	631.0	917.0	956.12	957.12	889.0	941.0	939.0	925.12	921.0	775.0	541.0	474.0	406.0	277.0	243.0	249.925	229.0
38.0	1.0	3.0	240.0	223.0	237.0	231.0	356.0	638.0	909.0	981.0	986.0	894.12	935.0	906.0	911.0	888.0	796.0	585.0	456.0	381.0	327.0	268.0	247.92	244.0	262.0	246.0	233.0	224.0	238.0	239.0	369.0	631.0	917.0	956.12	957.12	889.0	941.0	939.0	925.12	921.0	775.0	541.0	474.0	406.0	277.0	243.0	249.925	229.0	246.0
38.0	1.0	4.0	223.0	237.0	231.0	356.0	638.0	909.0	981.0	986.0	894.12	935.0	906.0	911.0	888.0	796.0	585.0	456.0	381.0	327.0	268.0	247.92	244.0	262.0	246.0	233.0	224.0	238.0	239.0	369.0	631.0	917.0	956.12	957.12	889.0	941.0	939.0	925.12	921.0	775.0	541.0	474.0	406.0	277.0	243.0	249.925	229.0	246.0	211.0
38.0	1.0	5.0	237.0	231.0	356.0	638.0	909.0	981.0	986.0	894.12	935.0	906.0	911.0	888.0	796.0	585.0	456.0	381.0	327.0	268.0	247.92	244.0	262.0	246.0	233.0	224.0	238.0	239.0	369.0	631.0	917.0	956.12	957.12	889.0	941.0	939.0	925.12	921.0	775.0	541.0	474.0	406.0	277.0	243.0	249.925	229.0	246.0	211.0	243.0
38.0	1.0	6.0	231.0	356.0	638.0	909.0	981.0	986.0	894.12	935.0	906.0	911.0	888.0	796.0	585.0	456.0	381.0	327.0	268.0	247.92	244.0	262.0	246.0	233.0	224.0	238.0	239.0	369.0	631.0	917.0	956.12	957.12	889.0	941.0	939.0	925.12	921.0	775.0	541.0	474.0	406.0	277.0	243.0	249.925	229.0	246.0	211.0	243.0	215.0
38.0	1.0	7.0	356.0	638.0	909.0	981.0	986.0	894.12	935.0	906.0	911.0	888.0	796.0	585.0	456.0	381.0	327.0	268.0	247.92	244.0	262.0	246.0	233.0	224.0	238.0	239.0	369.0	631.0	917.0	956.12	957.12	889.0	941.0	939.0	925.12	921.0	775.0	541.0	474.0	406.0	277.0	243.0	249.925	229.0	246.0	211.0	243.0	215.0	231.0
38.0	1.0	8.0	638.0	909.0	981.0	986.0	894.12	935.0	906.0	911.0	888.0	796.0	585.0	456.0	381.0	327.0	268.0	247.92	244.0	262.0	246.0	233.0	224.0	238.0	239.0	369.0	631.0	917.0	956.12	957.12	889.0	941.0	939.0	925.12	921.0	775.0	541.0	474.0	406.0	277.0	243.0	249.925	229.0	246.0	211.0	243.0	215.0	231.0	205.0
38.0	1.0	9.0	909.0	981.0	986.0	894.12	935.0	906.0	911.0	888.0	796.0	585.0	456.0	381.0	327.0	268.0	247.92	244.0	262.0	246.0	233.0	224.0	238.0	239.0	369.0	631.0	917.0	956.12	957.12	889.0	941.0	939.0	925.12	921.0	775.0	541.0	474.0	406.0	277.0	243.0	249.925	229.0	246.0	211.0	243.0	215.0	231.0	205.0	217.0
38.0	1.0	10.0	981.0	986.0	894.12	935.0	906.0	911.0	888.0	796.0	585.0	456.0	381.0	327.0	268.0	247.92	244.0	262.0	246.0	233.0	224.0	238.0	239.0	369.0	631.0	917.0	956.12	957.12	889.0	941.0	939.0	925.12	921.0	775.0	541.0	474.0	406.0	277.0	243.0	249.925	229.0	246.0	211.0	243.0	215.0	231.0	205.0	217.0	244.0
38.0	1.0	11.0	986.0	894.12	935.0	906.0	911.0	888.0	796.0	585.0	456.0	381.0	327.0	268.0	247.92	244.0	262.0	246.0	233.0	224.0	238.0	239.0	369.0	631.0	917.0	956.12	957.12	889.0	941.0	939.0	925.12	921.0	775.0	541.0	474.0	406.0	277.0	243.0	249.925	229.0	246.0	211.0	243.0	215.0	231.0	205.0	217.0	244.0	250.0
38.0	1.0	12.0	894.12	935.0	906.0	911.0	888.0	796.0	585.0	456.0	381.0	327.0	268.0	247.92	244.0	262.0	246.0	233.0	224.0	238.0	239.0	369.0	631.0	917.0	956.12	957.12	889.0	941.0	939.0	925.12	921.0	775.0	541.0	474.0	406.0	277.0	243.0	249.925	229.0	246.0	211.0	243.0	215.0	231.0	205.0	217.0	244.0	250.0	286.0
38.0	1.0	13.0	935.0	906.0	911.0	888.0	796.0	585.0	456.0	381.0	327.0	268.0	247.92	244.0	262.0	246.0	233.0	224.0	238.0	239.0	369.0	631.0	917.0	956.12	957.12	889.0	941.0	939.0	925.12	921.0	775.0	541.0	474.0	406.0	277.0	243.0	249.925	229.0	246.0	211.0	243.0	215.0	231.0	205.0	217.0	244.0	250.0	286.0	282.0
38.0	1.0	14.0	906.0	911.0	888.0	796.0	585.0	456.0	381.0	327.0	268.0	247.92	244.0	262.0	246.0	233.0	224.0	238.0	239.0	369.0	631.0	917.0	956.12	957.12	889.0	941.0	939.0	925.12	921.0	775.0	541.0	474.0	406.0	277.0	243.0	249.925	229.0	246.0	211.0	243.0	215.0	231.0	205.0	217.0	244.0	250.0	286.0	282.0	297.0
38.0	1.0	15.0	911.0	888.0	796.0	585.0	456.0	381.0	327.0	268.0	247.92	244.0	262.0	246.0	233.0	224.0	238.0	239.0	369.0	631.0	917.0	956.12	957.12	889.0	941.0	939.0	925.12	921.0	775.0	541.0	474.0	406.0	277.0	243.0	249.925	229.0	246.0	211.0	243.0	215.0	231.0	205.0	217.0	244.0	250.0	286.0	282.0	297.0	272.0
38.0	1.0	16.0	888.0	796.0	585.0	456.0	381.0	327.0	268.0	247.92	244.0	262.0	246.0	233.0	224.0	238.0	239.0	369.0	631.0	917.0	956.12	957.12	889.0	941.0	939.0	925.12	921.0	775.0	541.0	474.0	406.0	277.0	243.0	249.925	229.0	246.0	211.0	243.0	215.0	231.0	205.0	217.0	244.0	250.0	286.0	282.0	297.0	272.0	275.0
38.0	1.0	17.0	796.0	585.0	456.0	381.0	327.0	268.0	247.92	244.0	262.0	246.0	233.0	224.0	238.0	239.0	369.0	631.0	917.0	956.12	957.12	889.0	941.0	939.0	925.12	921.0	775.0	541.0	474.0	406.0	277.0	243.0	249.925	229.0	246.0	211.0	243.0	215.0	231.0	205.0	217.0	244.0	250.0	286.0	282.0	297.0	272.0	275.0	296.0
38.0	1.0	18.0	585.0	456.0	381.0	327.0	268.0	247.92	244.0	262.0	246.0	233.0	224.0	238.0	239.0	369.0	631.0	917.0	956.12	957.12	889.0	941.0	939.0	925.12	921.0	775.0	541.0	474.0	406.0	277.0	243.0	249.925	229.0	246.0	211.0	243.0	215.0	231.0	205.0	217.0	244.0	250.0	286.0	282.0	297.0	272.0	275.0	296.0	277.0
38.0	1.0	19.0	456.0	381.0	327.0	268.0	247.92	244.0	262.0	246.0	233.0	224.0	238.0	239.0	369.0	631.0	917.0	956.12	957.12	889.0	941.0	939.0	925.12	921.0	775.0	541.0	474.0	406.0	277.0	243.0	249.925	229.0	246.0	211.0	243.0	215.0	231.0	205.0	217.0	244.0	250.0	286.0	282.0	297.0	272.0	275.0	296.0	277.0	256.0
38.0	1.0	20.0	381.0	327.0	268.0	247.92	244.0	262.0	246.0	233.0	224.0	238.0	239.0	369.0	631.0	917.0	956.12	957.12	889.0	941.0	939.0	925.12	921.0	775.0	541.0	474.0	406.0	277.0	243.0	249.925	229.0	246.0	211.0	243.0	215.0	231.0	205.0	217.0	244.0	250.0	286.0	282.0	297.0	272.0	275.0	296.0	277.0	256.0	278.0
38.0	1.0	21.0	327.0	268.0	247.92	244.0	262.0	246.0	233.0	224.0	238.0	239.0	369.0	631.0	917.0	956.12	957.12	889.0	941.0	939.0	925.12	921.0	775.0	541.0	474.0	406.0	277.0	243.0	249.925	229.0	246.0	211.0	243.0	215.0	231.0	205.0	217.0	244.0	250.0	286.0	282.0	297.0	272.0	275.0	296.0	277.0	256.0	278.0	233.0
38.0	1.0	22.0	268.0	247.92	244.0	262.0	246.0	233.0	224.0	238.0	239.0	369.0	631.0	917.0	956.12	957.12	889.0	941.0	939.0	925.12	921.0	775.0	541.0	474.0	406.0	277.0	243.0	249.925	229.0	246.0	211.0	243.0	215.0	231.0	205.0	217.0	244.0	250.0	286.0	282.0	297.0	272.0	275.0	296.0	277.0	256.0	278.0	233.0	249.0
38.0	1.0	23.0	247.92	244.0	262.0	246.0	233.0	224.0	238.0	239.0	369.0	631.0	917.0	956.12	957.12	889.0	941.0	939.0	925.12	921.0	775.0	541.0	474.0	406.0	277.0	243.0	249.925	229.0	246.0	211.0	243.0	215.0	231.0	205.0	217.0	244.0	250.0	286.0	282.0	297.0	272.0	275.0	296.0	277.0	256.0	278.0	233.0	249.0	212.0
39.0	1.0	0.0	244.0	262.0	246.0	233.0	224.0	238.0	239.0	369.0	631.0	917.0	956.12	957.12	889.0	941.0	939.0	925.12	921.0	775.0	541.0	474.0	406.0	277.0	243.0	249.925	229.0	246.0	211.0	243.0	215.0	231.0	205.0	217.0	244.0	250.0	286.0	282.0	297.0	272.0	275.0	296.0	277.0	256.0	278.0	233.0	249.0	212.0	209.0
39.0	1.0	1.0	262.0	246.0	233.0	224.0	238.0	239.0	369.0	631.0	917.0	956.12	957.12	889.0	941.0	939.0	925.12	921.0	775.0	541.0	474.0	406.0	277.0	243.0	249.925	229.0	246.0	211.0	243.0	215.0	231.0	205.0	217.0	244.0	250.0	286.0	282.0	297.0	272.0	275.0	296.0	277.0	256.0	278.0	233.0	249.0	212.0	209.0	223.09
39.0	1.0	2.0	246.0	233.0	224.0	238.0	239.0	369.0	631.0	917.0	956.12	957.12	889.0	941.0	939.0	925.12	921.0	775.0	541.0	474.0	406.0	277.0	243.0	249.925	229.0	246.0	211.0	243.0	215.0	231.0	205.0	217.0	244.0	250.0	286.0	282.0	297.0	272.0	275.0	296.0	277.0	256.0	278.0	233.0	249.0	212.0	209.0	223.09	207.0
39.0	1.0	3.0	233.0	224.0	238.0	239.0	369.0	631.0	917.0	956.12	957.12	889.0	941.0	939.0	925.12	921.0	775.0	541.0	474.0	406.0	277.0	243.0	249.925	229.0	246.0	211.0	243.0	215.0	231.0	205.0	217.0	244.0	250.0	286.0	282.0	297.0	272.0	275.0	296.0	277.0	256.0	278.0	233.0	249.0	212.0	209.0	223.09	207.0	207.0
39.0	1.0	4.0	224.0	238.0	239.0	369.0	631.0	917.0	956.12	957.12	889.0	941.0	939.0	925.12	921.0	775.0	541.0	474.0	406.0	277.0	243.0	249.925	229.0	246.0	211.0	243.0	215.0	231.0	205.0	217.0	244.0	250.0	286.0	282.0	297.0	272.0	275.0	296.0	277.0	256.0	278.0	233.0	249.0	212.0	209.0	223.09	207.0	207.0	217.0
39.0	1.0	5.0	238.0	239.0	369.0	631.0	917.0	956.12	957.12	889.0	941.0	939.0	925.12	921.0	775.0	541.0	474.0	406.0	277.0	243.0	249.925	229.0	246.0	211.0	243.0	215.0	231.0	205.0	217.0	244.0	250.0	286.0	282.0	297.0	272.0	275.0	296.0	277.0	256.0	278.0	233.0	249.0	212.0	209.0	223.09	207.0	207.0	217.0	213.0
39.0	1.0	6.0	239.0	369.0	631.0	917.0	956.12	957.12	889.0	941.0	939.0	925.12	921.0	775.0	541.0	474.0	406.0	277.0	243.0	249.925	229.0	246.0	211.0	243.0	215.0	231.0	205.0	217.0	244.0	250.0	286.0	282.0	297.0	272.0	275.0	296.0	277.0	256.0	278.0	233.0	249.0	212.0	209.0	223.09	207.0	207.0	217.0	213.0	212.0
39.0	1.0	7.0	369.0	631.0	917.0	956.12	957.12	889.0	941.0	939.0	925.12	921.0	775.0	541.0	474.0	406.0	277.0	243.0	249.925	229.0	246.0	211.0	243.0	215.0	231.0	205.0	217.0	244.0	250.0	286.0	282.0	297.0	272.0	275.0	296.0	277.0	256.0	278.0	233.0	249.0	212.0	209.0	223.09	207.0	207.0	217.0	213.0	212.0	226.0
39.0	1.0	8.0	631.0	917.0	956.12	957.12	889.0	941.0	939.0	925.12	921.0	775.0	541.0	474.0	406.0	277.0	243.0	249.925	229.0	246.0	211.0	243.0	215.0	231.0	205.0	217.0	244.0	250.0	286.0	282.0	297.0	272.0	275.0	296.0	277.0	256.0	278.0	233.0	249.0	212.0	209.0	223.09	207.0	207.0	217.0	213.0	212.0	226.0	219.0
39.0	1.0	9.0	917.0	956.12	957.12	889.0	941.0	939.0	925.12	921.0	775.0	541.0	474.0	406.0	277.0	243.0	249.925	229.0	246.0	211.0	243.0	215.0	231.0	205.0	217.0	244.0	250.0	286.0	282.0	297.0	272.0	275.0	296.0	277.0	256.0	278.0	233.0	249.0	212.0	209.0	223.09	207.0	207.0	217.0	213.0	212.0	226.0	219.0	231.0
39.0	1.0	10.0	956.12	957.12	889.0	941.0	939.0	925.12	921.0	775.0	541.0	474.0	406.0	277.0	243.0	249.925	229.0	246.0	211.0	243.0	215.0	231.0	205.0	217.0	244.0	250.0	286.0	282.0	297.0	272.0	275.0	296.0	277.0	256.0	278.0	233.0	249.0	212.0	209.0	223.09	207.0	207.0	217.0	213.0	212.0	226.0	219.0	231.0	217.0
39.0	1.0	11.0	957.12	889.0	941.0	939.0	925.12	921.0	775.0	541.0	474.0	406.0	277.0	243.0	249.925	229.0	246.0	211.0	243.0	215.0	231.0	205.0	217.0	244.0	250.0	286.0	282.0	297.0	272.0	275.0	296.0	277.0	256.0	278.0	233.0	249.0	212.0	209.0	223.09	207.0	207.0	217.0	213.0	212.0	226.0	219.0	231.0	217.0	229.0
39.0	1.0	12.0	889.0	941.0	939.0	925.12	921.0	775.0	541.0	474.0	406.0	277.0	243.0	249.925	229.0	246.0	211.0	243.0	215.0	231.0	205.0	217.0	244.0	250.0	286.0	282.0	297.0	272.0	275.0	296.0	277.0	256.0	278.0	233.0	249.0	212.0	209.0	223.09	207.0	207.0	217.0	213.0	212.0	226.0	219.0	231.0	217.0	229.0	204.0
39.0	1.0	13.0	941.0	939.0	925.12	921.0	775.0	541.0	474.0	406.0	277.0	243.0	249.925	229.0	246.0	211.0	243.0	215.0	231.0	205.0	217.0	244.0	250.0	286.0	282.0	297.0	272.0	275.0	296.0	277.0	256.0	278.0	233.0	249.0	212.0	209.0	223.09	207.0	207.0	217.0	213.0	212.0	226.0	219.0	231.0	217.0	229.0	204.0	232.0
39.0	1.0	14.0	939.0	925.12	921.0	775.0	541.0	474.0	406.0	277.0	243.0	249.925	229.0	246.0	211.0	243.0	215.0	231.0	205.0	217.0	244.0	250.0	286.0	282.0	297.0	272.0	275.0	296.0	277.0	256.0	278.0	233.0	249.0	212.0	209.0	223.09	207.0	207.0	217.0	213.0	212.0	226.0	219.0	231.0	217.0	229.0	204.0	232.0	227.0
39.0	1.0	15.0	925.12	921.0	775.0	541.0	474.0	406.0	277.0	243.0	249.925	229.0	246.0	211.0	243.0	215.0	231.0	205.0	217.0	244.0	250.0	286.0	282.0	297.0	272.0	275.0	296.0	277.0	256.0	278.0	233.0	249.0	212.0	209.0	223.09	207.0	207.0	217.0	213.0	212.0	226.0	219.0	231.0	217.0	229.0	204.0	232.0	227.0	209.0
39.0	1.0	16.0	921.0	775.0	541.0	474.0	406.0	277.0	243.0	249.925	229.0	246.0	211.0	243.0	215.0	231.0	205.0	217.0	244.0	250.0	286.0	282.0	297.0	272.0	275.0	296.0	277.0	256.0	278.0	233.0	249.0	212.0	209.0	223.09	207.0	207.0	217.0	213.0	212.0	226.0	219.0	231.0	217.0	229.0	204.0	232.0	227.0	209.0	228.0
39.0	1.0	17.0	775.0	541.0	474.0	406.0	277.0	243.0	249.925	229.0	246.0	211.0	243.0	215.0	231.0	205.0	217.0	244.0	250.0	286.0	282.0	297.0	272.0	275.0	296.0	277.0	256.0	278.0	233.0	249.0	212.0	209.0	223.09	207.0	207.0	217.0	213.0	212.0	226.0	219.0	231.0	217.0	229.0	204.0	232.0	227.0	209.0	228.0	249.0
39.0	1.0	18.0	541.0	474.0	406.0	277.0	243.0	249.925	229.0	246.0	211.0	243.0	215.0	231.0	205.0	217.0	244.0	250.0	286.0	282.0	297.0	272.0	275.0	296.0	277.0	256.0	278.0	233.0	249.0	212.0	209.0	223.09	207.0	207.0	217.0	213.0	212.0	226.0	219.0	231.0	217.0	229.0	204.0	232.0	227.0	209.0	228.0	249.0	239.0
39.0	1.0	19.0	474.0	406.0	277.0	243.0	249.925	229.0	246.0	211.0	243.0	215.0	231.0	205.0	217.0	244.0	250.0	286.0	282.0	297.0	272.0	275.0	296.0	277.0	256.0	278.0	233.0	249.0	212.0	209.0	223.09	207.0	207.0	217.0	213.0	212.0	226.0	219.0	231.0	217.0	229.0	204.0	232.0	227.0	209.0	228.0	249.0	239.0	232.0
39.0	1.0	20.0	406.0	277.0	243.0	249.925	229.0	246.0	211.0	243.0	215.0	231.0	205.0	217.0	244.0	250.0	286.0	282.0	297.0	272.0	275.0	296.0	277.0	256.0	278.0	233.0	249.0	212.0	209.0	223.09	207.0	207.0	217.0	213.0	212.0	226.0	219.0	231.0	217.0	229.0	204.0	232.0	227.0	209.0	228.0	249.0	239.0	232.0	242.0
39.0	1.0	21.0	277.0	243.0	249.925	229.0	246.0	211.0	243.0	215.0	231.0	205.0	217.0	244.0	250.0	286.0	282.0	297.0	272.0	275.0	296.0	277.0	256.0	278.0	233.0	249.0	212.0	209.0	223.09	207.0	207.0	217.0	213.0	212.0	226.0	219.0	231.0	217.0	229.0	204.0	232.0	227.0	209.0	228.0	249.0	239.0	232.0	242.0	248.0
39.0	1.0	22.0	243.0	249.925	229.0	246.0	211.0	243.0	215.0	231.0	205.0	217.0	244.0	250.0	286.0	282.0	297.0	272.0	275.0	296.0	277.0	256.0	278.0	233.0	249.0	212.0	209.0	223.09	207.0	207.0	217.0	213.0	212.0	226.0	219.0	231.0	217.0	229.0	204.0	232.0	227.0	209.0	228.0	249.0	239.0	232.0	242.0	248.0	231.0
39.0	1.0	23.0	249.925	229.0	246.0	211.0	243.0	215.0	231.0	205.0	217.0	244.0	250.0	286.0	282.0	297.0	272.0	275.0	296.0	277.0	256.0	278.0	233.0	249.0	212.0	209.0	223.09	207.0	207.0	217.0	213.0	212.0	226.0	219.0	231.0	217.0	229.0	204.0	232.0	227.0	209.0	228.0	249.0	239.0	232.0	242.0	248.0	231.0	198.0
40.0	0.0	0.0	229.0	246.0	211.0	243.0	215.0	231.0	205.0	217.0	244.0	250.0	286.0	282.0	297.0	272.0	275.0	296.0	277.0	256.0	278.0	233.0	249.0	212.0	209.0	223.09	207.0	207.0	217.0	213.0	212.0	226.0	219.0	231.0	217.0	229.0	204.0	232.0	227.0	209.0	228.0	249.0	239.0	232.0	242.0	248.0	231.0	198.0	215.0
40.0	0.0	1.0	246.0	211.0	243.0	215.0	231.0	205.0	217.0	244.0	250.0	286.0	282.0	297.0	272.0	275.0	296.0	277.0	256.0	278.0	233.0	249.0	212.0	209.0	223.09	207.0	207.0	217.0	213.0	212.0	226.0	219.0	231.0	217.0	229.0	204.0	232.0	227.0	209.0	228.0	249.0	239.0	232.0	242.0	248.0	231.0	198.0	215.0	223.09
40.0	0.0	2.0	211.0	243.0	215.0	231.0	205.0	217.0	244.0	250.0	286.0	282.0	297.0	272.0	275.0	296.0	277.0	256.0	278.0	233.0	249.0	212.0	209.0	223.09	207.0	207.0	217.0	213.0	212.0	226.0	219.0	231.0	217.0	229.0	204.0	232.0	227.0	209.0	228.0	249.0	239.0	232.0	242.0	248.0	231.0	198.0	215.0	223.09	211.0
40.0	0.0	3.0	243.0	215.0	231.0	205.0	217.0	244.0	250.0	286.0	282.0	297.0	272.0	275.0	296.0	277.0	256.0	278.0	233.0	249.0	212.0	209.0	223.09	207.0	207.0	217.0	213.0	212.0	226.0	219.0	231.0	217.0	229.0	204.0	232.0	227.0	209.0	228.0	249.0	239.0	232.0	242.0	248.0	231.0	198.0	215.0	223.09	211.0	216.0
40.0	0.0	4.0	215.0	231.0	205.0	217.0	244.0	250.0	286.0	282.0	297.0	272.0	275.0	296.0	277.0	256.0	278.0	233.0	249.0	212.0	209.0	223.09	207.0	207.0	217.0	213.0	212.0	226.0	219.0	231.0	217.0	229.0	204.0	232.0	227.0	209.0	228.0	249.0	239.0	232.0	242.0	248.0	231.0	198.0	215.0	223.09	211.0	216.0	204.0
40.0	0.0	5.0	231.0	205.0	217.0	244.0	250.0	286.0	282.0	297.0	272.0	275.0	296.0	277.0	256.0	278.0	233.0	249.0	212.0	209.0	223.09	207.0	207.0	217.0	213.0	212.0	226.0	219.0	231.0	217.0	229.0	204.0	232.0	227.0	209.0	228.0	249.0	239.0	232.0	242.0	248.0	231.0	198.0	215.0	223.09	211.0	216.0	204.0	226.0
40.0	0.0	6.0	205.0	217.0	244.0	250.0	286.0	282.0	297.0	272.0	275.0	296.0	277.0	256.0	278.0	233.0	249.0	212.0	209.0	223.09	207.0	207.0	217.0	213.0	212.0	226.0	219.0	231.0	217.0	229.0	204.0	232.0	227.0	209.0	228.0	249.0	239.0	232.0	242.0	248.0	231.0	198.0	215.0	223.09	211.0	216.0	204.0	226.0	219.0
40.0	0.0	7.0	217.0	244.0	250.0	286.0	282.0	297.0	272.0	275.0	296.0	277.0	256.0	278.0	233.0	249.0	212.0	209.0	223.09	207.0	207.0	217.0	213.0	212.0	226.0	219.0	231.0	217.0	229.0	204.0	232.0	227.0	209.0	228.0	249.0	239.0	232.0	242.0	248.0	231.0	198.0	215.0	223.09	211.0	216.0	204.0	226.0	219.0	201.0
40.0	0.0	8.0	244.0	250.0	286.0	282.0	297.0	272.0	275.0	296.0	277.0	256.0	278.0	233.0	249.0	212.0	209.0	223.09	207.0	207.0	217.0	213.0	212.0	226.0	219.0	231.0	217.0	229.0	204.0	232.0	227.0	209.0	228.0	249.0	239.0	232.0	242.0	248.0	231.0	198.0	215.0	223.09	211.0	216.0	204.0	226.0	219.0	201.0	211.0
40.0	0.0	9.0	250.0	286.0	282.0	297.0	272.0	275.0	296.0	277.0	256.0	278.0	233.0	249.0	212.0	209.0	223.09	207.0	207.0	217.0	213.0	212.0	226.0	219.0	231.0	217.0	229.0	204.0	232.0	227.0	209.0	228.0	249.0	239.0	232.0	242.0	248.0	231.0	198.0	215.0	223.09	211.0	216.0	204.0	226.0	219.0	201.0	211.0	358.0
40.0	0.0	10.0	286.0	282.0	297.0	272.0	275.0	296.0	277.0	256.0	278.0	233.0	249.0	212.0	209.0	223.09	207.0	207.0	217.0	213.0	212.0	226.0	219.0	231.0	217.0	229.0	204.0	232.0	227.0	209.0	228.0	249.0	239.0	232.0	242.0	248.0	231.0	198.0	215.0	223.09	211.0	216.0	204.0	226.0	219.0	201.0	211.0	358.0	648.0
40.0	0.0	11.0	282.0	297.0	272.0	275.0	296.0	277.0	256.0	278.0	233.0	249.0	212.0	209.0	223.09	207.0	207.0	217.0	213.0	212.0	226.0	219.0	231.0	217.0	229.0	204.0	232.0	227.0	209.0	228.0	249.0	239.0	232.0	242.0	248.0	231.0	198.0	215.0	223.09	211.0	216.0	204.0	226.0	219.0	201.0	211.0	358.0	648.0	938.0
40.0	0.0	12.0	297.0	272.0	275.0	296.0	277.0	256.0	278.0	233.0	249.0	212.0	209.0	223.09	207.0	207.0	217.0	213.0	212.0	226.0	219.0	231.0	217.0	229.0	204.0	232.0	227.0	209.0	228.0	249.0	239.0	232.0	242.0	248.0	231.0	198.0	215.0	223.09	211.0	216.0	204.0	226.0	219.0	201.0	211.0	358.0	648.0	938.0	1009.0
40.0	0.0	13.0	272.0	275.0	296.0	277.0	256.0	278.0	233.0	249.0	212.0	209.0	223.09	207.0	207.0	217.0	213.0	212.0	226.0	219.0	231.0	217.0	229.0	204.0	232.0	227.0	209.0	228.0	249.0	239.0	232.0	242.0	248.0	231.0	198.0	215.0	223.09	211.0	216.0	204.0	226.0	219.0	201.0	211.0	358.0	648.0	938.0	1009.0	1007.0
40.0	0.0	14.0	275.0	296.0	277.0	256.0	278.0	233.0	249.0	212.0	209.0	223.09	207.0	207.0	217.0	213.0	212.0	226.0	219.0	231.0	217.0	229.0	204.0	232.0	227.0	209.0	228.0	249.0	239.0	232.0	242.0	248.0	231.0	198.0	215.0	223.09	211.0	216.0	204.0	226.0	219.0	201.0	211.0	358.0	648.0	938.0	1009.0	1007.0	944.0
40.0	0.0	15.0	296.0	277.0	256.0	278.0	233.0	249.0	212.0	209.0	223.09	207.0	207.0	217.0	213.0	212.0	226.0	219.0	231.0	217.0	229.0	204.0	232.0	227.0	209.0	228.0	249.0	239.0	232.0	242.0	248.0	231.0	198.0	215.0	223.09	211.0	216.0	204.0	226.0	219.0	201.0	211.0	358.0	648.0	938.0	1009.0	1007.0	944.0	964.0
40.0	0.0	16.0	277.0	256.0	278.0	233.0	249.0	212.0	209.0	223.09	207.0	207.0	217.0	213.0	212.0	226.0	219.0	231.0	217.0	229.0	204.0	232.0	227.0	209.0	228.0	249.0	239.0	232.0	242.0	248.0	231.0	198.0	215.0	223.09	211.0	216.0	204.0	226.0	219.0	201.0	211.0	358.0	648.0	938.0	1009.0	1007.0	944.0	964.0	1013.0
40.0	0.0	17.0	256.0	278.0	233.0	249.0	212.0	209.0	223.09	207.0	207.0	217.0	213.0	212.0	226.0	219.0	231.0	217.0	229.0	204.0	232.0	227.0	209.0	228.0	249.0	239.0	232.0	242.0	248.0	231.0	198.0	215.0	223.09	211.0	216.0	204.0	226.0	219.0	201.0	211.0	358.0	648.0	938.0	1009.0	1007.0	944.0	964.0	1013.0	970.0
40.0	0.0	18.0	278.0	233.0	249.0	212.0	209.0	223.09	207.0	207.0	217.0	213.0	212.0	226.0	219.0	231.0	217.0	229.0	204.0	232.0	227.0	209.0	228.0	249.0	239.0	232.0	242.0	248.0	231.0	198.0	215.0	223.09	211.0	216.0	204.0	226.0	219.0	201.0	211.0	358.0	648.0	938.0	1009.0	1007.0	944.0	964.0	1013.0	970.0	950.0
40.0	0.0	19.0	233.0	249.0	212.0	209.0	223.09	207.0	207.0	217.0	213.0	212.0	226.0	219.0	231.0	217.0	229.0	204.0	232.0	227.0	209.0	228.0	249.0	239.0	232.0	242.0	248.0	231.0	198.0	215.0	223.09	211.0	216.0	204.0	226.0	219.0	201.0	211.0	358.0	648.0	938.0	1009.0	1007.0	944.0	964.0	1013.0	970.0	950.0	875.0
40.0	0.0	20.0	249.0	212.0	209.0	223.09	207.0	207.0	217.0	213.0	212.0	226.0	219.0	231.0	217.0	229.0	204.0	232.0	227.0	209.0	228.0	249.0	239.0	232.0	242.0	248.0	231.0	198.0	215.0	223.09	211.0	216.0	204.0	226.0	219.0	201.0	211.0	358.0	648.0	938.0	1009.0	1007.0	944.0	964.0	1013.0	970.0	950.0	875.0	592.0
40.0	0.0	21.0	212.0	209.0	223.09	207.0	207.0	217.0	213.0	212.0	226.0	219.0	231.0	217.0	229.0	204.0	232.0	227.0	209.0	228.0	249.0	239.0	232.0	242.0	248.0	231.0	198.0	215.0	223.09	211.0	216.0	204.0	226.0	219.0	201.0	211.0	358.0	648.0	938.0	1009.0	1007.0	944.0	964.0	1013.0	970.0	950.0	875.0	592.0	441.0
40.0	0.0	22.0	209.0	223.09	207.0	207.0	217.0	213.0	212.0	226.0	219.0	231.0	217.0	229.0	204.0	232.0	227.0	209.0	228.0	249.0	239.0	232.0	242.0	248.0	231.0	198.0	215.0	223.09	211.0	216.0	204.0	226.0	219.0	201.0	211.0	358.0	648.0	938.0	1009.0	1007.0	944.0	964.0	1013.0	970.0	950.0	875.0	592.0	441.0	355.0
40.0	0.0	23.0	223.09	207.0	207.0	217.0	213.0	212.0	226.0	219.0	231.0	217.0	229.0	204.0	232.0	227.0	209.0	228.0	249.0	239.0	232.0	242.0	248.0	231.0	198.0	215.0	223.09	211.0	216.0	204.0	226.0	219.0	201.0	211.0	358.0	648.0	938.0	1009.0	1007.0	944.0	964.0	1013.0	970.0	950.0	875.0	592.0	441.0	355.0	299.0
41.0	0.0	0.0	207.0	207.0	217.0	213.0	212.0	226.0	219.0	231.0	217.0	229.0	204.0	232.0	227.0	209.0	228.0	249.0	239.0	232.0	242.0	248.0	231.0	198.0	215.0	223.09	211.0	216.0	204.0	226.0	219.0	201.0	211.0	358.0	648.0	938.0	1009.0	1007.0	944.0	964.0	1013.0	970.0	950.0	875.0	592.0	441.0	355.0	299.0	243.0
41.0	0.0	1.0	207.0	217.0	213.0	212.0	226.0	219.0	231.0	217.0	229.0	204.0	232.0	227.0	209.0	228.0	249.0	239.0	232.0	242.0	248.0	231.0	198.0	215.0	223.09	211.0	216.0	204.0	226.0	219.0	201.0	211.0	358.0	648.0	938.0	1009.0	1007.0	944.0	964.0	1013.0	970.0	950.0	875.0	592.0	441.0	355.0	299.0	243.0	251.93
41.0	0.0	2.0	217.0	213.0	212.0	226.0	219.0	231.0	217.0	229.0	204.0	232.0	227.0	209.0	228.0	249.0	239.0	232.0	242.0	248.0	231.0	198.0	215.0	223.09	211.0	216.0	204.0	226.0	219.0	201.0	211.0	358.0	648.0	938.0	1009.0	1007.0	944.0	964.0	1013.0	970.0	950.0	875.0	592.0	441.0	355.0	299.0	243.0	251.93	264.0
41.0	0.0	3.0	213.0	212.0	226.0	219.0	231.0	217.0	229.0	204.0	232.0	227.0	209.0	228.0	249.0	239.0	232.0	242.0	248.0	231.0	198.0	215.0	223.09	211.0	216.0	204.0	226.0	219.0	201.0	211.0	358.0	648.0	938.0	1009.0	1007.0	944.0	964.0	1013.0	970.0	950.0	875.0	592.0	441.0	355.0	299.0	243.0	251.93	264.0	241.0
41.0	0.0	4.0	212.0	226.0	219.0	231.0	217.0	229.0	204.0	232.0	227.0	209.0	228.0	249.0	239.0	232.0	242.0	248.0	231.0	198.0	215.0	223.09	211.0	216.0	204.0	226.0	219.0	201.0	211.0	358.0	648.0	938.0	1009.0	1007.0	944.0	964.0	1013.0	970.0	950.0	875.0	592.0	441.0	355.0	299.0	243.0	251.93	264.0	241.0	259.0
41.0	0.0	5.0	226.0	219.0	231.0	217.0	229.0	204.0	232.0	227.0	209.0	228.0	249.0	239.0	232.0	242.0	248.0	231.0	198.0	215.0	223.09	211.0	216.0	204.0	226.0	219.0	201.0	211.0	358.0	648.0	938.0	1009.0	1007.0	944.0	964.0	1013.0	970.0	950.0	875.0	592.0	441.0	355.0	299.0	243.0	251.93	264.0	241.0	259.0	244.0
41.0	0.0	6.0	219.0	231.0	217.0	229.0	204.0	232.0	227.0	209.0	228.0	249.0	239.0	232.0	242.0	248.0	231.0	198.0	215.0	223.09	211.0	216.0	204.0	226.0	219.0	201.0	211.0	358.0	648.0	938.0	1009.0	1007.0	944.0	964.0	1013.0	970.0	950.0	875.0	592.0	441.0	355.0	299.0	243.0	251.93	264.0	241.0	259.0	244.0	260.0
41.0	0.0	7.0	231.0	217.0	229.0	204.0	232.0	227.0	209.0	228.0	249.0	239.0	232.0	242.0	248.0	231.0	198.0	215.0	223.09	211.0	216.0	204.0	226.0	219.0	201.0	211.0	358.0	648.0	938.0	1009.0	1007.0	944.0	964.0	1013.0	970.0	950.0	875.0	592.0	441.0	355.0	299.0	243.0	251.93	264.0	241.0	259.0	244.0	260.0	235.0
41.0	0.0	8.0	217.0	229.0	204.0	232.0	227.0	209.0	228.0	249.0	239.0	232.0	242.0	248.0	231.0	198.0	215.0	223.09	211.0	216.0	204.0	226.0	219.0	201.0	211.0	358.0	648.0	938.0	1009.0	1007.0	944.0	964.0	1013.0	970.0	950.0	875.0	592.0	441.0	355.0	299.0	243.0	251.93	264.0	241.0	259.0	244.0	260.0	235.0	240.0
41.0	0.0	9.0	229.0	204.0	232.0	227.0	209.0	228.0	249.0	239.0	232.0	242.0	248.0	231.0	198.0	215.0	223.09	211.0	216.0	204.0	226.0	219.0	201.0	211.0	358.0	648.0	938.0	1009.0	1007.0	944.0	964.0	1013.0	970.0	950.0	875.0	592.0	441.0	355.0	299.0	243.0	251.93	264.0	241.0	259.0	244.0	260.0	235.0	240.0	351.0
41.0	0.0	10.0	204.0	232.0	227.0	209.0	228.0	249.0	239.0	232.0	242.0	248.0	231.0	198.0	215.0	223.09	211.0	216.0	204.0	226.0	219.0	201.0	211.0	358.0	648.0	938.0	1009.0	1007.0	944.0	964.0	1013.0	970.0	950.0	875.0	592.0	441.0	355.0	299.0	243.0	251.93	264.0	241.0	259.0	244.0	260.0	235.0	240.0	351.0	639.0
41.0	0.0	11.0	232.0	227.0	209.0	228.0	249.0	239.0	232.0	242.0	248.0	231.0	198.0	215.0	223.09	211.0	216.0	204.0	226.0	219.0	201.0	211.0	358.0	648.0	938.0	1009.0	1007.0	944.0	964.0	1013.0	970.0	950.0	875.0	592.0	441.0	355.0	299.0	243.0	251.93	264.0	241.0	259.0	244.0	260.0	235.0	240.0	351.0	639.0	911.0
41.0	0.0	12.0	227.0	209.0	228.0	249.0	239.0	232.0	242.0	248.0	231.0	198.0	215.0	223.09	211.0	216.0	204.0	226.0	219.0	201.0	211.0	358.0	648.0	938.0	1009.0	1007.0	944.0	964.0	1013.0	970.0	950.0	875.0	592.0	441.0	355.0	299.0	243.0	251.93	264.0	241.0	259.0	244.0	260.0	235.0	240.0	351.0	639.0	911.0	992.0
41.0	0.0	13.0	209.0	228.0	249.0	239.0	232.0	242.0	248.0	231.0	198.0	215.0	223.09	211.0	216.0	204.0	226.0	219.0	201.0	211.0	358.0	648.0	938.0	1009.0	1007.0	944.0	964.0	1013.0	970.0	950.0	875.0	592.0	441.0	355.0	299.0	243.0	251.93	264.0	241.0	259.0	244.0	260.0	235.0	240.0	351.0	639.0	911.0	992.0	990.0
41.0	0.0	14.0	228.0	249.0	239.0	232.0	242.0	248.0	231.0	198.0	215.0	223.09	211.0	216.0	204.0	226.0	219.0	201.0	211.0	358.0	648.0	938.0	1009.0	1007.0	944.0	964.0	1013.0	970.0	950.0	875.0	592.0	441.0	355.0	299.0	243.0	251.93	264.0	241.0	259.0	244.0	260.0	235.0	240.0	351.0	639.0	911.0	992.0	990.0	868.0
41.0	0.0	15.0	249.0	239.0	232.0	242.0	248.0	231.0	198.0	215.0	223.09	211.0	216.0	204.0	226.0	219.0	201.0	211.0	358.0	648.0	938.0	1009.0	1007.0	944.0	964.0	1013.0	970.0	950.0	875.0	592.0	441.0	355.0	299.0	243.0	251.93	264.0	241.0	259.0	244.0	260.0	235.0	240.0	351.0	639.0	911.0	992.0	990.0	868.0	977.0
41.0	0.0	16.0	239.0	232.0	242.0	248.0	231.0	198.0	215.0	223.09	211.0	216.0	204.0	226.0	219.0	201.0	211.0	358.0	648.0	938.0	1009.0	1007.0	944.0	964.0	1013.0	970.0	950.0	875.0	592.0	441.0	355.0	299.0	243.0	251.93	264.0	241.0	259.0	244.0	260.0	235.0	240.0	351.0	639.0	911.0	992.0	990.0	868.0	977.0	953.12
41.0	0.0	17.0	232.0	242.0	248.0	231.0	198.0	215.0	223.09	211.0	216.0	204.0	226.0	219.0	201.0	211.0	358.0	648.0	938.0	1009.0	1007.0	944.0	964.0	1013.0	970.0	950.0	875.0	592.0	441.0	355.0	299.0	243.0	251.93	264.0	241.0	259.0	244.0	260.0	235.0	240.0	351.0	639.0	911.0	992.0	990.0	868.0	977.0	953.12	933.12
41.0	0.0	18.0	242.0	248.0	231.0	198.0	215.0	223.09	211.0	216.0	204.0	226.0	219.0	201.0	211.0	358.0	648.0	938.0	1009.0	1007.0	944.0	964.0	1013.0	970.0	950.0	875.0	592.0	441.0	355.0	299.0	243.0	251.93	264.0	241.0	259.0	244.0	260.0	235.0	240.0	351.0	639.0	911.0	992.0	990.0	868.0	977.0	953.12	933.12	942.0
41.0	0.0	19.0	248.0	231.0	198.0	215.0	223.09	211.0	216.0	204.0	226.0	219.0	201.0	211.0	358.0	648.0	938.0	1009.0	1007.0	944.0	964.0	1013.0	970.0	950.0	875.0	592.0	441.0	355.0	299.0	243.0	251.93	264.0	241.0	259.0	244.0	260.0	235.0	240.0	351.0	639.0	911.0	992.0	990.0	868.0	977.0	953.12	933.12	942.0	820.0
41.0	0.0	20.0	231.0	198.0	215.0	223.09	211.0	216.0	204.0	226.0	219.0	201.0	211.0	358.0	648.0	938.0	1009.0	1007.0	944.0	964.0	1013.0	970.0	950.0	875.0	592.0	441.0	355.0	299.0	243.0	251.93	264.0	241.0	259.0	244.0	260.0	235.0	240.0	351.0	639.0	911.0	992.0	990.0	868.0	977.0	953.12	933.12	942.0	820.0	543.0
41.0	0.0	21.0	198.0	215.0	223.09	211.0	216.0	204.0	226.0	219.0	201.0	211.0	358.0	648.0	938.0	1009.0	1007.0	944.0	964.0	1013.0	970.0	950.0	875.0	592.0	441.0	355.0	299.0	243.0	251.93	264.0	241.0	259.0	244.0	260.0	235.0	240.0	351.0	639.0	911.0	992.0	990.0	868.0	977.0	953.12	933.12	942.0	820.0	543.0	478.0
41.0	0.0	22.0	215.0	223.09	211.0	216.0	204.0	226.0	219.0	201.0	211.0	358.0	648.0	938.0	1009.0	1007.0	944.0	964.0	1013.0	970.0	950.0	875.0	592.0	441.0	355.0	299.0	243.0	251.93	264.0	241.0	259.0	244.0	260.0	235.0	240.0	351.0	639.0	911.0	992.0	990.0	868.0	977.0	953.12	933.12	942.0	820.0	543.0	478.0	361.0
41.0	0.0	23.0	223.09	211.0	216.0	204.0	226.0	219.0	201.0	211.0	358.0	648.0	938.0	1009.0	1007.0	944.0	964.0	1013.0	970.0	950.0	875.0	592.0	441.0	355.0	299.0	243.0	251.93	264.0	241.0	259.0	244.0	260.0	235.0	240.0	351.0	639.0	911.0	992.0	990.0	868.0	977.0	953.12	933.12	942.0	820.0	543.0	478.0	361.0	315.0
42.0	0.0	0.0	211.0	216.0	204.0	226.0	219.0	201.0	211.0	358.0	648.0	938.0	1009.0	1007.0	944.0	964.0	1013.0	970.0	950.0	875.0	592.0	441.0	355.0	299.0	243.0	251.93	264.0	241.0	259.0	244.0	260.0	235.0	240.0	351.0	639.0	911.0	992.0	990.0	868.0	977.0	953.12	933.12	942.0	820.0	543.0	478.0	361.0	315.0	255.0
42.0	0.0	1.0	216.0	204.0	226.0	219.0	201.0	211.0	358.0	648.0	938.0	1009.0	1007.0	944.0	964.0	1013.0	970.0	950.0	875.0	592.0	441.0	355.0	299.0	243.0	251.93	264.0	241.0	259.0	244.0	260.0	235.0	240.0	351.0	639.0	911.0	992.0	990.0	868.0	977.0	953.12	933.12	942.0	820.0	543.0	478.0	361.0	315.0	255.0	251.865
42.0	0.0	2.0	204.0	226.0	219.0	201.0	211.0	358.0	648.0	938.0	1009.0	1007.0	944.0	964.0	1013.0	970.0	950.0	875.0	592.0	441.0	355.0	299.0	243.0	251.93	264.0	241.0	259.0	244.0	260.0	235.0	240.0	351.0	639.0	911.0	992.0	990.0	868.0	977.0	953.12	933.12	942.0	820.0	543.0	478.0	361.0	315.0	255.0	251.865	234.0
42.0	0.0	3.0	226.0	219.0	201.0	211.0	358.0	648.0	938.0	1009.0	1007.0	944.0	964.0	1013.0	970.0	950.0	875.0	592.0	441.0	355.0	299.0	243.0	251.93	264.0	241.0	259.0	244.0	260.0	235.0	240.0	351.0	639.0	911.0	992.0	990.0	868.0	977.0	953.12	933.12	942.0	820.0	543.0	478.0	361.0	315.0	255.0	251.865	234.0	228.0
42.0	0.0	4.0	219.0	201.0	211.0	358.0	648.0	938.0	1009.0	1007.0	944.0	964.0	1013.0	970.0	950.0	875.0	592.0	441.0	355.0	299.0	243.0	251.93	264.0	241.0	259.0	244.0	260.0	235.0	240.0	351.0	639.0	911.0	992.0	990.0	868.0	977.0	953.12	933.12	942.0	820.0	543.0	478.0	361.0	315.0	255.0	251.865	234.0	228.0	219.0
42.0	0.0	5.0	201.0	211.0	358.0	648.0	938.0	1009.0	1007.0	944.0	964.0	1013.0	970.0	950.0	875.0	592.0	441.0	355.0	299.0	243.0	251.93	264.0	241.0	259.0	244.0	260.0	235.0	240.0	351.0	639.0	911.0	992.0	990.0	868.0	977.0	953.12	933.12	942.0	820.0	543.0	478.0	361.0	315.0	255.0	251.865	234.0	228.0	219.0	227.0
42.0	0.0	6.0	211.0	358.0	648.0	938.0	1009.0	1007.0	944.0	964.0	1013.0	970.0	950.0	875.0	592.0	441.0	355.0	299.0	243.0	251.93	264.0	241.0	259.0	244.0	260.0	235.0	240.0	351.0	639.0	911.0	992.0	990.0	868.0	977.0	953.12	933.12	942.0	820.0	543.0	478.0	361.0	315.0	255.0	251.865	234.0	228.0	219.0	227.0	223.0
42.0	0.0	7.0	358.0	648.0	938.0	1009.0	1007.0	944.0	964.0	1013.0	970.0	950.0	875.0	592.0	441.0	355.0	299.0	243.0	251.93	264.0	241.0	259.0	244.0	260.0	235.0	240.0	351.0	639.0	911.0	992.0	990.0	868.0	977.0	953.12	933.12	942.0	820.0	543.0	478.0	361.0	315.0	255.0	251.865	234.0	228.0	219.0	227.0	223.0	216.0
42.0	0.0	8.0	648.0	938.0	1009.0	1007.0	944.0	964.0	1013.0	970.0	950.0	875.0	592.0	441.0	355.0	299.0	243.0	251.93	264.0	241.0	259.0	244.0	260.0	235.0	240.0	351.0	639.0	911.0	992.0	990.0	868.0	977.0	953.12	933.12	942.0	820.0	543.0	478.0	361.0	315.0	255.0	251.865	234.0	228.0	219.0	227.0	223.0	216.0	198.0
42.0	0.0	9.0	938.0	1009.0	1007.0	944.0	964.0	1013.0	970.0	950.0	875.0	592.0	441.0	355.0	299.0	243.0	251.93	264.0	241.0	259.0	244.0	260.0	235.0	240.0	351.0	639.0	911.0	992.0	990.0	868.0	977.0	953.12	933.12	942.0	820.0	543.0	478.0	361.0	315.0	255.0	251.865	234.0	228.0	219.0	227.0	223.0	216.0	198.0	342.0
42.0	0.0	10.0	1009.0	1007.0	944.0	964.0	1013.0	970.0	950.0	875.0	592.0	441.0	355.0	299.0	243.0	251.93	264.0	241.0	259.0	244.0	260.0	235.0	240.0	351.0	639.0	911.0	992.0	990.0	868.0	977.0	953.12	933.12	942.0	820.0	543.0	478.0	361.0	315.0	255.0	251.865	234.0	228.0	219.0	227.0	223.0	216.0	198.0	342.0	624.0
42.0	0.0	11.0	1007.0	944.0	964.0	1013.0	970.0	950.0	875.0	592.0	441.0	355.0	299.0	243.0	251.93	264.0	241.0	259.0	244.0	260.0	235.0	240.0	351.0	639.0	911.0	992.0	990.0	868.0	977.0	953.12	933.12	942.0	820.0	543.0	478.0	361.0	315.0	255.0	251.865	234.0	228.0	219.0	227.0	223.0	216.0	198.0	342.0	624.0	944.0
42.0	0.0	12.0	944.0	964.0	1013.0	970.0	950.0	875.0	592.0	441.0	355.0	299.0	243.0	251.93	264.0	241.0	259.0	244.0	260.0	235.0	240.0	351.0	639.0	911.0	992.0	990.0	868.0	977.0	953.12	933.12	942.0	820.0	543.0	478.0	361.0	315.0	255.0	251.865	234.0	228.0	219.0	227.0	223.0	216.0	198.0	342.0	624.0	944.0	931.0
42.0	0.0	13.0	964.0	1013.0	970.0	950.0	875.0	592.0	441.0	355.0	299.0	243.0	251.93	264.0	241.0	259.0	244.0	260.0	235.0	240.0	351.0	639.0	911.0	992.0	990.0	868.0	977.0	953.12	933.12	942.0	820.0	543.0	478.0	361.0	315.0	255.0	251.865	234.0	228.0	219.0	227.0	223.0	216.0	198.0	342.0	624.0	944.0	931.0	939.0
42.0	0.0	14.0	1013.0	970.0	950.0	875.0	592.0	441.0	355.0	299.0	243.0	251.93	264.0	241.0	259.0	244.0	260.0	235.0	240.0	351.0	639.0	911.0	992.0	990.0	868.0	977.0	953.12	933.12	942.0	820.0	543.0	478.0	361.0	315.0	255.0	251.865	234.0	228.0	219.0	227.0	223.0	216.0	198.0	342.0	624.0	944.0	931.0	939.0	912.0
42.0	0.0	15.0	970.0	950.0	875.0	592.0	441.0	355.0	299.0	243.0	251.93	264.0	241.0	259.0	244.0	260.0	235.0	240.0	351.0	639.0	911.0	992.0	990.0	868.0	977.0	953.12	933.12	942.0	820.0	543.0	478.0	361.0	315.0	255.0	251.865	234.0	228.0	219.0	227.0	223.0	216.0	198.0	342.0	624.0	944.0	931.0	939.0	912.0	934.0
42.0	0.0	16.0	950.0	875.0	592.0	441.0	355.0	299.0	243.0	251.93	264.0	241.0	259.0	244.0	260.0	235.0	240.0	351.0	639.0	911.0	992.0	990.0	868.0	977.0	953.12	933.12	942.0	820.0	543.0	478.0	361.0	315.0	255.0	251.865	234.0	228.0	219.0	227.0	223.0	216.0	198.0	342.0	624.0	944.0	931.0	939.0	912.0	934.0	903.0
42.0	0.0	17.0	875.0	592.0	441.0	355.0	299.0	243.0	251.93	264.0	241.0	259.0	244.0	260.0	235.0	240.0	351.0	639.0	911.0	992.0	990.0	868.0	977.0	953.12	933.12	942.0	820.0	543.0	478.0	361.0	315.0	255.0	251.865	234.0	228.0	219.0	227.0	223.0	216.0	198.0	342.0	624.0	944.0	931.0	939.0	912.0	934.0	903.0	919.0
42.0	0.0	18.0	592.0	441.0	355.0	299.0	243.0	251.93	264.0	241.0	259.0	244.0	260.0	235.0	240.0	351.0	639.0	911.0	992.0	990.0	868.0	977.0	953.12	933.12	942.0	820.0	543.0	478.0	361.0	315.0	255.0	251.865	234.0	228.0	219.0	227.0	223.0	216.0	198.0	342.0	624.0	944.0	931.0	939.0	912.0	934.0	903.0	919.0	910.12
42.0	0.0	19.0	441.0	355.0	299.0	243.0	251.93	264.0	241.0	259.0	244.0	260.0	235.0	240.0	351.0	639.0	911.0	992.0	990.0	868.0	977.0	953.12	933.12	942.0	820.0	543.0	478.0	361.0	315.0	255.0	251.865	234.0	228.0	219.0	227.0	223.0	216.0	198.0	342.0	624.0	944.0	931.0	939.0	912.0	934.0	903.0	919.0	910.12	751.0
42.0	0.0	20.0	355.0	299.0	243.0	251.93	264.0	241.0	259.0	244.0	260.0	235.0	240.0	351.0	639.0	911.0	992.0	990.0	868.0	977.0	953.12	933.12	942.0	820.0	543.0	478.0	361.0	315.0	255.0	251.865	234.0	228.0	219.0	227.0	223.0	216.0	198.0	342.0	624.0	944.0	931.0	939.0	912.0	934.0	903.0	919.0	910.12	751.0	529.0
42.0	0.0	21.0	299.0	243.0	251.93	264.0	241.0	259.0	244.0	260.0	235.0	240.0	351.0	639.0	911.0	992.0	990.0	868.0	977.0	953.12	933.12	942.0	820.0	543.0	478.0	361.0	315.0	255.0	251.865	234.0	228.0	219.0	227.0	223.0	216.0	198.0	342.0	624.0	944.0	931.0	939.0	912.0	934.0	903.0	919.0	910.12	751.0	529.0	473.0
42.0	0.0	22.0	243.0	251.93	264.0	241.0	259.0	244.0	260.0	235.0	240.0	351.0	639.0	911.0	992.0	990.0	868.0	977.0	953.12	933.12	942.0	820.0	543.0	478.0	361.0	315.0	255.0	251.865	234.0	228.0	219.0	227.0	223.0	216.0	198.0	342.0	624.0	944.0	931.0	939.0	912.0	934.0	903.0	919.0	910.12	751.0	529.0	473.0	352.0
42.0	0.0	23.0	251.93	264.0	241.0	259.0	244.0	260.0	235.0	240.0	351.0	639.0	911.0	992.0	990.0	868.0	977.0	953.12	933.12	942.0	820.0	543.0	478.0	361.0	315.0	255.0	251.865	234.0	228.0	219.0	227.0	223.0	216.0	198.0	342.0	624.0	944.0	931.0	939.0	912.0	934.0	903.0	919.0	910.12	751.0	529.0	473.0	352.0	282.0
43.0	0.0	0.0	264.0	241.0	259.0	244.0	260.0	235.0	240.0	351.0	639.0	911.0	992.0	990.0	868.0	977.0	953.12	933.12	942.0	820.0	543.0	478.0	361.0	315.0	255.0	251.865	234.0	228.0	219.0	227.0	223.0	216.0	198.0	342.0	624.0	944.0	931.0	939.0	912.0	934.0	903.0	919.0	910.12	751.0	529.0	473.0	352.0	282.0	262.0
43.0	0.0	1.0	241.0	259.0	244.0	260.0	235.0	240.0	351.0	639.0	911.0	992.0	990.0	868.0	977.0	953.12	933.12	942.0	820.0	543.0	478.0	361.0	315.0	255.0	251.865	234.0	228.0	219.0	227.0	223.0	216.0	198.0	342.0	624.0	944.0	931.0	939.0	912.0	934.0	903.0	919.0	910.12	751.0	529.0	473.0	352.0	282.0	262.0	251.8
43.0	0.0	2.0	259.0	244.0	260.0	235.0	240.0	351.0	639.0	911.0	992.0	990.0	868.0	977.0	953.12	933.12	942.0	820.0	543.0	478.0	361.0	315.0	255.0	251.865	234.0	228.0	219.0	227.0	223.0	216.0	198.0	342.0	624.0	944.0	931.0	939.0	912.0	934.0	903.0	919.0	910.12	751.0	529.0	473.0	352.0	282.0	262.0	251.8	275.0
43.0	0.0	3.0	244.0	260.0	235.0	240.0	351.0	639.0	911.0	992.0	990.0	868.0	977.0	953.12	933.12	942.0	820.0	543.0	478.0	361.0	315.0	255.0	251.865	234.0	228.0	219.0	227.0	223.0	216.0	198.0	342.0	624.0	944.0	931.0	939.0	912.0	934.0	903.0	919.0	910.12	751.0	529.0	473.0	352.0	282.0	262.0	251.8	275.0	230.0
43.0	0.0	4.0	260.0	235.0	240.0	351.0	639.0	911.0	992.0	990.0	868.0	977.0	953.12	933.12	942.0	820.0	543.0	478.0	361.0	315.0	255.0	251.865	234.0	228.0	219.0	227.0	223.0	216.0	198.0	342.0	624.0	944.0	931.0	939.0	912.0	934.0	903.0	919.0	910.12	751.0	529.0	473.0	352.0	282.0	262.0	251.8	275.0	230.0	226.0
43.0	0.0	5.0	235.0	240.0	351.0	639.0	911.0	992.0	990.0	868.0	977.0	953.12	933.12	942.0	820.0	543.0	478.0	361.0	315.0	255.0	251.865	234.0	228.0	219.0	227.0	223.0	216.0	198.0	342.0	624.0	944.0	931.0	939.0	912.0	934.0	903.0	919.0	910.12	751.0	529.0	473.0	352.0	282.0	262.0	251.8	275.0	230.0	226.0	227.0
43.0	0.0	6.0	240.0	351.0	639.0	911.0	992.0	990.0	868.0	977.0	953.12	933.12	942.0	820.0	543.0	478.0	361.0	315.0	255.0	251.865	234.0	228.0	219.0	227.0	223.0	216.0	198.0	342.0	624.0	944.0	931.0	939.0	912.0	934.0	903.0	919.0	910.12	751.0	529.0	473.0	352.0	282.0	262.0	251.8	275.0	230.0	226.0	227.0	246.0
43.0	0.0	7.0	351.0	639.0	911.0	992.0	990.0	868.0	977.0	953.12	933.12	942.0	820.0	543.0	478.0	361.0	315.0	255.0	251.865	234.0	228.0	219.0	227.0	223.0	216.0	198.0	342.0	624.0	944.0	931.0	939.0	912.0	934.0	903.0	919.0	910.12	751.0	529.0	473.0	352.0	282.0	262.0	251.8	275.0	230.0	226.0	227.0	246.0	226.0
43.0	0.0	8.0	639.0	911.0	992.0	990.0	868.0	977.0	953.12	933.12	942.0	820.0	543.0	478.0	361.0	315.0	255.0	251.865	234.0	228.0	219.0	227.0	223.0	216.0	198.0	342.0	624.0	944.0	931.0	939.0	912.0	934.0	903.0	919.0	910.12	751.0	529.0	473.0	352.0	282.0	262.0	251.8	275.0	230.0	226.0	227.0	246.0	226.0	222.0
43.0	0.0	9.0	911.0	992.0	990.0	868.0	977.0	953.12	933.12	942.0	820.0	543.0	478.0	361.0	315.0	255.0	251.865	234.0	228.0	219.0	227.0	223.0	216.0	198.0	342.0	624.0	944.0	931.0	939.0	912.0	934.0	903.0	919.0	910.12	751.0	529.0	473.0	352.0	282.0	262.0	251.8	275.0	230.0	226.0	227.0	246.0	226.0	222.0	378.0
43.0	0.0	10.0	992.0	990.0	868.0	977.0	953.12	933.12	942.0	820.0	543.0	478.0	361.0	315.0	255.0	251.865	234.0	228.0	219.0	227.0	223.0	216.0	198.0	342.0	624.0	944.0	931.0	939.0	912.0	934.0	903.0	919.0	910.12	751.0	529.0	473.0	352.0	282.0	262.0	251.8	275.0	230.0	226.0	227.0	246.0	226.0	222.0	378.0	640.0
43.0	0.0	11.0	990.0	868.0	977.0	953.12	933.12	942.0	820.0	543.0	478.0	361.0	315.0	255.0	251.865	234.0	228.0	219.0	227.0	223.0	216.0	198.0	342.0	624.0	944.0	931.0	939.0	912.0	934.0	903.0	919.0	910.12	751.0	529.0	473.0	352.0	282.0	262.0	251.8	275.0	230.0	226.0	227.0	246.0	226.0	222.0	378.0	640.0	884.0
43.0	0.0	12.0	868.0	977.0	953.12	933.12	942.0	820.0	543.0	478.0	361.0	315.0	255.0	251.865	234.0	228.0	219.0	227.0	223.0	216.0	198.0	342.0	624.0	944.0	931.0	939.0	912.0	934.0	903.0	919.0	910.12	751.0	529.0	473.0	352.0	282.0	262.0	251.8	275.0	230.0	226.0	227.0	246.0	226.0	222.0	378.0	640.0	884.0	961.0
43.0	0.0	13.0	977.0	953.12	933.12	942.0	820.0	543.0	478.0	361.0	315.0	255.0	251.865	234.0	228.0	219.0	227.0	223.0	216.0	198.0	342.0	624.0	944.0	931.0	939.0	912.0	934.0	903.0	919.0	910.12	751.0	529.0	473.0	352.0	282.0	262.0	251.8	275.0	230.0	226.0	227.0	246.0	226.0	222.0	378.0	640.0	884.0	961.0	971.12
43.0	0.0	14.0	953.12	933.12	942.0	820.0	543.0	478.0	361.0	315.0	255.0	251.865	234.0	228.0	219.0	227.0	223.0	216.0	198.0	342.0	624.0	944.0	931.0	939.0	912.0	934.0	903.0	919.0	910.12	751.0	529.0	473.0	352.0	282.0	262.0	251.8	275.0	230.0	226.0	227.0	246.0	226.0	222.0	378.0	640.0	884.0	961.0	971.12	864.0
43.0	0.0	15.0	933.12	942.0	820.0	543.0	478.0	361.0	315.0	255.0	251.865	234.0	228.0	219.0	227.0	223.0	216.0	198.0	342.0	624.0	944.0	931.0	939.0	912.0	934.0	903.0	919.0	910.12	751.0	529.0	473.0	352.0	282.0	262.0	251.8	275.0	230.0	226.0	227.0	246.0	226.0	222.0	378.0	640.0	884.0	961.0	971.12	864.0	947.0
43.0	0.0	16.0	942.0	820.0	543.0	478.0	361.0	315.0	255.0	251.865	234.0	228.0	219.0	227.0	223.0	216.0	198.0	342.0	624.0	944.0	931.0	939.0	912.0	934.0	903.0	919.0	910.12	751.0	529.0	473.0	352.0	282.0	262.0	251.8	275.0	230.0	226.0	227.0	246.0	226.0	222.0	378.0	640.0	884.0	961.0	971.12	864.0	947.0	927.0
43.0	0.0	17.0	820.0	543.0	478.0	361.0	315.0	255.0	251.865	234.0	228.0	219.0	227.0	223.0	216.0	198.0	342.0	624.0	944.0	931.0	939.0	912.0	934.0	903.0	919.0	910.12	751.0	529.0	473.0	352.0	282.0	262.0	251.8	275.0	230.0	226.0	227.0	246.0	226.0	222.0	378.0	640.0	884.0	961.0	971.12	864.0	947.0	927.0	901.0
43.0	0.0	18.0	543.0	478.0	361.0	315.0	255.0	251.865	234.0	228.0	219.0	227.0	223.0	216.0	198.0	342.0	624.0	944.0	931.0	939.0	912.0	934.0	903.0	919.0	910.12	751.0	529.0	473.0	352.0	282.0	262.0	251.8	275.0	230.0	226.0	227.0	246.0	226.0	222.0	378.0	640.0	884.0	961.0	971.12	864.0	947.0	927.0	901.0	852.0
43.0	0.0	19.0	478.0	361.0	315.0	255.0	251.865	234.0	228.0	219.0	227.0	223.0	216.0	198.0	342.0	624.0	944.0	931.0	939.0	912.0	934.0	903.0	919.0	910.12	751.0	529.0	473.0	352.0	282.0	262.0	251.8	275.0	230.0	226.0	227.0	246.0	226.0	222.0	378.0	640.0	884.0	961.0	971.12	864.0	947.0	927.0	901.0	852.0	735.0
43.0	0.0	20.0	361.0	315.0	255.0	251.865	234.0	228.0	219.0	227.0	223.0	216.0	198.0	342.0	624.0	944.0	931.0	939.0	912.0	934.0	903.0	919.0	910.12	751.0	529.0	473.0	352.0	282.0	262.0	251.8	275.0	230.0	226.0	227.0	246.0	226.0	222.0	378.0	640.0	884.0	961.0	971.12	864.0	947.0	927.0	901.0	852.0	735.0	486.0
43.0	0.0	21.0	315.0	255.0	251.865	234.0	228.0	219.0	227.0	223.0	216.0	198.0	342.0	624.0	944.0	931.0	939.0	912.0	934.0	903.0	919.0	910.12	751.0	529.0	473.0	352.0	282.0	262.0	251.8	275.0	230.0	226.0	227.0	246.0	226.0	222.0	378.0	640.0	884.0	961.0	971.12	864.0	947.0	927.0	901.0	852.0	735.0	486.0	409.0
43.0	0.0	22.0	255.0	251.865	234.0	228.0	219.0	227.0	223.0	216.0	198.0	342.0	624.0	944.0	931.0	939.0	912.0	934.0	903.0	919.0	910.12	751.0	529.0	473.0	352.0	282.0	262.0	251.8	275.0	230.0	226.0	227.0	246.0	226.0	222.0	378.0	640.0	884.0	961.0	971.12	864.0	947.0	927.0	901.0	852.0	735.0	486.0	409.0	284.0
43.0	0.0	23.0	251.865	234.0	228.0	219.0	227.0	223.0	216.0	198.0	342.0	624.0	944.0	931.0	939.0	912.0	934.0	903.0	919.0	910.12	751.0	529.0	473.0	352.0	282.0	262.0	251.8	275.0	230.0	226.0	227.0	246.0	226.0	222.0	378.0	640.0	884.0	961.0	971.12	864.0	947.0	927.0	901.0	852.0	735.0	486.0	409.0	284.0	285.0
44.0	0.0	0.0	234.0	228.0	219.0	227.0	223.0	216.0	198.0	342.0	624.0	944.0	931.0	939.0	912.0	934.0	903.0	919.0	910.12	751.0	529.0	473.0	352.0	282.0	262.0	251.8	275.0	230.0	226.0	227.0	246.0	226.0	222.0	378.0	640.0	884.0	961.0	971.12	864.0	947.0	927.0	901.0	852.0	735.0	486.0	409.0	284.0	285.0	258.0
44.0	0.0	1.0	228.0	219.0	227.0	223.0	216.0	198.0	342.0	624.0	944.0	931.0	939.0	912.0	934.0	903.0	919.0	910.12	751.0	529.0	473.0	352.0	282.0	262.0	251.8	275.0	230.0	226.0	227.0	246.0	226.0	222.0	378.0	640.0	884.0	961.0	971.12	864.0	947.0	927.0	901.0	852.0	735.0	486.0	409.0	284.0	285.0	258.0	206.825
44.0	0.0	2.0	219.0	227.0	223.0	216.0	198.0	342.0	624.0	944.0	931.0	939.0	912.0	934.0	903.0	919.0	910.12	751.0	529.0	473.0	352.0	282.0	262.0	251.8	275.0	230.0	226.0	227.0	246.0	226.0	222.0	378.0	640.0	884.0	961.0	971.12	864.0	947.0	927.0	901.0	852.0	735.0	486.0	409.0	284.0	285.0	258.0	206.825	221.0
44.0	0.0	3.0	227.0	223.0	216.0	198.0	342.0	624.0	944.0	931.0	939.0	912.0	934.0	903.0	919.0	910.12	751.0	529.0	473.0	352.0	282.0	262.0	251.8	275.0	230.0	226.0	227.0	246.0	226.0	222.0	378.0	640.0	884.0	961.0	971.12	864.0	947.0	927.0	901.0	852.0	735.0	486.0	409.0	284.0	285.0	258.0	206.825	221.0	230.0
44.0	0.0	4.0	223.0	216.0	198.0	342.0	624.0	944.0	931.0	939.0	912.0	934.0	903.0	919.0	910.12	751.0	529.0	473.0	352.0	282.0	262.0	251.8	275.0	230.0	226.0	227.0	246.0	226.0	222.0	378.0	640.0	884.0	961.0	971.12	864.0	947.0	927.0	901.0	852.0	735.0	486.0	409.0	284.0	285.0	258.0	206.825	221.0	230.0	238.0
44.0	0.0	5.0	216.0	198.0	342.0	624.0	944.0	931.0	939.0	912.0	934.0	903.0	919.0	910.12	751.0	529.0	473.0	352.0	282.0	262.0	251.8	275.0	230.0	226.0	227.0	246.0	226.0	222.0	378.0	640.0	884.0	961.0	971.12	864.0	947.0	927.0	901.0	852.0	735.0	486.0	409.0	284.0	285.0	258.0	206.825	221.0	230.0	238.0	217.0
44.0	0.0	6.0	198.0	342.0	624.0	944.0	931.0	939.0	912.0	934.0	903.0	919.0	910.12	751.0	529.0	473.0	352.0	282.0	262.0	251.8	275.0	230.0	226.0	227.0	246.0	226.0	222.0	378.0	640.0	884.0	961.0	971.12	864.0	947.0	927.0	901.0	852.0	735.0	486.0	409.0	284.0	285.0	258.0	206.825	221.0	230.0	238.0	217.0	221.0
44.0	0.0	7.0	342.0	624.0	944.0	931.0	939.0	912.0	934.0	903.0	919.0	910.12	751.0	529.0	473.0	352.0	282.0	262.0	251.8	275.0	230.0	226.0	227.0	246.0	226.0	222.0	378.0	640.0	884.0	961.0	971.12	864.0	947.0	927.0	901.0	852.0	735.0	486.0	409.0	284.0	285.0	258.0	206.825	221.0	230.0	238.0	217.0	221.0	231.0
44.0	0.0	8.0	624.0	944.0	931.0	939.0	912.0	934.0	903.0	919.0	910.12	751.0	529.0	473.0	352.0	282.0	262.0	251.8	275.0	230.0	226.0	227.0	246.0	226.0	222.0	378.0	640.0	884.0	961.0	971.12	864.0	947.0	927.0	901.0	852.0	735.0	486.0	409.0	284.0	285.0	258.0	206.825	221.0	230.0	238.0	217.0	221.0	231.0	214.0
44.0	0.0	9.0	944.0	931.0	939.0	912.0	934.0	903.0	919.0	910.12	751.0	529.0	473.0	352.0	282.0	262.0	251.8	275.0	230.0	226.0	227.0	246.0	226.0	222.0	378.0	640.0	884.0	961.0	971.12	864.0	947.0	927.0	901.0	852.0	735.0	486.0	409.0	284.0	285.0	258.0	206.825	221.0	230.0	238.0	217.0	221.0	231.0	214.0	321.0
44.0	0.0	10.0	931.0	939.0	912.0	934.0	903.0	919.0	910.12	751.0	529.0	473.0	352.0	282.0	262.0	251.8	275.0	230.0	226.0	227.0	246.0	226.0	222.0	378.0	640.0	884.0	961.0	971.12	864.0	947.0	927.0	901.0	852.0	735.0	486.0	409.0	284.0	285.0	258.0	206.825	221.0	230.0	238.0	217.0	221.0	231.0	214.0	321.0	590.0
44.0	0.0	11.0	939.0	912.0	934.0	903.0	919.0	910.12	751.0	529.0	473.0	352.0	282.0	262.0	251.8	275.0	230.0	226.0	227.0	246.0	226.0	222.0	378.0	640.0	884.0	961.0	971.12	864.0	947.0	927.0	901.0	852.0	735.0	486.0	409.0	284.0	285.0	258.0	206.825	221.0	230.0	238.0	217.0	221.0	231.0	214.0	321.0	590.0	848.0
44.0	0.0	12.0	912.0	934.0	903.0	919.0	910.12	751.0	529.0	473.0	352.0	282.0	262.0	251.8	275.0	230.0	226.0	227.0	246.0	226.0	222.0	378.0	640.0	884.0	961.0	971.12	864.0	947.0	927.0	901.0	852.0	735.0	486.0	409.0	284.0	285.0	258.0	206.825	221.0	230.0	238.0	217.0	221.0	231.0	214.0	321.0	590.0	848.0	857.0
44.0	0.0	13.0	934.0	903.0	919.0	910.12	751.0	529.0	473.0	352.0	282.0	262.0	251.8	275.0	230.0	226.0	227.0	246.0	226.0	222.0	378.0	640.0	884.0	961.0	971.12	864.0	947.0	927.0	901.0	852.0	735.0	486.0	409.0	284.0	285.0	258.0	206.825	221.0	230.0	238.0	217.0	221.0	231.0	214.0	321.0	590.0	848.0	857.0	880.0
44.0	0.0	14.0	903.0	919.0	910.12	751.0	529.0	473.0	352.0	282.0	262.0	251.8	275.0	230.0	226.0	227.0	246.0	226.0	222.0	378.0	640.0	884.0	961.0	971.12	864.0	947.0	927.0	901.0	852.0	735.0	486.0	409.0	284.0	285.0	258.0	206.825	221.0	230.0	238.0	217.0	221.0	231.0	214.0	321.0	590.0	848.0	857.0	880.0	819.0
44.0	0.0	15.0	919.0	910.12	751.0	529.0	473.0	352.0	282.0	262.0	251.8	275.0	230.0	226.0	227.0	246.0	226.0	222.0	378.0	640.0	884.0	961.0	971.12	864.0	947.0	927.0	901.0	852.0	735.0	486.0	409.0	284.0	285.0	258.0	206.825	221.0	230.0	238.0	217.0	221.0	231.0	214.0	321.0	590.0	848.0	857.0	880.0	819.0	832.0
44.0	0.0	16.0	910.12	751.0	529.0	473.0	352.0	282.0	262.0	251.8	275.0	230.0	226.0	227.0	246.0	226.0	222.0	378.0	640.0	884.0	961.0	971.12	864.0	947.0	927.0	901.0	852.0	735.0	486.0	409.0	284.0	285.0	258.0	206.825	221.0	230.0	238.0	217.0	221.0	231.0	214.0	321.0	590.0	848.0	857.0	880.0	819.0	832.0	828.0
44.0	0.0	17.0	751.0	529.0	473.0	352.0	282.0	262.0	251.8	275.0	230.0	226.0	227.0	246.0	226.0	222.0	378.0	640.0	884.0	961.0	971.12	864.0	947.0	927.0	901.0	852.0	735.0	486.0	409.0	284.0	285.0	258.0	206.825	221.0	230.0	238.0	217.0	221.0	231.0	214.0	321.0	590.0	848.0	857.0	880.0	819.0	832.0	828.0	762.0
44.0	0.0	18.0	529.0	473.0	352.0	282.0	262.0	251.8	275.0	230.0	226.0	227.0	246.0	226.0	222.0	378.0	640.0	884.0	961.0	971.12	864.0	947.0	927.0	901.0	852.0	735.0	486.0	409.0	284.0	285.0	258.0	206.825	221.0	230.0	238.0	217.0	221.0	231.0	214.0	321.0	590.0	848.0	857.0	880.0	819.0	832.0	828.0	762.0	776.0
44.0	0.0	19.0	473.0	352.0	282.0	262.0	251.8	275.0	230.0	226.0	227.0	246.0	226.0	222.0	378.0	640.0	884.0	961.0	971.12	864.0	947.0	927.0	901.0	852.0	735.0	486.0	409.0	284.0	285.0	258.0	206.825	221.0	230.0	238.0	217.0	221.0	231.0	214.0	321.0	590.0	848.0	857.0	880.0	819.0	832.0	828.0	762.0	776.0	604.0
44.0	0.0	20.0	352.0	282.0	262.0	251.8	275.0	230.0	226.0	227.0	246.0	226.0	222.0	378.0	640.0	884.0	961.0	971.12	864.0	947.0	927.0	901.0	852.0	735.0	486.0	409.0	284.0	285.0	258.0	206.825	221.0	230.0	238.0	217.0	221.0	231.0	214.0	321.0	590.0	848.0	857.0	880.0	819.0	832.0	828.0	762.0	776.0	604.0	406.0
44.0	0.0	21.0	282.0	262.0	251.8	275.0	230.0	226.0	227.0	246.0	226.0	222.0	378.0	640.0	884.0	961.0	971.12	864.0	947.0	927.0	901.0	852.0	735.0	486.0	409.0	284.0	285.0	258.0	206.825	221.0	230.0	238.0	217.0	221.0	231.0	214.0	321.0	590.0	848.0	857.0	880.0	819.0	832.0	828.0	762.0	776.0	604.0	406.0	323.0
44.0	0.0	22.0	262.0	251.8	275.0	230.0	226.0	227.0	246.0	226.0	222.0	378.0	640.0	884.0	961.0	971.12	864.0	947.0	927.0	901.0	852.0	735.0	486.0	409.0	284.0	285.0	258.0	206.825	221.0	230.0	238.0	217.0	221.0	231.0	214.0	321.0	590.0	848.0	857.0	880.0	819.0	832.0	828.0	762.0	776.0	604.0	406.0	323.0	313.0
44.0	0.0	23.0	251.8	275.0	230.0	226.0	227.0	246.0	226.0	222.0	378.0	640.0	884.0	961.0	971.12	864.0	947.0	927.0	901.0	852.0	735.0	486.0	409.0	284.0	285.0	258.0	206.825	221.0	230.0	238.0	217.0	221.0	231.0	214.0	321.0	590.0	848.0	857.0	880.0	819.0	832.0	828.0	762.0	776.0	604.0	406.0	323.0	313.0	234.0
45.0	1.0	0.0	275.0	230.0	226.0	227.0	246.0	226.0	222.0	378.0	640.0	884.0	961.0	971.12	864.0	947.0	927.0	901.0	852.0	735.0	486.0	409.0	284.0	285.0	258.0	206.825	221.0	230.0	238.0	217.0	221.0	231.0	214.0	321.0	590.0	848.0	857.0	880.0	819.0	832.0	828.0	762.0	776.0	604.0	406.0	323.0	313.0	234.0	204.0
45.0	1.0	1.0	230.0	226.0	227.0	246.0	226.0	222.0	378.0	640.0	884.0	961.0	971.12	864.0	947.0	927.0	901.0	852.0	735.0	486.0	409.0	284.0	285.0	258.0	206.825	221.0	230.0	238.0	217.0	221.0	231.0	214.0	321.0	590.0	848.0	857.0	880.0	819.0	832.0	828.0	762.0	776.0	604.0	406.0	323.0	313.0	234.0	204.0	206.825
45.0	1.0	2.0	226.0	227.0	246.0	226.0	222.0	378.0	640.0	884.0	961.0	971.12	864.0	947.0	927.0	901.0	852.0	735.0	486.0	409.0	284.0	285.0	258.0	206.825	221.0	230.0	238.0	217.0	221.0	231.0	214.0	321.0	590.0	848.0	857.0	880.0	819.0	832.0	828.0	762.0	776.0	604.0	406.0	323.0	313.0	234.0	204.0	206.825	224.0
45.0	1.0	3.0	227.0	246.0	226.0	222.0	378.0	640.0	884.0	961.0	971.12	864.0	947.0	927.0	901.0	852.0	735.0	486.0	409.0	284.0	285.0	258.0	206.825	221.0	230.0	238.0	217.0	221.0	231.0	214.0	321.0	590.0	848.0	857.0	880.0	819.0	832.0	828.0	762.0	776.0	604.0	406.0	323.0	313.0	234.0	204.0	206.825	224.0	221.0
45.0	1.0	4.0	246.0	226.0	222.0	378.0	640.0	884.0	961.0	971.12	864.0	947.0	927.0	901.0	852.0	735.0	486.0	409.0	284.0	285.0	258.0	206.825	221.0	230.0	238.0	217.0	221.0	231.0	214.0	321.0	590.0	848.0	857.0	880.0	819.0	832.0	828.0	762.0	776.0	604.0	406.0	323.0	313.0	234.0	204.0	206.825	224.0	221.0	202.0
45.0	1.0	5.0	226.0	222.0	378.0	640.0	884.0	961.0	971.12	864.0	947.0	927.0	901.0	852.0	735.0	486.0	409.0	284.0	285.0	258.0	206.825	221.0	230.0	238.0	217.0	221.0	231.0	214.0	321.0	590.0	848.0	857.0	880.0	819.0	832.0	828.0	762.0	776.0	604.0	406.0	323.0	313.0	234.0	204.0	206.825	224.0	221.0	202.0	233.0
45.0	1.0	6.0	222.0	378.0	640.0	884.0	961.0	971.12	864.0	947.0	927.0	901.0	852.0	735.0	486.0	409.0	284.0	285.0	258.0	206.825	221.0	230.0	238.0	217.0	221.0	231.0	214.0	321.0	590.0	848.0	857.0	880.0	819.0	832.0	828.0	762.0	776.0	604.0	406.0	323.0	313.0	234.0	204.0	206.825	224.0	221.0	202.0	233.0	204.0
45.0	1.0	7.0	378.0	640.0	884.0	961.0	971.12	864.0	947.0	927.0	901.0	852.0	735.0	486.0	409.0	284.0	285.0	258.0	206.825	221.0	230.0	238.0	217.0	221.0	231.0	214.0	321.0	590.0	848.0	857.0	880.0	819.0	832.0	828.0	762.0	776.0	604.0	406.0	323.0	313.0	234.0	204.0	206.825	224.0	221.0	202.0	233.0	204.0	202.0
45.0	1.0	8.0	640.0	884.0	961.0	971.12	864.0	947.0	927.0	901.0	852.0	735.0	486.0	409.0	284.0	285.0	258.0	206.825	221.0	230.0	238.0	217.0	221.0	231.0	214.0	321.0	590.0	848.0	857.0	880.0	819.0	832.0	828.0	762.0	776.0	604.0	406.0	323.0	313.0	234.0	204.0	206.825	224.0	221.0	202.0	233.0	204.0	202.0	208.0
45.0	1.0	9.0	884.0	961.0	971.12	864.0	947.0	927.0	901.0	852.0	735.0	486.0	409.0	284.0	285.0	258.0	206.825	221.0	230.0	238.0	217.0	221.0	231.0	214.0	321.0	590.0	848.0	857.0	880.0	819.0	832.0	828.0	762.0	776.0	604.0	406.0	323.0	313.0	234.0	204.0	206.825	224.0	221.0	202.0	233.0	204.0	202.0	208.0	190.0
45.0	1.0	10.0	961.0	971.12	864.0	947.0	927.0	901.0	852.0	735.0	486.0	409.0	284.0	285.0	258.0	206.825	221.0	230.0	238.0	217.0	221.0	231.0	214.0	321.0	590.0	848.0	857.0	880.0	819.0	832.0	828.0	762.0	776.0	604.0	406.0	323.0	313.0	234.0	204.0	206.825	224.0	221.0	202.0	233.0	204.0	202.0	208.0	190.0	212.0
45.0	1.0	11.0	971.12	864.0	947.0	927.0	901.0	852.0	735.0	486.0	409.0	284.0	285.0	258.0	206.825	221.0	230.0	238.0	217.0	221.0	231.0	214.0	321.0	590.0	848.0	857.0	880.0	819.0	832.0	828.0	762.0	776.0	604.0	406.0	323.0	313.0	234.0	204.0	206.825	224.0	221.0	202.0	233.0	204.0	202.0	208.0	190.0	212.0	207.0
45.0	1.0	12.0	864.0	947.0	927.0	901.0	852.0	735.0	486.0	409.0	284.0	285.0	258.0	206.825	221.0	230.0	238.0	217.0	221.0	231.0	214.0	321.0	590.0	848.0	857.0	880.0	819.0	832.0	828.0	762.0	776.0	604.0	406.0	323.0	313.0	234.0	204.0	206.825	224.0	221.0	202.0	233.0	204.0	202.0	208.0	190.0	212.0	207.0	202.0
45.0	1.0	13.0	947.0	927.0	901.0	852.0	735.0	486.0	409.0	284.0	285.0	258.0	206.825	221.0	230.0	238.0	217.0	221.0	231.0	214.0	321.0	590.0	848.0	857.0	880.0	819.0	832.0	828.0	762.0	776.0	604.0	406.0	323.0	313.0	234.0	204.0	206.825	224.0	221.0	202.0	233.0	204.0	202.0	208.0	190.0	212.0	207.0	202.0	213.0
45.0	1.0	14.0	927.0	901.0	852.0	735.0	486.0	409.0	284.0	285.0	258.0	206.825	221.0	230.0	238.0	217.0	221.0	231.0	214.0	321.0	590.0	848.0	857.0	880.0	819.0	832.0	828.0	762.0	776.0	604.0	406.0	323.0	313.0	234.0	204.0	206.825	224.0	221.0	202.0	233.0	204.0	202.0	208.0	190.0	212.0	207.0	202.0	213.0	205.0
45.0	1.0	15.0	901.0	852.0	735.0	486.0	409.0	284.0	285.0	258.0	206.825	221.0	230.0	238.0	217.0	221.0	231.0	214.0	321.0	590.0	848.0	857.0	880.0	819.0	832.0	828.0	762.0	776.0	604.0	406.0	323.0	313.0	234.0	204.0	206.825	224.0	221.0	202.0	233.0	204.0	202.0	208.0	190.0	212.0	207.0	202.0	213.0	205.0	193.0
45.0	1.0	16.0	852.0	735.0	486.0	409.0	284.0	285.0	258.0	206.825	221.0	230.0	238.0	217.0	221.0	231.0	214.0	321.0	590.0	848.0	857.0	880.0	819.0	832.0	828.0	762.0	776.0	604.0	406.0	323.0	313.0	234.0	204.0	206.825	224.0	221.0	202.0	233.0	204.0	202.0	208.0	190.0	212.0	207.0	202.0	213.0	205.0	193.0	188.0
45.0	1.0	17.0	735.0	486.0	409.0	284.0	285.0	258.0	206.825	221.0	230.0	238.0	217.0	221.0	231.0	214.0	321.0	590.0	848.0	857.0	880.0	819.0	832.0	828.0	762.0	776.0	604.0	406.0	323.0	313.0	234.0	204.0	206.825	224.0	221.0	202.0	233.0	204.0	202.0	208.0	190.0	212.0	207.0	202.0	213.0	205.0	193.0	188.0	209.0
45.0	1.0	18.0	486.0	409.0	284.0	285.0	258.0	206.825	221.0	230.0	238.0	217.0	221.0	231.0	214.0	321.0	590.0	848.0	857.0	880.0	819.0	832.0	828.0	762.0	776.0	604.0	406.0	323.0	313.0	234.0	204.0	206.825	224.0	221.0	202.0	233.0	204.0	202.0	208.0	190.0	212.0	207.0	202.0	213.0	205.0	193.0	188.0	209.0	213.0
45.0	1.0	19.0	409.0	284.0	285.0	258.0	206.825	221.0	230.0	238.0	217.0	221.0	231.0	214.0	321.0	590.0	848.0	857.0	880.0	819.0	832.0	828.0	762.0	776.0	604.0	406.0	323.0	313.0	234.0	204.0	206.825	224.0	221.0	202.0	233.0	204.0	202.0	208.0	190.0	212.0	207.0	202.0	213.0	205.0	193.0	188.0	209.0	213.0	203.0
45.0	1.0	20.0	284.0	285.0	258.0	206.825	221.0	230.0	238.0	217.0	221.0	231.0	214.0	321.0	590.0	848.0	857.0	880.0	819.0	832.0	828.0	762.0	776.0	604.0	406.0	323.0	313.0	234.0	204.0	206.825	224.0	221.0	202.0	233.0	204.0	202.0	208.0	190.0	212.0	207.0	202.0	213.0	205.0	193.0	188.0	209.0	213.0	203.0	203.0
45.0	1.0	21.0	285.0	258.0	206.825	221.0	230.0	238.0	217.0	221.0	231.0	214.0	321.0	590.0	848.0	857.0	880.0	819.0	832.0	828.0	762.0	776.0	604.0	406.0	323.0	313.0	234.0	204.0	206.825	224.0	221.0	202.0	233.0	204.0	202.0	208.0	190.0	212.0	207.0	202.0	213.0	205.0	193.0	188.0	209.0	213.0	203.0	203.0	216.0
45.0	1.0	22.0	258.0	206.825	221.0	230.0	238.0	217.0	221.0	231.0	214.0	321.0	590.0	848.0	857.0	880.0	819.0	832.0	828.0	762.0	776.0	604.0	406.0	323.0	313.0	234.0	204.0	206.825	224.0	221.0	202.0	233.0	204.0	202.0	208.0	190.0	212.0	207.0	202.0	213.0	205.0	193.0	188.0	209.0	213.0	203.0	203.0	216.0	194.0
45.0	1.0	23.0	206.825	221.0	230.0	238.0	217.0	221.0	231.0	214.0	321.0	590.0	848.0	857.0	880.0	819.0	832.0	828.0	762.0	776.0	604.0	406.0	323.0	313.0	234.0	204.0	206.825	224.0	221.0	202.0	233.0	204.0	202.0	208.0	190.0	212.0	207.0	202.0	213.0	205.0	193.0	188.0	209.0	213.0	203.0	203.0	216.0	194.0	196.0
46.0	1.0	0.0	221.0	230.0	238.0	217.0	221.0	231.0	214.0	321.0	590.0	848.0	857.0	880.0	819.0	832.0	828.0	762.0	776.0	604.0	406.0	323.0	313.0	234.0	204.0	206.825	224.0	221.0	202.0	233.0	204.0	202.0	208.0	190.0	212.0	207.0	202.0	213.0	205.0	193.0	188.0	209.0	213.0	203.0	203.0	216.0	194.0	196.0	241.0
46.0	1.0	1.0	230.0	238.0	217.0	221.0	231.0	214.0	321.0	590.0	848.0	857.0	880.0	819.0	832.0	828.0	762.0	776.0	604.0	406.0	323.0	313.0	234.0	204.0	206.825	224.0	221.0	202.0	233.0	204.0	202.0	208.0	190.0	212.0	207.0	202.0	213.0	205.0	193.0	188.0	209.0	213.0	203.0	203.0	216.0	194.0	196.0	241.0	223.09
46.0	1.0	2.0	238.0	217.0	221.0	231.0	214.0	321.0	590.0	848.0	857.0	880.0	819.0	832.0	828.0	762.0	776.0	604.0	406.0	323.0	313.0	234.0	204.0	206.825	224.0	221.0	202.0	233.0	204.0	202.0	208.0	190.0	212.0	207.0	202.0	213.0	205.0	193.0	188.0	209.0	213.0	203.0	203.0	216.0	194.0	196.0	241.0	223.09	193.0
46.0	1.0	3.0	217.0	221.0	231.0	214.0	321.0	590.0	848.0	857.0	880.0	819.0	832.0	828.0	762.0	776.0	604.0	406.0	323.0	313.0	234.0	204.0	206.825	224.0	221.0	202.0	233.0	204.0	202.0	208.0	190.0	212.0	207.0	202.0	213.0	205.0	193.0	188.0	209.0	213.0	203.0	203.0	216.0	194.0	196.0	241.0	223.09	193.0	229.0
46.0	1.0	4.0	221.0	231.0	214.0	321.0	590.0	848.0	857.0	880.0	819.0	832.0	828.0	762.0	776.0	604.0	406.0	323.0	313.0	234.0	204.0	206.825	224.0	221.0	202.0	233.0	204.0	202.0	208.0	190.0	212.0	207.0	202.0	213.0	205.0	193.0	188.0	209.0	213.0	203.0	203.0	216.0	194.0	196.0	241.0	223.09	193.0	229.0	213.0
46.0	1.0	5.0	231.0	214.0	321.0	590.0	848.0	857.0	880.0	819.0	832.0	828.0	762.0	776.0	604.0	406.0	323.0	313.0	234.0	204.0	206.825	224.0	221.0	202.0	233.0	204.0	202.0	208.0	190.0	212.0	207.0	202.0	213.0	205.0	193.0	188.0	209.0	213.0	203.0	203.0	216.0	194.0	196.0	241.0	223.09	193.0	229.0	213.0	201.0
46.0	1.0	6.0	214.0	321.0	590.0	848.0	857.0	880.0	819.0	832.0	828.0	762.0	776.0	604.0	406.0	323.0	313.0	234.0	204.0	206.825	224.0	221.0	202.0	233.0	204.0	202.0	208.0	190.0	212.0	207.0	202.0	213.0	205.0	193.0	188.0	209.0	213.0	203.0	203.0	216.0	194.0	196.0	241.0	223.09	193.0	229.0	213.0	201.0	199.0
46.0	1.0	7.0	321.0	590.0	848.0	857.0	880.0	819.0	832.0	828.0	762.0	776.0	604.0	406.0	323.0	313.0	234.0	204.0	206.825	224.0	221.0	202.0	233.0	204.0	202.0	208.0	190.0	212.0	207.0	202.0	213.0	205.0	193.0	188.0	209.0	213.0	203.0	203.0	216.0	194.0	196.0	241.0	223.09	193.0	229.0	213.0	201.0	199.0	197.0
46.0	1.0	8.0	590.0	848.0	857.0	880.0	819.0	832.0	828.0	762.0	776.0	604.0	406.0	323.0	313.0	234.0	204.0	206.825	224.0	221.0	202.0	233.0	204.0	202.0	208.0	190.0	212.0	207.0	202.0	213.0	205.0	193.0	188.0	209.0	213.0	203.0	203.0	216.0	194.0	196.0	241.0	223.09	193.0	229.0	213.0	201.0	199.0	197.0	198.0
46.0	1.0	9.0	848.0	857.0	880.0	819.0	832.0	828.0	762.0	776.0	604.0	406.0	323.0	313.0	234.0	204.0	206.825	224.0	221.0	202.0	233.0	204.0	202.0	208.0	190.0	212.0	207.0	202.0	213.0	205.0	193.0	188.0	209.0	213.0	203.0	203.0	216.0	194.0	196.0	241.0	223.09	193.0	229.0	213.0	201.0	199.0	197.0	198.0	318.0
46.0	1.0	10.0	857.0	880.0	819.0	832.0	828.0	762.0	776.0	604.0	406.0	323.0	313.0	234.0	204.0	206.825	224.0	221.0	202.0	233.0	204.0	202.0	208.0	190.0	212.0	207.0	202.0	213.0	205.0	193.0	188.0	209.0	213.0	203.0	203.0	216.0	194.0	196.0	241.0	223.09	193.0	229.0	213.0	201.0	199.0	197.0	198.0	318.0	492.0
46.0	1.0	11.0	880.0	819.0	832.0	828.0	762.0	776.0	604.0	406.0	323.0	313.0	234.0	204.0	206.825	224.0	221.0	202.0	233.0	204.0	202.0	208.0	190.0	212.0	207.0	202.0	213.0	205.0	193.0	188.0	209.0	213.0	203.0	203.0	216.0	194.0	196.0	241.0	223.09	193.0	229.0	213.0	201.0	199.0	197.0	198.0	318.0	492.0	637.0
46.0	1.0	12.0	819.0	832.0	828.0	762.0	776.0	604.0	406.0	323.0	313.0	234.0	204.0	206.825	224.0	221.0	202.0	233.0	204.0	202.0	208.0	190.0	212.0	207.0	202.0	213.0	205.0	193.0	188.0	209.0	213.0	203.0	203.0	216.0	194.0	196.0	241.0	223.09	193.0	229.0	213.0	201.0	199.0	197.0	198.0	318.0	492.0	637.0	640.0
46.0	1.0	13.0	832.0	828.0	762.0	776.0	604.0	406.0	323.0	313.0	234.0	204.0	206.825	224.0	221.0	202.0	233.0	204.0	202.0	208.0	190.0	212.0	207.0	202.0	213.0	205.0	193.0	188.0	209.0	213.0	203.0	203.0	216.0	194.0	196.0	241.0	223.09	193.0	229.0	213.0	201.0	199.0	197.0	198.0	318.0	492.0	637.0	640.0	651.0
46.0	1.0	14.0	828.0	762.0	776.0	604.0	406.0	323.0	313.0	234.0	204.0	206.825	224.0	221.0	202.0	233.0	204.0	202.0	208.0	190.0	212.0	207.0	202.0	213.0	205.0	193.0	188.0	209.0	213.0	203.0	203.0	216.0	194.0	196.0	241.0	223.09	193.0	229.0	213.0	201.0	199.0	197.0	198.0	318.0	492.0	637.0	640.0	651.0	649.0
46.0	1.0	15.0	762.0	776.0	604.0	406.0	323.0	313.0	234.0	204.0	206.825	224.0	221.0	202.0	233.0	204.0	202.0	208.0	190.0	212.0	207.0	202.0	213.0	205.0	193.0	188.0	209.0	213.0	203.0	203.0	216.0	194.0	196.0	241.0	223.09	193.0	229.0	213.0	201.0	199.0	197.0	198.0	318.0	492.0	637.0	640.0	651.0	649.0	649.0
46.0	1.0	16.0	776.0	604.0	406.0	323.0	313.0	234.0	204.0	206.825	224.0	221.0	202.0	233.0	204.0	202.0	208.0	190.0	212.0	207.0	202.0	213.0	205.0	193.0	188.0	209.0	213.0	203.0	203.0	216.0	194.0	196.0	241.0	223.09	193.0	229.0	213.0	201.0	199.0	197.0	198.0	318.0	492.0	637.0	640.0	651.0	649.0	649.0	641.0
46.0	1.0	17.0	604.0	406.0	323.0	313.0	234.0	204.0	206.825	224.0	221.0	202.0	233.0	204.0	202.0	208.0	190.0	212.0	207.0	202.0	213.0	205.0	193.0	188.0	209.0	213.0	203.0	203.0	216.0	194.0	196.0	241.0	223.09	193.0	229.0	213.0	201.0	199.0	197.0	198.0	318.0	492.0	637.0	640.0	651.0	649.0	649.0	641.0	620.0
46.0	1.0	18.0	406.0	323.0	313.0	234.0	204.0	206.825	224.0	221.0	202.0	233.0	204.0	202.0	208.0	190.0	212.0	207.0	202.0	213.0	205.0	193.0	188.0	209.0	213.0	203.0	203.0	216.0	194.0	196.0	241.0	223.09	193.0	229.0	213.0	201.0	199.0	197.0	198.0	318.0	492.0	637.0	640.0	651.0	649.0	649.0	641.0	620.0	601.0
46.0	1.0	19.0	323.0	313.0	234.0	204.0	206.825	224.0	221.0	202.0	233.0	204.0	202.0	208.0	190.0	212.0	207.0	202.0	213.0	205.0	193.0	188.0	209.0	213.0	203.0	203.0	216.0	194.0	196.0	241.0	223.09	193.0	229.0	213.0	201.0	199.0	197.0	198.0	318.0	492.0	637.0	640.0	651.0	649.0	649.0	641.0	620.0	601.0	497.0
46.0	1.0	20.0	313.0	234.0	204.0	206.825	224.0	221.0	202.0	233.0	204.0	202.0	208.0	190.0	212.0	207.0	202.0	213.0	205.0	193.0	188.0	209.0	213.0	203.0	203.0	216.0	194.0	196.0	241.0	223.09	193.0	229.0	213.0	201.0	199.0	197.0	198.0	318.0	492.0	637.0	640.0	651.0	649.0	649.0	641.0	620.0	601.0	497.0	390.0
46.0	1.0	21.0	234.0	204.0	206.825	224.0	221.0	202.0	233.0	204.0	202.0	208.0	190.0	212.0	207.0	202.0	213.0	205.0	193.0	188.0	209.0	213.0	203.0	203.0	216.0	194.0	196.0	241.0	223.09	193.0	229.0	213.0	201.0	199.0	197.0	198.0	318.0	492.0	637.0	640.0	651.0	649.0	649.0	641.0	620.0	601.0	497.0	390.0	234.0
46.0	1.0	22.0	204.0	206.825	224.0	221.0	202.0	233.0	204.0	202.0	208.0	190.0	212.0	207.0	202.0	213.0	205.0	193.0	188.0	209.0	213.0	203.0	203.0	216.0	194.0	196.0	241.0	223.09	193.0	229.0	213.0	201.0	199.0	197.0	198.0	318.0	492.0	637.0	640.0	651.0	649.0	649.0	641.0	620.0	601.0	497.0	390.0	234.0	234.0
46.0	1.0	23.0	206.825	224.0	221.0	202.0	233.0	204.0	202.0	208.0	190.0	212.0	207.0	202.0	213.0	205.0	193.0	188.0	209.0	213.0	203.0	203.0	216.0	194.0	196.0	241.0	223.09	193.0	229.0	213.0	201.0	199.0	197.0	198.0	318.0	492.0	637.0	640.0	651.0	649.0	649.0	641.0	620.0	601.0	497.0	390.0	234.0	234.0	217.0
47.0	0.0	0.0	224.0	221.0	202.0	233.0	204.0	202.0	208.0	190.0	212.0	207.0	202.0	213.0	205.0	193.0	188.0	209.0	213.0	203.0	203.0	216.0	194.0	196.0	241.0	223.09	193.0	229.0	213.0	201.0	199.0	197.0	198.0	318.0	492.0	637.0	640.0	651.0	649.0	649.0	641.0	620.0	601.0	497.0	390.0	234.0	234.0	217.0	215.0
47.0	0.0	1.0	221.0	202.0	233.0	204.0	202.0	208.0	190.0	212.0	207.0	202.0	213.0	205.0	193.0	188.0	209.0	213.0	203.0	203.0	216.0	194.0	196.0	241.0	223.09	193.0	229.0	213.0	201.0	199.0	197.0	198.0	318.0	492.0	637.0	640.0	651.0	649.0	649.0	641.0	620.0	601.0	497.0	390.0	234.0	234.0	217.0	215.0	206.825
47.0	0.0	2.0	202.0	233.0	204.0	202.0	208.0	190.0	212.0	207.0	202.0	213.0	205.0	193.0	188.0	209.0	213.0	203.0	203.0	216.0	194.0	196.0	241.0	223.09	193.0	229.0	213.0	201.0	199.0	197.0	198.0	318.0	492.0	637.0	640.0	651.0	649.0	649.0	641.0	620.0	601.0	497.0	390.0	234.0	234.0	217.0	215.0	206.825	203.0
47.0	0.0	3.0	233.0	204.0	202.0	208.0	190.0	212.0	207.0	202.0	213.0	205.0	193.0	188.0	209.0	213.0	203.0	203.0	216.0	194.0	196.0	241.0	223.09	193.0	229.0	213.0	201.0	199.0	197.0	198.0	318.0	492.0	637.0	640.0	651.0	649.0	649.0	641.0	620.0	601.0	497.0	390.0	234.0	234.0	217.0	215.0	206.825	203.0	209.0
47.0	0.0	4.0	204.0	202.0	208.0	190.0	212.0	207.0	202.0	213.0	205.0	193.0	188.0	209.0	213.0	203.0	203.0	216.0	194.0	196.0	241.0	223.09	193.0	229.0	213.0	201.0	199.0	197.0	198.0	318.0	492.0	637.0	640.0	651.0	649.0	649.0	641.0	620.0	601.0	497.0	390.0	234.0	234.0	217.0	215.0	206.825	203.0	209.0	204.0
47.0	0.0	5.0	202.0	208.0	190.0	212.0	207.0	202.0	213.0	205.0	193.0	188.0	209.0	213.0	203.0	203.0	216.0	194.0	196.0	241.0	223.09	193.0	229.0	213.0	201.0	199.0	197.0	198.0	318.0	492.0	637.0	640.0	651.0	649.0	649.0	641.0	620.0	601.0	497.0	390.0	234.0	234.0	217.0	215.0	206.825	203.0	209.0	204.0	212.0
47.0	0.0	6.0	208.0	190.0	212.0	207.0	202.0	213.0	205.0	193.0	188.0	209.0	213.0	203.0	203.0	216.0	194.0	196.0	241.0	223.09	193.0	229.0	213.0	201.0	199.0	197.0	198.0	318.0	492.0	637.0	640.0	651.0	649.0	649.0	641.0	620.0	601.0	497.0	390.0	234.0	234.0	217.0	215.0	206.825	203.0	209.0	204.0	212.0	202.0
47.0	0.0	7.0	190.0	212.0	207.0	202.0	213.0	205.0	193.0	188.0	209.0	213.0	203.0	203.0	216.0	194.0	196.0	241.0	223.09	193.0	229.0	213.0	201.0	199.0	197.0	198.0	318.0	492.0	637.0	640.0	651.0	649.0	649.0	641.0	620.0	601.0	497.0	390.0	234.0	234.0	217.0	215.0	206.825	203.0	209.0	204.0	212.0	202.0	219.0
47.0	0.0	8.0	212.0	207.0	202.0	213.0	205.0	193.0	188.0	209.0	213.0	203.0	203.0	216.0	194.0	196.0	241.0	223.09	193.0	229.0	213.0	201.0	199.0	197.0	198.0	318.0	492.0	637.0	640.0	651.0	649.0	649.0	641.0	620.0	601.0	497.0	390.0	234.0	234.0	217.0	215.0	206.825	203.0	209.0	204.0	212.0	202.0	219.0	204.0
47.0	0.0	9.0	207.0	202.0	213.0	205.0	193.0	188.0	209.0	213.0	203.0	203.0	216.0	194.0	196.0	241.0	223.09	193.0	229.0	213.0	201.0	199.0	197.0	198.0	318.0	492.0	637.0	640.0	651.0	649.0	649.0	641.0	620.0	601.0	497.0	390.0	234.0	234.0	217.0	215.0	206.825	203.0	209.0	204.0	212.0	202.0	219.0	204.0	291.0
47.0	0.0	10.0	202.0	213.0	205.0	193.0	188.0	209.0	213.0	203.0	203.0	216.0	194.0	196.0	241.0	223.09	193.0	229.0	213.0	201.0	199.0	197.0	198.0	318.0	492.0	637.0	640.0	651.0	649.0	649.0	641.0	620.0	601.0	497.0	390.0	234.0	234.0	217.0	215.0	206.825	203.0	209.0	204.0	212.0	202.0	219.0	204.0	291.0	474.0
47.0	0.0	11.0	213.0	205.0	193.0	188.0	209.0	213.0	203.0	203.0	216.0	194.0	196.0	241.0	223.09	193.0	229.0	213.0	201.0	199.0	197.0	198.0	318.0	492.0	637.0	640.0	651.0	649.0	649.0	641.0	620.0	601.0	497.0	390.0	234.0	234.0	217.0	215.0	206.825	203.0	209.0	204.0	212.0	202.0	219.0	204.0	291.0	474.0	577.0
47.0	0.0	12.0	205.0	193.0	188.0	209.0	213.0	203.0	203.0	216.0	194.0	196.0	241.0	223.09	193.0	229.0	213.0	201.0	199.0	197.0	198.0	318.0	492.0	637.0	640.0	651.0	649.0	649.0	641.0	620.0	601.0	497.0	390.0	234.0	234.0	217.0	215.0	206.825	203.0	209.0	204.0	212.0	202.0	219.0	204.0	291.0	474.0	577.0	621.0
47.0	0.0	13.0	193.0	188.0	209.0	213.0	203.0	203.0	216.0	194.0	196.0	241.0	223.09	193.0	229.0	213.0	201.0	199.0	197.0	198.0	318.0	492.0	637.0	640.0	651.0	649.0	649.0	641.0	620.0	601.0	497.0	390.0	234.0	234.0	217.0	215.0	206.825	203.0	209.0	204.0	212.0	202.0	219.0	204.0	291.0	474.0	577.0	621.0	641.0
47.0	0.0	14.0	188.0	209.0	213.0	203.0	203.0	216.0	194.0	196.0	241.0	223.09	193.0	229.0	213.0	201.0	199.0	197.0	198.0	318.0	492.0	637.0	640.0	651.0	649.0	649.0	641.0	620.0	601.0	497.0	390.0	234.0	234.0	217.0	215.0	206.825	203.0	209.0	204.0	212.0	202.0	219.0	204.0	291.0	474.0	577.0	621.0	641.0	599.0
47.0	0.0	15.0	209.0	213.0	203.0	203.0	216.0	194.0	196.0	241.0	223.09	193.0	229.0	213.0	201.0	199.0	197.0	198.0	318.0	492.0	637.0	640.0	651.0	649.0	649.0	641.0	620.0	601.0	497.0	390.0	234.0	234.0	217.0	215.0	206.825	203.0	209.0	204.0	212.0	202.0	219.0	204.0	291.0	474.0	577.0	621.0	641.0	599.0	627.0
47.0	0.0	16.0	213.0	203.0	203.0	216.0	194.0	196.0	241.0	223.09	193.0	229.0	213.0	201.0	199.0	197.0	198.0	318.0	492.0	637.0	640.0	651.0	649.0	649.0	641.0	620.0	601.0	497.0	390.0	234.0	234.0	217.0	215.0	206.825	203.0	209.0	204.0	212.0	202.0	219.0	204.0	291.0	474.0	577.0	621.0	641.0	599.0	627.0	627.0
47.0	0.0	17.0	203.0	203.0	216.0	194.0	196.0	241.0	223.09	193.0	229.0	213.0	201.0	199.0	197.0	198.0	318.0	492.0	637.0	640.0	651.0	649.0	649.0	641.0	620.0	601.0	497.0	390.0	234.0	234.0	217.0	215.0	206.825	203.0	209.0	204.0	212.0	202.0	219.0	204.0	291.0	474.0	577.0	621.0	641.0	599.0	627.0	627.0	668.8
47.0	0.0	18.0	203.0	216.0	194.0	196.0	241.0	223.09	193.0	229.0	213.0	201.0	199.0	197.0	198.0	318.0	492.0	637.0	640.0	651.0	649.0	649.0	641.0	620.0	601.0	497.0	390.0	234.0	234.0	217.0	215.0	206.825	203.0	209.0	204.0	212.0	202.0	219.0	204.0	291.0	474.0	577.0	621.0	641.0	599.0	627.0	627.0	668.8	628.8
47.0	0.0	19.0	216.0	194.0	196.0	241.0	223.09	193.0	229.0	213.0	201.0	199.0	197.0	198.0	318.0	492.0	637.0	640.0	651.0	649.0	649.0	641.0	620.0	601.0	497.0	390.0	234.0	234.0	217.0	215.0	206.825	203.0	209.0	204.0	212.0	202.0	219.0	204.0	291.0	474.0	577.0	621.0	641.0	599.0	627.0	627.0	668.8	628.8	484.0
47.0	0.0	20.0	194.0	196.0	241.0	223.09	193.0	229.0	213.0	201.0	199.0	197.0	198.0	318.0	492.0	637.0	640.0	651.0	649.0	649.0	641.0	620.0	601.0	497.0	390.0	234.0	234.0	217.0	215.0	206.825	203.0	209.0	204.0	212.0	202.0	219.0	204.0	291.0	474.0	577.0	621.0	641.0	599.0	627.0	627.0	668.8	628.8	484.0	393.0
47.0	0.0	21.0	196.0	241.0	223.09	193.0	229.0	213.0	201.0	199.0	197.0	198.0	318.0	492.0	637.0	640.0	651.0	649.0	649.0	641.0	620.0	601.0	497.0	390.0	234.0	234.0	217.0	215.0	206.825	203.0	209.0	204.0	212.0	202.0	219.0	204.0	291.0	474.0	577.0	621.0	641.0	599.0	627.0	627.0	668.8	628.8	484.0	393.0	273.0
47.0	0.0	22.0	241.0	223.09	193.0	229.0	213.0	201.0	199.0	197.0	198.0	318.0	492.0	637.0	640.0	651.0	649.0	649.0	641.0	620.0	601.0	497.0	390.0	234.0	234.0	217.0	215.0	206.825	203.0	209.0	204.0	212.0	202.0	219.0	204.0	291.0	474.0	577.0	621.0	641.0	599.0	627.0	627.0	668.8	628.8	484.0	393.0	273.0	229.0
47.0	0.0	23.0	223.09	193.0	229.0	213.0	201.0	199.0	197.0	198.0	318.0	492.0	637.0	640.0	651.0	649.0	649.0	641.0	620.0	601.0	497.0	390.0	234.0	234.0	217.0	215.0	206.825	203.0	209.0	204.0	212.0	202.0	219.0	204.0	291.0	474.0	577.0	621.0	641.0	599.0	627.0	627.0	668.8	628.8	484.0	393.0	273.0	229.0	219.0
48.0	0.0	0.0	193.0	229.0	213.0	201.0	199.0	197.0	198.0	318.0	492.0	637.0	640.0	651.0	649.0	649.0	641.0	620.0	601.0	497.0	390.0	234.0	234.0	217.0	215.0	206.825	203.0	209.0	204.0	212.0	202.0	219.0	204.0	291.0	474.0	577.0	621.0	641.0	599.0	627.0	627.0	668.8	628.8	484.0	393.0	273.0	229.0	219.0	223.0
48.0	0.0	1.0	229.0	213.0	201.0	199.0	197.0	198.0	318.0	492.0	637.0	640.0	651.0	649.0	649.0	641.0	620.0	601.0	497.0	390.0	234.0	234.0	217.0	215.0	206.825	203.0	209.0	204.0	212.0	202.0	219.0	204.0	291.0	474.0	577.0	621.0	641.0	599.0	627.0	627.0	668.8	628.8	484.0	393.0	273.0	229.0	219.0	223.0	206.825
48.0	0.0	2.0	213.0	201.0	199.0	197.0	198.0	318.0	492.0	637.0	640.0	651.0	649.0	649.0	641.0	620.0	601.0	497.0	390.0	234.0	234.0	217.0	215.0	206.825	203.0	209.0	204.0	212.0	202.0	219.0	204.0	291.0	474.0	577.0	621.0	641.0	599.0	627.0	627.0	668.8	628.8	484.0	393.0	273.0	229.0	219.0	223.0	206.825	204.0
48.0	0.0	3.0	201.0	199.0	197.0	198.0	318.0	492.0	637.0	640.0	651.0	649.0	649.0	641.0	620.0	601.0	497.0	390.0	234.0	234.0	217.0	215.0	206.825	203.0	209.0	204.0	212.0	202.0	219.0	204.0	291.0	474.0	577.0	621.0	641.0	599.0	627.0	627.0	668.8	628.8	484.0	393.0	273.0	229.0	219.0	223.0	206.825	204.0	196.0
48.0	0.0	4.0	199.0	197.0	198.0	318.0	492.0	637.0	640.0	651.0	649.0	649.0	641.0	620.0	601.0	497.0	390.0	234.0	234.0	217.0	215.0	206.825	203.0	209.0	204.0	212.0	202.0	219.0	204.0	291.0	474.0	577.0	621.0	641.0	599.0	627.0	627.0	668.8	628.8	484.0	393.0	273.0	229.0	219.0	223.0	206.825	204.0	196.0	193.0
48.0	0.0	5.0	197.0	198.0	318.0	492.0	637.0	640.0	651.0	649.0	649.0	641.0	620.0	601.0	497.0	390.0	234.0	234.0	217.0	215.0	206.825	203.0	209.0	204.0	212.0	202.0	219.0	204.0	291.0	474.0	577.0	621.0	641.0	599.0	627.0	627.0	668.8	628.8	484.0	393.0	273.0	229.0	219.0	223.0	206.825	204.0	196.0	193.0	208.0
48.0	0.0	6.0	198.0	318.0	492.0	637.0	640.0	651.0	649.0	649.0	641.0	620.0	601.0	497.0	390.0	234.0	234.0	217.0	215.0	206.825	203.0	209.0	204.0	212.0	202.0	219.0	204.0	291.0	474.0	577.0	621.0	641.0	599.0	627.0	627.0	668.8	628.8	484.0	393.0	273.0	229.0	219.0	223.0	206.825	204.0	196.0	193.0	208.0	201.0
48.0	0.0	7.0	318.0	492.0	637.0	640.0	651.0	649.0	649.0	641.0	620.0	601.0	497.0	390.0	234.0	234.0	217.0	215.0	206.825	203.0	209.0	204.0	212.0	202.0	219.0	204.0	291.0	474.0	577.0	621.0	641.0	599.0	627.0	627.0	668.8	628.8	484.0	393.0	273.0	229.0	219.0	223.0	206.825	204.0	196.0	193.0	208.0	201.0	176.0
48.0	0.0	8.0	492.0	637.0	640.0	651.0	649.0	649.0	641.0	620.0	601.0	497.0	390.0	234.0	234.0	217.0	215.0	206.825	203.0	209.0	204.0	212.0	202.0	219.0	204.0	291.0	474.0	577.0	621.0	641.0	599.0	627.0	627.0	668.8	628.8	484.0	393.0	273.0	229.0	219.0	223.0	206.825	204.0	196.0	193.0	208.0	201.0	176.0	203.0
48.0	0.0	9.0	637.0	640.0	651.0	649.0	649.0	641.0	620.0	601.0	497.0	390.0	234.0	234.0	217.0	215.0	206.825	203.0	209.0	204.0	212.0	202.0	219.0	204.0	291.0	474.0	577.0	621.0	641.0	599.0	627.0	627.0	668.8	628.8	484.0	393.0	273.0	229.0	219.0	223.0	206.825	204.0	196.0	193.0	208.0	201.0	176.0	203.0	233.0
48.0	0.0	10.0	640.0	651.0	649.0	649.0	641.0	620.0	601.0	497.0	390.0	234.0	234.0	217.0	215.0	206.825	203.0	209.0	204.0	212.0	202.0	219.0	204.0	291.0	474.0	577.0	621.0	641.0	599.0	627.0	627.0	668.8	628.8	484.0	393.0	273.0	229.0	219.0	223.0	206.825	204.0	196.0	193.0	208.0	201.0	176.0	203.0	233.0	411.0
48.0	0.0	11.0	651.0	649.0	649.0	641.0	620.0	601.0	497.0	390.0	234.0	234.0	217.0	215.0	206.825	203.0	209.0	204.0	212.0	202.0	219.0	204.0	291.0	474.0	577.0	621.0	641.0	599.0	627.0	627.0	668.8	628.8	484.0	393.0	273.0	229.0	219.0	223.0	206.825	204.0	196.0	193.0	208.0	201.0	176.0	203.0	233.0	411.0	528.0
48.0	0.0	12.0	649.0	649.0	641.0	620.0	601.0	497.0	390.0	234.0	234.0	217.0	215.0	206.825	203.0	209.0	204.0	212.0	202.0	219.0	204.0	291.0	474.0	577.0	621.0	641.0	599.0	627.0	627.0	668.8	628.8	484.0	393.0	273.0	229.0	219.0	223.0	206.825	204.0	196.0	193.0	208.0	201.0	176.0	203.0	233.0	411.0	528.0	526.0
48.0	0.0	13.0	649.0	641.0	620.0	601.0	497.0	390.0	234.0	234.0	217.0	215.0	206.825	203.0	209.0	204.0	212.0	202.0	219.0	204.0	291.0	474.0	577.0	621.0	641.0	599.0	627.0	627.0	668.8	628.8	484.0	393.0	273.0	229.0	219.0	223.0	206.825	204.0	196.0	193.0	208.0	201.0	176.0	203.0	233.0	411.0	528.0	526.0	541.0
48.0	0.0	14.0	641.0	620.0	601.0	497.0	390.0	234.0	234.0	217.0	215.0	206.825	203.0	209.0	204.0	212.0	202.0	219.0	204.0	291.0	474.0	577.0	621.0	641.0	599.0	627.0	627.0	668.8	628.8	484.0	393.0	273.0	229.0	219.0	223.0	206.825	204.0	196.0	193.0	208.0	201.0	176.0	203.0	233.0	411.0	528.0	526.0	541.0	504.0
48.0	0.0	15.0	620.0	601.0	497.0	390.0	234.0	234.0	217.0	215.0	206.825	203.0	209.0	204.0	212.0	202.0	219.0	204.0	291.0	474.0	577.0	621.0	641.0	599.0	627.0	627.0	668.8	628.8	484.0	393.0	273.0	229.0	219.0	223.0	206.825	204.0	196.0	193.0	208.0	201.0	176.0	203.0	233.0	411.0	528.0	526.0	541.0	504.0	524.0
48.0	0.0	16.0	601.0	497.0	390.0	234.0	234.0	217.0	215.0	206.825	203.0	209.0	204.0	212.0	202.0	219.0	204.0	291.0	474.0	577.0	621.0	641.0	599.0	627.0	627.0	668.8	628.8	484.0	393.0	273.0	229.0	219.0	223.0	206.825	204.0	196.0	193.0	208.0	201.0	176.0	203.0	233.0	411.0	528.0	526.0	541.0	504.0	524.0	430.0
48.0	0.0	17.0	497.0	390.0	234.0	234.0	217.0	215.0	206.825	203.0	209.0	204.0	212.0	202.0	219.0	204.0	291.0	474.0	577.0	621.0	641.0	599.0	627.0	627.0	668.8	628.8	484.0	393.0	273.0	229.0	219.0	223.0	206.825	204.0	196.0	193.0	208.0	201.0	176.0	203.0	233.0	411.0	528.0	526.0	541.0	504.0	524.0	430.0	315.0
48.0	0.0	18.0	390.0	234.0	234.0	217.0	215.0	206.825	203.0	209.0	204.0	212.0	202.0	219.0	204.0	291.0	474.0	577.0	621.0	641.0	599.0	627.0	627.0	668.8	628.8	484.0	393.0	273.0	229.0	219.0	223.0	206.825	204.0	196.0	193.0	208.0	201.0	176.0	203.0	233.0	411.0	528.0	526.0	541.0	504.0	524.0	430.0	315.0	273.0
48.0	0.0	19.0	234.0	234.0	217.0	215.0	206.825	203.0	209.0	204.0	212.0	202.0	219.0	204.0	291.0	474.0	577.0	621.0	641.0	599.0	627.0	627.0	668.8	628.8	484.0	393.0	273.0	229.0	219.0	223.0	206.825	204.0	196.0	193.0	208.0	201.0	176.0	203.0	233.0	411.0	528.0	526.0	541.0	504.0	524.0	430.0	315.0	273.0	201.0
48.0	0.0	20.0	234.0	217.0	215.0	206.825	203.0	209.0	204.0	212.0	202.0	219.0	204.0	291.0	474.0	577.0	621.0	641.0	599.0	627.0	627.0	668.8	628.8	484.0	393.0	273.0	229.0	219.0	223.0	206.825	204.0	196.0	193.0	208.0	201.0	176.0	203.0	233.0	411.0	528.0	526.0	541.0	504.0	524.0	430.0	315.0	273.0	201.0	175.0
48.0	0.0	21.0	217.0	215.0	206.825	203.0	209.0	204.0	212.0	202.0	219.0	204.0	291.0	474.0	577.0	621.0	641.0	599.0	627.0	627.0	668.8	628.8	484.0	393.0	273.0	229.0	219.0	223.0	206.825	204.0	196.0	193.0	208.0	201.0	176.0	203.0	233.0	411.0	528.0	526.0	541.0	504.0	524.0	430.0	315.0	273.0	201.0	175.0	166.0
48.0	0.0	22.0	215.0	206.825	203.0	209.0	204.0	212.0	202.0	219.0	204.0	291.0	474.0	577.0	621.0	641.0	599.0	627.0	627.0	668.8	628.8	484.0	393.0	273.0	229.0	219.0	223.0	206.825	204.0	196.0	193.0	208.0	201.0	176.0	203.0	233.0	411.0	528.0	526.0	541.0	504.0	524.0	430.0	315.0	273.0	201.0	175.0	166.0	181.0
48.0	0.0	23.0	206.825	203.0	209.0	204.0	212.0	202.0	219.0	204.0	291.0	474.0	577.0	621.0	641.0	599.0	627.0	627.0	668.8	628.8	484.0	393.0	273.0	229.0	219.0	223.0	206.825	204.0	196.0	193.0	208.0	201.0	176.0	203.0	233.0	411.0	528.0	526.0	541.0	504.0	524.0	430.0	315.0	273.0	201.0	175.0	166.0	181.0	168.0
49.0	0.0	0.0	203.0	209.0	204.0	212.0	202.0	219.0	204.0	291.0	474.0	577.0	621.0	641.0	599.0	627.0	627.0	668.8	628.8	484.0	393.0	273.0	229.0	219.0	223.0	206.825	204.0	196.0	193.0	208.0	201.0	176.0	203.0	233.0	411.0	528.0	526.0	541.0	504.0	524.0	430.0	315.0	273.0	201.0	175.0	166.0	181.0	168.0	191.0
49.0	0.0	1.0	209.0	204.0	212.0	202.0	219.0	204.0	291.0	474.0	577.0	621.0	641.0	599.0	627.0	627.0	668.8	628.8	484.0	393.0	273.0	229.0	219.0	223.0	206.825	204.0	196.0	193.0	208.0	201.0	176.0	203.0	233.0	411.0	528.0	526.0	541.0	504.0	524.0	430.0	315.0	273.0	201.0	175.0	166.0	181.0	168.0	191.0	161.85
49.0	0.0	2.0	204.0	212.0	202.0	219.0	204.0	291.0	474.0	577.0	621.0	641.0	599.0	627.0	627.0	668.8	628.8	484.0	393.0	273.0	229.0	219.0	223.0	206.825	204.0	196.0	193.0	208.0	201.0	176.0	203.0	233.0	411.0	528.0	526.0	541.0	504.0	524.0	430.0	315.0	273.0	201.0	175.0	166.0	181.0	168.0	191.0	161.85	166.0
49.0	0.0	3.0	212.0	202.0	219.0	204.0	291.0	474.0	577.0	621.0	641.0	599.0	627.0	627.0	668.8	628.8	484.0	393.0	273.0	229.0	219.0	223.0	206.825	204.0	196.0	193.0	208.0	201.0	176.0	203.0	233.0	411.0	528.0	526.0	541.0	504.0	524.0	430.0	315.0	273.0	201.0	175.0	166.0	181.0	168.0	191.0	161.85	166.0	160.0
49.0	0.0	4.0	202.0	219.0	204.0	291.0	474.0	577.0	621.0	641.0	599.0	627.0	627.0	668.8	628.8	484.0	393.0	273.0	229.0	219.0	223.0	206.825	204.0	196.0	193.0	208.0	201.0	176.0	203.0	233.0	411.0	528.0	526.0	541.0	504.0	524.0	430.0	315.0	273.0	201.0	175.0	166.0	181.0	168.0	191.0	161.85	166.0	160.0	191.0
49.0	0.0	5.0	219.0	204.0	291.0	474.0	577.0	621.0	641.0	599.0	627.0	627.0	668.8	628.8	484.0	393.0	273.0	229.0	219.0	223.0	206.825	204.0	196.0	193.0	208.0	201.0	176.0	203.0	233.0	411.0	528.0	526.0	541.0	504.0	524.0	430.0	315.0	273.0	201.0	175.0	166.0	181.0	168.0	191.0	161.85	166.0	160.0	191.0	173.0
49.0	0.0	6.0	204.0	291.0	474.0	577.0	621.0	641.0	599.0	627.0	627.0	668.8	628.8	484.0	393.0	273.0	229.0	219.0	223.0	206.825	204.0	196.0	193.0	208.0	201.0	176.0	203.0	233.0	411.0	528.0	526.0	541.0	504.0	524.0	430.0	315.0	273.0	201.0	175.0	166.0	181.0	168.0	191.0	161.85	166.0	160.0	191.0	173.0	171.0
49.0	0.0	7.0	291.0	474.0	577.0	621.0	641.0	599.0	627.0	627.0	668.8	628.8	484.0	393.0	273.0	229.0	219.0	223.0	206.825	204.0	196.0	193.0	208.0	201.0	176.0	203.0	233.0	411.0	528.0	526.0	541.0	504.0	524.0	430.0	315.0	273.0	201.0	175.0	166.0	181.0	168.0	191.0	161.85	166.0	160.0	191.0	173.0	171.0	160.0
49.0	0.0	8.0	474.0	577.0	621.0	641.0	599.0	627.0	627.0	668.8	628.8	484.0	393.0	273.0	229.0	219.0	223.0	206.825	204.0	196.0	193.0	208.0	201.0	176.0	203.0	233.0	411.0	528.0	526.0	541.0	504.0	524.0	430.0	315.0	273.0	201.0	175.0	166.0	181.0	168.0	191.0	161.85	166.0	160.0	191.0	173.0	171.0	160.0	202.0
49.0	0.0	9.0	577.0	621.0	641.0	599.0	627.0	627.0	668.8	628.8	484.0	393.0	273.0	229.0	219.0	223.0	206.825	204.0	196.0	193.0	208.0	201.0	176.0	203.0	233.0	411.0	528.0	526.0	541.0	504.0	524.0	430.0	315.0	273.0	201.0	175.0	166.0	181.0	168.0	191.0	161.85	166.0	160.0	191.0	173.0	171.0	160.0	202.0	147.0
49.0	0.0	10.0	621.0	641.0	599.0	627.0	627.0	668.8	628.8	484.0	393.0	273.0	229.0	219.0	223.0	206.825	204.0	196.0	193.0	208.0	201.0	176.0	203.0	233.0	411.0	528.0	526.0	541.0	504.0	524.0	430.0	315.0	273.0	201.0	175.0	166.0	181.0	168.0	191.0	161.85	166.0	160.0	191.0	173.0	171.0	160.0	202.0	147.0	143.0
49.0	0.0	11.0	641.0	599.0	627.0	627.0	668.8	628.8	484.0	393.0	273.0	229.0	219.0	223.0	206.825	204.0	196.0	193.0	208.0	201.0	176.0	203.0	233.0	411.0	528.0	526.0	541.0	504.0	524.0	430.0	315.0	273.0	201.0	175.0	166.0	181.0	168.0	191.0	161.85	166.0	160.0	191.0	173.0	171.0	160.0	202.0	147.0	143.0	164.0
49.0	0.0	12.0	599.0	627.0	627.0	668.8	628.8	484.0	393.0	273.0	229.0	219.0	223.0	206.825	204.0	196.0	193.0	208.0	201.0	176.0	203.0	233.0	411.0	528.0	526.0	541.0	504.0	524.0	430.0	315.0	273.0	201.0	175.0	166.0	181.0	168.0	191.0	161.85	166.0	160.0	191.0	173.0	171.0	160.0	202.0	147.0	143.0	164.0	177.0
49.0	0.0	13.0	627.0	627.0	668.8	628.8	484.0	393.0	273.0	229.0	219.0	223.0	206.825	204.0	196.0	193.0	208.0	201.0	176.0	203.0	233.0	411.0	528.0	526.0	541.0	504.0	524.0	430.0	315.0	273.0	201.0	175.0	166.0	181.0	168.0	191.0	161.85	166.0	160.0	191.0	173.0	171.0	160.0	202.0	147.0	143.0	164.0	177.0	166.0
49.0	0.0	14.0	627.0	668.8	628.8	484.0	393.0	273.0	229.0	219.0	223.0	206.825	204.0	196.0	193.0	208.0	201.0	176.0	203.0	233.0	411.0	528.0	526.0	541.0	504.0	524.0	430.0	315.0	273.0	201.0	175.0	166.0	181.0	168.0	191.0	161.85	166.0	160.0	191.0	173.0	171.0	160.0	202.0	147.0	143.0	164.0	177.0	166.0	157.0
49.0	0.0	15.0	668.8	628.8	484.0	393.0	273.0	229.0	219.0	223.0	206.825	204.0	196.0	193.0	208.0	201.0	176.0	203.0	233.0	411.0	528.0	526.0	541.0	504.0	524.0	430.0	315.0	273.0	201.0	175.0	166.0	181.0	168.0	191.0	161.85	166.0	160.0	191.0	173.0	171.0	160.0	202.0	147.0	143.0	164.0	177.0	166.0	157.0	178.0
49.0	0.0	16.0	628.8	484.0	393.0	273.0	229.0	219.0	223.0	206.825	204.0	196.0	193.0	208.0	201.0	176.0	203.0	233.0	411.0	528.0	526.0	541.0	504.0	524.0	430.0	315.0	273.0	201.0	175.0	166.0	181.0	168.0	191.0	161.85	166.0	160.0	191.0	173.0	171.0	160.0	202.0	147.0	143.0	164.0	177.0	166.0	157.0	178.0	152.0
49.0	0.0	17.0	484.0	393.0	273.0	229.0	219.0	223.0	206.825	204.0	196.0	193.0	208.0	201.0	176.0	203.0	233.0	411.0	528.0	526.0	541.0	504.0	524.0	430.0	315.0	273.0	201.0	175.0	166.0	181.0	168.0	191.0	161.85	166.0	160.0	191.0	173.0	171.0	160.0	202.0	147.0	143.0	164.0	177.0	166.0	157.0	178.0	152.0	168.0
49.0	0.0	18.0	393.0	273.0	229.0	219.0	223.0	206.825	204.0	196.0	193.0	208.0	201.0	176.0	203.0	233.0	411.0	528.0	526.0	541.0	504.0	524.0	430.0	315.0	273.0	201.0	175.0	166.0	181.0	168.0	191.0	161.85	166.0	160.0	191.0	173.0	171.0	160.0	202.0	147.0	143.0	164.0	177.0	166.0	157.0	178.0	152.0	168.0	158.0
49.0	0.0	19.0	273.0	229.0	219.0	223.0	206.825	204.0	196.0	193.0	208.0	201.0	176.0	203.0	233.0	411.0	528.0	526.0	541.0	504.0	524.0	430.0	315.0	273.0	201.0	175.0	166.0	181.0	168.0	191.0	161.85	166.0	160.0	191.0	173.0	171.0	160.0	202.0	147.0	143.0	164.0	177.0	166.0	157.0	178.0	152.0	168.0	158.0	166.0
49.0	0.0	20.0	229.0	219.0	223.0	206.825	204.0	196.0	193.0	208.0	201.0	176.0	203.0	233.0	411.0	528.0	526.0	541.0	504.0	524.0	430.0	315.0	273.0	201.0	175.0	166.0	181.0	168.0	191.0	161.85	166.0	160.0	191.0	173.0	171.0	160.0	202.0	147.0	143.0	164.0	177.0	166.0	157.0	178.0	152.0	168.0	158.0	166.0	167.0
49.0	0.0	21.0	219.0	223.0	206.825	204.0	196.0	193.0	208.0	201.0	176.0	203.0	233.0	411.0	528.0	526.0	541.0	504.0	524.0	430.0	315.0	273.0	201.0	175.0	166.0	181.0	168.0	191.0	161.85	166.0	160.0	191.0	173.0	171.0	160.0	202.0	147.0	143.0	164.0	177.0	166.0	157.0	178.0	152.0	168.0	158.0	166.0	167.0	184.0
49.0	0.0	22.0	223.0	206.825	204.0	196.0	193.0	208.0	201.0	176.0	203.0	233.0	411.0	528.0	526.0	541.0	504.0	524.0	430.0	315.0	273.0	201.0	175.0	166.0	181.0	168.0	191.0	161.85	166.0	160.0	191.0	173.0	171.0	160.0	202.0	147.0	143.0	164.0	177.0	166.0	157.0	178.0	152.0	168.0	158.0	166.0	167.0	184.0	159.0
49.0	0.0	23.0	206.825	204.0	196.0	193.0	208.0	201.0	176.0	203.0	233.0	411.0	528.0	526.0	541.0	504.0	524.0	430.0	315.0	273.0	201.0	175.0	166.0	181.0	168.0	191.0	161.85	166.0	160.0	191.0	173.0	171.0	160.0	202.0	147.0	143.0	164.0	177.0	166.0	157.0	178.0	152.0	168.0	158.0	166.0	167.0	184.0	159.0	167.0
50.0	1.0	0.0	204.0	196.0	193.0	208.0	201.0	176.0	203.0	233.0	411.0	528.0	526.0	541.0	504.0	524.0	430.0	315.0	273.0	201.0	175.0	166.0	181.0	168.0	191.0	161.85	166.0	160.0	191.0	173.0	171.0	160.0	202.0	147.0	143.0	164.0	177.0	166.0	157.0	178.0	152.0	168.0	158.0	166.0	167.0	184.0	159.0	167.0	176.0
50.0	1.0	1.0	196.0	193.0	208.0	201.0	176.0	203.0	233.0	411.0	528.0	526.0	541.0	504.0	524.0	430.0	315.0	273.0	201.0	175.0	166.0	181.0	168.0	191.0	161.85	166.0	160.0	191.0	173.0	171.0	160.0	202.0	147.0	143.0	164.0	177.0	166.0	157.0	178.0	152.0	168.0	158.0	166.0	167.0	184.0	159.0	167.0	176.0	163.86
50.0	1.0	2.0	193.0	208.0	201.0	176.0	203.0	233.0	411.0	528.0	526.0	541.0	504.0	524.0	430.0	315.0	273.0	201.0	175.0	166.0	181.0	168.0	191.0	161.85	166.0	160.0	191.0	173.0	171.0	160.0	202.0	147.0	143.0	164.0	177.0	166.0	157.0	178.0	152.0	168.0	158.0	166.0	167.0	184.0	159.0	167.0	176.0	163.86	181.0
50.0	1.0	3.0	208.0	201.0	176.0	203.0	233.0	411.0	528.0	526.0	541.0	504.0	524.0	430.0	315.0	273.0	201.0	175.0	166.0	181.0	168.0	191.0	161.85	166.0	160.0	191.0	173.0	171.0	160.0	202.0	147.0	143.0	164.0	177.0	166.0	157.0	178.0	152.0	168.0	158.0	166.0	167.0	184.0	159.0	167.0	176.0	163.86	181.0	170.0
50.0	1.0	4.0	201.0	176.0	203.0	233.0	411.0	528.0	526.0	541.0	504.0	524.0	430.0	315.0	273.0	201.0	175.0	166.0	181.0	168.0	191.0	161.85	166.0	160.0	191.0	173.0	171.0	160.0	202.0	147.0	143.0	164.0	177.0	166.0	157.0	178.0	152.0	168.0	158.0	166.0	167.0	184.0	159.0	167.0	176.0	163.86	181.0	170.0	157.0
50.0	1.0	5.0	176.0	203.0	233.0	411.0	528.0	526.0	541.0	504.0	524.0	430.0	315.0	273.0	201.0	175.0	166.0	181.0	168.0	191.0	161.85	166.0	160.0	191.0	173.0	171.0	160.0	202.0	147.0	143.0	164.0	177.0	166.0	157.0	178.0	152.0	168.0	158.0	166.0	167.0	184.0	159.0	167.0	176.0	163.86	181.0	170.0	157.0	180.0
50.0	1.0	6.0	203.0	233.0	411.0	528.0	526.0	541.0	504.0	524.0	430.0	315.0	273.0	201.0	175.0	166.0	181.0	168.0	191.0	161.85	166.0	160.0	191.0	173.0	171.0	160.0	202.0	147.0	143.0	164.0	177.0	166.0	157.0	178.0	152.0	168.0	158.0	166.0	167.0	184.0	159.0	167.0	176.0	163.86	181.0	170.0	157.0	180.0	174.0
50.0	1.0	7.0	233.0	411.0	528.0	526.0	541.0	504.0	524.0	430.0	315.0	273.0	201.0	175.0	166.0	181.0	168.0	191.0	161.85	166.0	160.0	191.0	173.0	171.0	160.0	202.0	147.0	143.0	164.0	177.0	166.0	157.0	178.0	152.0	168.0	158.0	166.0	167.0	184.0	159.0	167.0	176.0	163.86	181.0	170.0	157.0	180.0	174.0	170.0
50.0	1.0	8.0	411.0	528.0	526.0	541.0	504.0	524.0	430.0	315.0	273.0	201.0	175.0	166.0	181.0	168.0	191.0	161.85	166.0	160.0	191.0	173.0	171.0	160.0	202.0	147.0	143.0	164.0	177.0	166.0	157.0	178.0	152.0	168.0	158.0	166.0	167.0	184.0	159.0	167.0	176.0	163.86	181.0	170.0	157.0	180.0	174.0	170.0	155.0
50.0	1.0	9.0	528.0	526.0	541.0	504.0	524.0	430.0	315.0	273.0	201.0	175.0	166.0	181.0	168.0	191.0	161.85	166.0	160.0	191.0	173.0	171.0	160.0	202.0	147.0	143.0	164.0	177.0	166.0	157.0	178.0	152.0	168.0	158.0	166.0	167.0	184.0	159.0	167.0	176.0	163.86	181.0	170.0	157.0	180.0	174.0	170.0	155.0	140.0
50.0	1.0	10.0	526.0	541.0	504.0	524.0	430.0	315.0	273.0	201.0	175.0	166.0	181.0	168.0	191.0	161.85	166.0	160.0	191.0	173.0	171.0	160.0	202.0	147.0	143.0	164.0	177.0	166.0	157.0	178.0	152.0	168.0	158.0	166.0	167.0	184.0	159.0	167.0	176.0	163.86	181.0	170.0	157.0	180.0	174.0	170.0	155.0	140.0	175.0
50.0	1.0	11.0	541.0	504.0	524.0	430.0	315.0	273.0	201.0	175.0	166.0	181.0	168.0	191.0	161.85	166.0	160.0	191.0	173.0	171.0	160.0	202.0	147.0	143.0	164.0	177.0	166.0	157.0	178.0	152.0	168.0	158.0	166.0	167.0	184.0	159.0	167.0	176.0	163.86	181.0	170.0	157.0	180.0	174.0	170.0	155.0	140.0	175.0	165.0
50.0	1.0	12.0	504.0	524.0	430.0	315.0	273.0	201.0	175.0	166.0	181.0	168.0	191.0	161.85	166.0	160.0	191.0	173.0	171.0	160.0	202.0	147.0	143.0	164.0	177.0	166.0	157.0	178.0	152.0	168.0	158.0	166.0	167.0	184.0	159.0	167.0	176.0	163.86	181.0	170.0	157.0	180.0	174.0	170.0	155.0	140.0	175.0	165.0	167.0
50.0	1.0	13.0	524.0	430.0	315.0	273.0	201.0	175.0	166.0	181.0	168.0	191.0	161.85	166.0	160.0	191.0	173.0	171.0	160.0	202.0	147.0	143.0	164.0	177.0	166.0	157.0	178.0	152.0	168.0	158.0	166.0	167.0	184.0	159.0	167.0	176.0	163.86	181.0	170.0	157.0	180.0	174.0	170.0	155.0	140.0	175.0	165.0	167.0	179.0
50.0	1.0	14.0	430.0	315.0	273.0	201.0	175.0	166.0	181.0	168.0	191.0	161.85	166.0	160.0	191.0	173.0	171.0	160.0	202.0	147.0	143.0	164.0	177.0	166.0	157.0	178.0	152.0	168.0	158.0	166.0	167.0	184.0	159.0	167.0	176.0	163.86	181.0	170.0	157.0	180.0	174.0	170.0	155.0	140.0	175.0	165.0	167.0	179.0	156.0
50.0	1.0	15.0	315.0	273.0	201.0	175.0	166.0	181.0	168.0	191.0	161.85	166.0	160.0	191.0	173.0	171.0	160.0	202.0	147.0	143.0	164.0	177.0	166.0	157.0	178.0	152.0	168.0	158.0	166.0	167.0	184.0	159.0	167.0	176.0	163.86	181.0	170.0	157.0	180.0	174.0	170.0	155.0	140.0	175.0	165.0	167.0	179.0	156.0	156.0
50.0	1.0	16.0	273.0	201.0	175.0	166.0	181.0	168.0	191.0	161.85	166.0	160.0	191.0	173.0	171.0	160.0	202.0	147.0	143.0	164.0	177.0	166.0	157.0	178.0	152.0	168.0	158.0	166.0	167.0	184.0	159.0	167.0	176.0	163.86	181.0	170.0	157.0	180.0	174.0	170.0	155.0	140.0	175.0	165.0	167.0	179.0	156.0	156.0	161.0
50.0	1.0	17.0	201.0	175.0	166.0	181.0	168.0	191.0	161.85	166.0	160.0	191.0	173.0	171.0	160.0	202.0	147.0	143.0	164.0	177.0	166.0	157.0	178.0	152.0	168.0	158.0	166.0	167.0	184.0	159.0	167.0	176.0	163.86	181.0	170.0	157.0	180.0	174.0	170.0	155.0	140.0	175.0	165.0	167.0	179.0	156.0	156.0	161.0	156.0
50.0	1.0	18.0	175.0	166.0	181.0	168.0	191.0	161.85	166.0	160.0	191.0	173.0	171.0	160.0	202.0	147.0	143.0	164.0	177.0	166.0	157.0	178.0	152.0	168.0	158.0	166.0	167.0	184.0	159.0	167.0	176.0	163.86	181.0	170.0	157.0	180.0	174.0	170.0	155.0	140.0	175.0	165.0	167.0	179.0	156.0	156.0	161.0	156.0	157.0
50.0	1.0	19.0	166.0	181.0	168.0	191.0	161.85	166.0	160.0	191.0	173.0	171.0	160.0	202.0	147.0	143.0	164.0	177.0	166.0	157.0	178.0	152.0	168.0	158.0	166.0	167.0	184.0	159.0	167.0	176.0	163.86	181.0	170.0	157.0	180.0	174.0	170.0	155.0	140.0	175.0	165.0	167.0	179.0	156.0	156.0	161.0	156.0	157.0	165.0
50.0	1.0	20.0	181.0	168.0	191.0	161.85	166.0	160.0	191.0	173.0	171.0	160.0	202.0	147.0	143.0	164.0	177.0	166.0	157.0	178.0	152.0	168.0	158.0	166.0	167.0	184.0	159.0	167.0	176.0	163.86	181.0	170.0	157.0	180.0	174.0	170.0	155.0	140.0	175.0	165.0	167.0	179.0	156.0	156.0	161.0	156.0	157.0	165.0	172.0
50.0	1.0	21.0	168.0	191.0	161.85	166.0	160.0	191.0	173.0	171.0	160.0	202.0	147.0	143.0	164.0	177.0	166.0	157.0	178.0	152.0	168.0	158.0	166.0	167.0	184.0	159.0	167.0	176.0	163.86	181.0	170.0	157.0	180.0	174.0	170.0	155.0	140.0	175.0	165.0	167.0	179.0	156.0	156.0	161.0	156.0	157.0	165.0	172.0	187.0
50.0	1.0	22.0	191.0	161.85	166.0	160.0	191.0	173.0	171.0	160.0	202.0	147.0	143.0	164.0	177.0	166.0	157.0	178.0	152.0	168.0	158.0	166.0	167.0	184.0	159.0	167.0	176.0	163.86	181.0	170.0	157.0	180.0	174.0	170.0	155.0	140.0	175.0	165.0	167.0	179.0	156.0	156.0	161.0	156.0	157.0	165.0	172.0	187.0	179.0
50.0	1.0	23.0	161.85	166.0	160.0	191.0	173.0	171.0	160.0	202.0	147.0	143.0	164.0	177.0	166.0	157.0	178.0	152.0	168.0	158.0	166.0	167.0	184.0	159.0	167.0	176.0	163.86	181.0	170.0	157.0	180.0	174.0	170.0	155.0	140.0	175.0	165.0	167.0	179.0	156.0	156.0	161.0	156.0	157.0	165.0	172.0	187.0	179.0	173.0
51.0	1.0	0.0	166.0	160.0	191.0	173.0	171.0	160.0	202.0	147.0	143.0	164.0	177.0	166.0	157.0	178.0	152.0	168.0	158.0	166.0	167.0	184.0	159.0	167.0	176.0	163.86	181.0	170.0	157.0	180.0	174.0	170.0	155.0	140.0	175.0	165.0	167.0	179.0	156.0	156.0	161.0	156.0	157.0	165.0	172.0	187.0	179.0	173.0	181.0
51.0	1.0	1.0	160.0	191.0	173.0	171.0	160.0	202.0	147.0	143.0	164.0	177.0	166.0	157.0	178.0	152.0	168.0	158.0	166.0	167.0	184.0	159.0	167.0	176.0	163.86	181.0	170.0	157.0	180.0	174.0	170.0	155.0	140.0	175.0	165.0	167.0	179.0	156.0	156.0	161.0	156.0	157.0	165.0	172.0	187.0	179.0	173.0	181.0	162.86
51.0	1.0	2.0	191.0	173.0	171.0	160.0	202.0	147.0	143.0	164.0	177.0	166.0	157.0	178.0	152.0	168.0	158.0	166.0	167.0	184.0	159.0	167.0	176.0	163.86	181.0	170.0	157.0	180.0	174.0	170.0	155.0	140.0	175.0	165.0	167.0	179.0	156.0	156.0	161.0	156.0	157.0	165.0	172.0	187.0	179.0	173.0	181.0	162.86	145.0
51.0	1.0	3.0	173.0	171.0	160.0	202.0	147.0	143.0	164.0	177.0	166.0	157.0	178.0	152.0	168.0	158.0	166.0	167.0	184.0	159.0	167.0	176.0	163.86	181.0	170.0	157.0	180.0	174.0	170.0	155.0	140.0	175.0	165.0	167.0	179.0	156.0	156.0	161.0	156.0	157.0	165.0	172.0	187.0	179.0	173.0	181.0	162.86	145.0	180.0
51.0	1.0	4.0	171.0	160.0	202.0	147.0	143.0	164.0	177.0	166.0	157.0	178.0	152.0	168.0	158.0	166.0	167.0	184.0	159.0	167.0	176.0	163.86	181.0	170.0	157.0	180.0	174.0	170.0	155.0	140.0	175.0	165.0	167.0	179.0	156.0	156.0	161.0	156.0	157.0	165.0	172.0	187.0	179.0	173.0	181.0	162.86	145.0	180.0	167.0
51.0	1.0	5.0	160.0	202.0	147.0	143.0	164.0	177.0	166.0	157.0	178.0	152.0	168.0	158.0	166.0	167.0	184.0	159.0	167.0	176.0	163.86	181.0	170.0	157.0	180.0	174.0	170.0	155.0	140.0	175.0	165.0	167.0	179.0	156.0	156.0	161.0	156.0	157.0	165.0	172.0	187.0	179.0	173.0	181.0	162.86	145.0	180.0	167.0	172.0
51.0	1.0	6.0	202.0	147.0	143.0	164.0	177.0	166.0	157.0	178.0	152.0	168.0	158.0	166.0	167.0	184.0	159.0	167.0	176.0	163.86	181.0	170.0	157.0	180.0	174.0	170.0	155.0	140.0	175.0	165.0	167.0	179.0	156.0	156.0	161.0	156.0	157.0	165.0	172.0	187.0	179.0	173.0	181.0	162.86	145.0	180.0	167.0	172.0	160.0
51.0	1.0	7.0	147.0	143.0	164.0	177.0	166.0	157.0	178.0	152.0	168.0	158.0	166.0	167.0	184.0	159.0	167.0	176.0	163.86	181.0	170.0	157.0	180.0	174.0	170.0	155.0	140.0	175.0	165.0	167.0	179.0	156.0	156.0	161.0	156.0	157.0	165.0	172.0	187.0	179.0	173.0	181.0	162.86	145.0	180.0	167.0	172.0	160.0	165.0
51.0	1.0	8.0	143.0	164.0	177.0	166.0	157.0	178.0	152.0	168.0	158.0	166.0	167.0	184.0	159.0	167.0	176.0	163.86	181.0	170.0	157.0	180.0	174.0	170.0	155.0	140.0	175.0	165.0	167.0	179.0	156.0	156.0	161.0	156.0	157.0	165.0	172.0	187.0	179.0	173.0	181.0	162.86	145.0	180.0	167.0	172.0	160.0	165.0	159.0
51.0	1.0	9.0	164.0	177.0	166.0	157.0	178.0	152.0	168.0	158.0	166.0	167.0	184.0	159.0	167.0	176.0	163.86	181.0	170.0	157.0	180.0	174.0	170.0	155.0	140.0	175.0	165.0	167.0	179.0	156.0	156.0	161.0	156.0	157.0	165.0	172.0	187.0	179.0	173.0	181.0	162.86	145.0	180.0	167.0	172.0	160.0	165.0	159.0	160.0
51.0	1.0	10.0	177.0	166.0	157.0	178.0	152.0	168.0	158.0	166.0	167.0	184.0	159.0	167.0	176.0	163.86	181.0	170.0	157.0	180.0	174.0	170.0	155.0	140.0	175.0	165.0	167.0	179.0	156.0	156.0	161.0	156.0	157.0	165.0	172.0	187.0	179.0	173.0	181.0	162.86	145.0	180.0	167.0	172.0	160.0	165.0	159.0	160.0	158.0
51.0	1.0	11.0	166.0	157.0	178.0	152.0	168.0	158.0	166.0	167.0	184.0	159.0	167.0	176.0	163.86	181.0	170.0	157.0	180.0	174.0	170.0	155.0	140.0	175.0	165.0	167.0	179.0	156.0	156.0	161.0	156.0	157.0	165.0	172.0	187.0	179.0	173.0	181.0	162.86	145.0	180.0	167.0	172.0	160.0	165.0	159.0	160.0	158.0	160.0
51.0	1.0	12.0	157.0	178.0	152.0	168.0	158.0	166.0	167.0	184.0	159.0	167.0	176.0	163.86	181.0	170.0	157.0	180.0	174.0	170.0	155.0	140.0	175.0	165.0	167.0	179.0	156.0	156.0	161.0	156.0	157.0	165.0	172.0	187.0	179.0	173.0	181.0	162.86	145.0	180.0	167.0	172.0	160.0	165.0	159.0	160.0	158.0	160.0	157.0
51.0	1.0	13.0	178.0	152.0	168.0	158.0	166.0	167.0	184.0	159.0	167.0	176.0	163.86	181.0	170.0	157.0	180.0	174.0	170.0	155.0	140.0	175.0	165.0	167.0	179.0	156.0	156.0	161.0	156.0	157.0	165.0	172.0	187.0	179.0	173.0	181.0	162.86	145.0	180.0	167.0	172.0	160.0	165.0	159.0	160.0	158.0	160.0	157.0	171.0
51.0	1.0	14.0	152.0	168.0	158.0	166.0	167.0	184.0	159.0	167.0	176.0	163.86	181.0	170.0	157.0	180.0	174.0	170.0	155.0	140.0	175.0	165.0	167.0	179.0	156.0	156.0	161.0	156.0	157.0	165.0	172.0	187.0	179.0	173.0	181.0	162.86	145.0	180.0	167.0	172.0	160.0	165.0	159.0	160.0	158.0	160.0	157.0	171.0	148.0
51.0	1.0	15.0	168.0	158.0	166.0	167.0	184.0	159.0	167.0	176.0	163.86	181.0	170.0	157.0	180.0	174.0	170.0	155.0	140.0	175.0	165.0	167.0	179.0	156.0	156.0	161.0	156.0	157.0	165.0	172.0	187.0	179.0	173.0	181.0	162.86	145.0	180.0	167.0	172.0	160.0	165.0	159.0	160.0	158.0	160.0	157.0	171.0	148.0	158.0
51.0	1.0	16.0	158.0	166.0	167.0	184.0	159.0	167.0	176.0	163.86	181.0	170.0	157.0	180.0	174.0	170.0	155.0	140.0	175.0	165.0	167.0	179.0	156.0	156.0	161.0	156.0	157.0	165.0	172.0	187.0	179.0	173.0	181.0	162.86	145.0	180.0	167.0	172.0	160.0	165.0	159.0	160.0	158.0	160.0	157.0	171.0	148.0	158.0	160.5
51.0	1.0	17.0	166.0	167.0	184.0	159.0	167.0	176.0	163.86	181.0	170.0	157.0	180.0	174.0	170.0	155.0	140.0	175.0	165.0	167.0	179.0	156.0	156.0	161.0	156.0	157.0	165.0	172.0	187.0	179.0	173.0	181.0	162.86	145.0	180.0	167.0	172.0	160.0	165.0	159.0	160.0	158.0	160.0	157.0	171.0	148.0	158.0	160.5	146.5
51.0	1.0	18.0	167.0	184.0	159.0	167.0	176.0	163.86	181.0	170.0	157.0	180.0	174.0	170.0	155.0	140.0	175.0	165.0	167.0	179.0	156.0	156.0	161.0	156.0	157.0	165.0	172.0	187.0	179.0	173.0	181.0	162.86	145.0	180.0	167.0	172.0	160.0	165.0	159.0	160.0	158.0	160.0	157.0	171.0	148.0	158.0	160.5	146.5	165.0
51.0	1.0	19.0	184.0	159.0	167.0	176.0	163.86	181.0	170.0	157.0	180.0	174.0	170.0	155.0	140.0	175.0	165.0	167.0	179.0	156.0	156.0	161.0	156.0	157.0	165.0	172.0	187.0	179.0	173.0	181.0	162.86	145.0	180.0	167.0	172.0	160.0	165.0	159.0	160.0	158.0	160.0	157.0	171.0	148.0	158.0	160.5	146.5	165.0	178.0
51.0	1.0	20.0	159.0	167.0	176.0	163.86	181.0	170.0	157.0	180.0	174.0	170.0	155.0	140.0	175.0	165.0	167.0	179.0	156.0	156.0	161.0	156.0	157.0	165.0	172.0	187.0	179.0	173.0	181.0	162.86	145.0	180.0	167.0	172.0	160.0	165.0	159.0	160.0	158.0	160.0	157.0	171.0	148.0	158.0	160.5	146.5	165.0	178.0	177.0
51.0	1.0	21.0	167.0	176.0	163.86	181.0	170.0	157.0	180.0	174.0	170.0	155.0	140.0	175.0	165.0	167.0	179.0	156.0	156.0	161.0	156.0	157.0	165.0	172.0	187.0	179.0	173.0	181.0	162.86	145.0	180.0	167.0	172.0	160.0	165.0	159.0	160.0	158.0	160.0	157.0	171.0	148.0	158.0	160.5	146.5	165.0	178.0	177.0	173.0
51.0	1.0	22.0	176.0	163.86	181.0	170.0	157.0	180.0	174.0	170.0	155.0	140.0	175.0	165.0	167.0	179.0	156.0	156.0	161.0	156.0	157.0	165.0	172.0	187.0	179.0	173.0	181.0	162.86	145.0	180.0	167.0	172.0	160.0	165.0	159.0	160.0	158.0	160.0	157.0	171.0	148.0	158.0	160.5	146.5	165.0	178.0	177.0	173.0	184.0
51.0	1.0	23.0	163.86	181.0	170.0	157.0	180.0	174.0	170.0	155.0	140.0	175.0	165.0	167.0	179.0	156.0	156.0	161.0	156.0	157.0	165.0	172.0	187.0	179.0	173.0	181.0	162.86	145.0	180.0	167.0	172.0	160.0	165.0	159.0	160.0	158.0	160.0	157.0	171.0	148.0	158.0	160.5	146.5	165.0	178.0	177.0	173.0	184.0	172.0
52.0	1.0	0.0	181.0	170.0	157.0	180.0	174.0	170.0	155.0	140.0	175.0	165.0	167.0	179.0	156.0	156.0	161.0	156.0	157.0	165.0	172.0	187.0	179.0	173.0	181.0	162.86	145.0	180.0	167.0	172.0	160.0	165.0	159.0	160.0	158.0	160.0	157.0	171.0	148.0	158.0	160.5	146.5	165.0	178.0	177.0	173.0	184.0	172.0	180.0
52.0	1.0	1.0	170.0	157.0	180.0	174.0	170.0	155.0	140.0	175.0	165.0	167.0	179.0	156.0	156.0	161.0	156.0	157.0	165.0	172.0	187.0	179.0	173.0	181.0	162.86	145.0	180.0	167.0	172.0	160.0	165.0	159.0	160.0	158.0	160.0	157.0	171.0	148.0	158.0	160.5	146.5	165.0	178.0	177.0	173.0	184.0	172.0	180.0	162.86
52.0	1.0	2.0	157.0	180.0	174.0	170.0	155.0	140.0	175.0	165.0	167.0	179.0	156.0	156.0	161.0	156.0	157.0	165.0	172.0	187.0	179.0	173.0	181.0	162.86	145.0	180.0	167.0	172.0	160.0	165.0	159.0	160.0	158.0	160.0	157.0	171.0	148.0	158.0	160.5	146.5	165.0	178.0	177.0	173.0	184.0	172.0	180.0	162.86	159.0
52.0	1.0	3.0	180.0	174.0	170.0	155.0	140.0	175.0	165.0	167.0	179.0	156.0	156.0	161.0	156.0	157.0	165.0	172.0	187.0	179.0	173.0	181.0	162.86	145.0	180.0	167.0	172.0	160.0	165.0	159.0	160.0	158.0	160.0	157.0	171.0	148.0	158.0	160.5	146.5	165.0	178.0	177.0	173.0	184.0	172.0	180.0	162.86	159.0	167.5
52.0	1.0	4.0	174.0	170.0	155.0	140.0	175.0	165.0	167.0	179.0	156.0	156.0	161.0	156.0	157.0	165.0	172.0	187.0	179.0	173.0	181.0	162.86	145.0	180.0	167.0	172.0	160.0	165.0	159.0	160.0	158.0	160.0	157.0	171.0	148.0	158.0	160.5	146.5	165.0	178.0	177.0	173.0	184.0	172.0	180.0	162.86	159.0	167.5	168.0
52.0	1.0	5.0	170.0	155.0	140.0	175.0	165.0	167.0	179.0	156.0	156.0	161.0	156.0	157.0	165.0	172.0	187.0	179.0	173.0	181.0	162.86	145.0	180.0	167.0	172.0	160.0	165.0	159.0	160.0	158.0	160.0	157.0	171.0	148.0	158.0	160.5	146.5	165.0	178.0	177.0	173.0	184.0	172.0	180.0	162.86	159.0	167.5	168.0	147.0
52.0	1.0	6.0	155.0	140.0	175.0	165.0	167.0	179.0	156.0	156.0	161.0	156.0	157.0	165.0	172.0	187.0	179.0	173.0	181.0	162.86	145.0	180.0	167.0	172.0	160.0	165.0	159.0	160.0	158.0	160.0	157.0	171.0	148.0	158.0	160.5	146.5	165.0	178.0	177.0	173.0	184.0	172.0	180.0	162.86	159.0	167.5	168.0	147.0	167.5
52.0	1.0	7.0	140.0	175.0	165.0	167.0	179.0	156.0	156.0	161.0	156.0	157.0	165.0	172.0	187.0	179.0	173.0	181.0	162.86	145.0	180.0	167.0	172.0	160.0	165.0	159.0	160.0	158.0	160.0	157.0	171.0	148.0	158.0	160.5	146.5	165.0	178.0	177.0	173.0	184.0	172.0	180.0	162.86	159.0	167.5	168.0	147.0	167.5	172.0
52.0	1.0	8.0	175.0	165.0	167.0	179.0	156.0	156.0	161.0	156.0	157.0	165.0	172.0	187.0	179.0	173.0	181.0	162.86	145.0	180.0	167.0	172.0	160.0	165.0	159.0	160.0	158.0	160.0	157.0	171.0	148.0	158.0	160.5	146.5	165.0	178.0	177.0	173.0	184.0	172.0	180.0	162.86	159.0	167.5	168.0	147.0	167.5	172.0	137.0
52.0	1.0	9.0	165.0	167.0	179.0	156.0	156.0	161.0	156.0	157.0	165.0	172.0	187.0	179.0	173.0	181.0	162.86	145.0	180.0	167.0	172.0	160.0	165.0	159.0	160.0	158.0	160.0	157.0	171.0	148.0	158.0	160.5	146.5	165.0	178.0	177.0	173.0	184.0	172.0	180.0	162.86	159.0	167.5	168.0	147.0	167.5	172.0	137.0	158.0
52.0	1.0	10.0	167.0	179.0	156.0	156.0	161.0	156.0	157.0	165.0	172.0	187.0	179.0	173.0	181.0	162.86	145.0	180.0	167.0	172.0	160.0	165.0	159.0	160.0	158.0	160.0	157.0	171.0	148.0	158.0	160.5	146.5	165.0	178.0	177.0	173.0	184.0	172.0	180.0	162.86	159.0	167.5	168.0	147.0	167.5	172.0	137.0	158.0	162.0
52.0	1.0	11.0	179.0	156.0	156.0	161.0	156.0	157.0	165.0	172.0	187.0	179.0	173.0	181.0	162.86	145.0	180.0	167.0	172.0	160.0	165.0	159.0	160.0	158.0	160.0	157.0	171.0	148.0	158.0	160.5	146.5	165.0	178.0	177.0	173.0	184.0	172.0	180.0	162.86	159.0	167.5	168.0	147.0	167.5	172.0	137.0	158.0	162.0	136.0
52.0	1.0	12.0	156.0	156.0	161.0	156.0	157.0	165.0	172.0	187.0	179.0	173.0	181.0	162.86	145.0	180.0	167.0	172.0	160.0	165.0	159.0	160.0	158.0	160.0	157.0	171.0	148.0	158.0	160.5	146.5	165.0	178.0	177.0	173.0	184.0	172.0	180.0	162.86	159.0	167.5	168.0	147.0	167.5	172.0	137.0	158.0	162.0	136.0	148.0
52.0	1.0	13.0	156.0	161.0	156.0	157.0	165.0	172.0	187.0	179.0	173.0	181.0	162.86	145.0	180.0	167.0	172.0	160.0	165.0	159.0	160.0	158.0	160.0	157.0	171.0	148.0	158.0	160.5	146.5	165.0	178.0	177.0	173.0	184.0	172.0	180.0	162.86	159.0	167.5	168.0	147.0	167.5	172.0	137.0	158.0	162.0	136.0	148.0	153.0
52.0	1.0	14.0	161.0	156.0	157.0	165.0	172.0	187.0	179.0	173.0	181.0	162.86	145.0	180.0	167.0	172.0	160.0	165.0	159.0	160.0	158.0	160.0	157.0	171.0	148.0	158.0	160.5	146.5	165.0	178.0	177.0	173.0	184.0	172.0	180.0	162.86	159.0	167.5	168.0	147.0	167.5	172.0	137.0	158.0	162.0	136.0	148.0	153.0	166.0
52.0	1.0	15.0	156.0	157.0	165.0	172.0	187.0	179.0	173.0	181.0	162.86	145.0	180.0	167.0	172.0	160.0	165.0	159.0	160.0	158.0	160.0	157.0	171.0	148.0	158.0	160.5	146.5	165.0	178.0	177.0	173.0	184.0	172.0	180.0	162.86	159.0	167.5	168.0	147.0	167.5	172.0	137.0	158.0	162.0	136.0	148.0	153.0	166.0	146.0
52.0	1.0	16.0	157.0	165.0	172.0	187.0	179.0	173.0	181.0	162.86	145.0	180.0	167.0	172.0	160.0	165.0	159.0	160.0	158.0	160.0	157.0	171.0	148.0	158.0	160.5	146.5	165.0	178.0	177.0	173.0	184.0	172.0	180.0	162.86	159.0	167.5	168.0	147.0	167.5	172.0	137.0	158.0	162.0	136.0	148.0	153.0	166.0	146.0	160.0
52.0	1.0	17.0	165.0	172.0	187.0	179.0	173.0	181.0	162.86	145.0	180.0	167.0	172.0	160.0	165.0	159.0	160.0	158.0	160.0	157.0	171.0	148.0	158.0	160.5	146.5	165.0	178.0	177.0	173.0	184.0	172.0	180.0	162.86	159.0	167.5	168.0	147.0	167.5	172.0	137.0	158.0	162.0	136.0	148.0	153.0	166.0	146.0	160.0	137.0
52.0	1.0	18.0	172.0	187.0	179.0	173.0	181.0	162.86	145.0	180.0	167.0	172.0	160.0	165.0	159.0	160.0	158.0	160.0	157.0	171.0	148.0	158.0	160.5	146.5	165.0	178.0	177.0	173.0	184.0	172.0	180.0	162.86	159.0	167.5	168.0	147.0	167.5	172.0	137.0	158.0	162.0	136.0	148.0	153.0	166.0	146.0	160.0	137.0	165.0
52.0	1.0	19.0	187.0	179.0	173.0	181.0	162.86	145.0	180.0	167.0	172.0	160.0	165.0	159.0	160.0	158.0	160.0	157.0	171.0	148.0	158.0	160.5	146.5	165.0	178.0	177.0	173.0	184.0	172.0	180.0	162.86	159.0	167.5	168.0	147.0	167.5	172.0	137.0	158.0	162.0	136.0	148.0	153.0	166.0	146.0	160.0	137.0	165.0	153.0
52.0	1.0	20.0	179.0	173.0	181.0	162.86	145.0	180.0	167.0	172.0	160.0	165.0	159.0	160.0	158.0	160.0	157.0	171.0	148.0	158.0	160.5	146.5	165.0	178.0	177.0	173.0	184.0	172.0	180.0	162.86	159.0	167.5	168.0	147.0	167.5	172.0	137.0	158.0	162.0	136.0	148.0	153.0	166.0	146.0	160.0	137.0	165.0	153.0	170.0
52.0	1.0	21.0	173.0	181.0	162.86	145.0	180.0	167.0	172.0	160.0	165.0	159.0	160.0	158.0	160.0	157.0	171.0	148.0	158.0	160.5	146.5	165.0	178.0	177.0	173.0	184.0	172.0	180.0	162.86	159.0	167.5	168.0	147.0	167.5	172.0	137.0	158.0	162.0	136.0	148.0	153.0	166.0	146.0	160.0	137.0	165.0	153.0	170.0	178.0
52.0	1.0	22.0	181.0	162.86	145.0	180.0	167.0	172.0	160.0	165.0	159.0	160.0	158.0	160.0	157.0	171.0	148.0	158.0	160.5	146.5	165.0	178.0	177.0	173.0	184.0	172.0	180.0	162.86	159.0	167.5	168.0	147.0	167.5	172.0	137.0	158.0	162.0	136.0	148.0	153.0	166.0	146.0	160.0	137.0	165.0	153.0	170.0	178.0	181.0
52.0	1.0	23.0	162.86	145.0	180.0	167.0	172.0	160.0	165.0	159.0	160.0	158.0	160.0	157.0	171.0	148.0	158.0	160.5	146.5	165.0	178.0	177.0	173.0	184.0	172.0	180.0	162.86	159.0	167.5	168.0	147.0	167.5	172.0	137.0	158.0	162.0	136.0	148.0	153.0	166.0	146.0	160.0	137.0	165.0	153.0	170.0	178.0	181.0	171.0
53.0	1.0	0.0	145.0	180.0	167.0	172.0	160.0	165.0	159.0	160.0	158.0	160.0	157.0	171.0	148.0	158.0	160.5	146.5	165.0	178.0	177.0	173.0	184.0	172.0	180.0	162.86	159.0	167.5	168.0	147.0	167.5	172.0	137.0	158.0	162.0	136.0	148.0	153.0	166.0	146.0	160.0	137.0	165.0	153.0	170.0	178.0	181.0	171.0	178.0
53.0	1.0	1.0	180.0	167.0	172.0	160.0	165.0	159.0	160.0	158.0	160.0	157.0	171.0	148.0	158.0	160.5	146.5	165.0	178.0	177.0	173.0	184.0	172.0	180.0	162.86	159.0	167.5	168.0	147.0	167.5	172.0	137.0	158.0	162.0	136.0	148.0	153.0	166.0	146.0	160.0	137.0	165.0	153.0	170.0	178.0	181.0	171.0	178.0	161.86
53.0	1.0	2.0	167.0	172.0	160.0	165.0	159.0	160.0	158.0	160.0	157.0	171.0	148.0	158.0	160.5	146.5	165.0	178.0	177.0	173.0	184.0	172.0	180.0	162.86	159.0	167.5	168.0	147.0	167.5	172.0	137.0	158.0	162.0	136.0	148.0	153.0	166.0	146.0	160.0	137.0	165.0	153.0	170.0	178.0	181.0	171.0	178.0	161.86	175.0
53.0	1.0	3.0	172.0	160.0	165.0	159.0	160.0	158.0	160.0	157.0	171.0	148.0	158.0	160.5	146.5	165.0	178.0	177.0	173.0	184.0	172.0	180.0	162.86	159.0	167.5	168.0	147.0	167.5	172.0	137.0	158.0	162.0	136.0	148.0	153.0	166.0	146.0	160.0	137.0	165.0	153.0	170.0	178.0	181.0	171.0	178.0	161.86	175.0	155.0
53.0	1.0	4.0	160.0	165.0	159.0	160.0	158.0	160.0	157.0	171.0	148.0	158.0	160.5	146.5	165.0	178.0	177.0	173.0	184.0	172.0	180.0	162.86	159.0	167.5	168.0	147.0	167.5	172.0	137.0	158.0	162.0	136.0	148.0	153.0	166.0	146.0	160.0	137.0	165.0	153.0	170.0	178.0	181.0	171.0	178.0	161.86	175.0	155.0	170.0
53.0	1.0	5.0	165.0	159.0	160.0	158.0	160.0	157.0	171.0	148.0	158.0	160.5	146.5	165.0	178.0	177.0	173.0	184.0	172.0	180.0	162.86	159.0	167.5	168.0	147.0	167.5	172.0	137.0	158.0	162.0	136.0	148.0	153.0	166.0	146.0	160.0	137.0	165.0	153.0	170.0	178.0	181.0	171.0	178.0	161.86	175.0	155.0	170.0	177.0
53.0	1.0	6.0	159.0	160.0	158.0	160.0	157.0	171.0	148.0	158.0	160.5	146.5	165.0	178.0	177.0	173.0	184.0	172.0	180.0	162.86	159.0	167.5	168.0	147.0	167.5	172.0	137.0	158.0	162.0	136.0	148.0	153.0	166.0	146.0	160.0	137.0	165.0	153.0	170.0	178.0	181.0	171.0	178.0	161.86	175.0	155.0	170.0	177.0	175.0
53.0	1.0	7.0	160.0	158.0	160.0	157.0	171.0	148.0	158.0	160.5	146.5	165.0	178.0	177.0	173.0	184.0	172.0	180.0	162.86	159.0	167.5	168.0	147.0	167.5	172.0	137.0	158.0	162.0	136.0	148.0	153.0	166.0	146.0	160.0	137.0	165.0	153.0	170.0	178.0	181.0	171.0	178.0	161.86	175.0	155.0	170.0	177.0	175.0	157.0
53.0	1.0	8.0	158.0	160.0	157.0	171.0	148.0	158.0	160.5	146.5	165.0	178.0	177.0	173.0	184.0	172.0	180.0	162.86	159.0	167.5	168.0	147.0	167.5	172.0	137.0	158.0	162.0	136.0	148.0	153.0	166.0	146.0	160.0	137.0	165.0	153.0	170.0	178.0	181.0	171.0	178.0	161.86	175.0	155.0	170.0	177.0	175.0	157.0	157.0
53.0	1.0	9.0	160.0	157.0	171.0	148.0	158.0	160.5	146.5	165.0	178.0	177.0	173.0	184.0	172.0	180.0	162.86	159.0	167.5	168.0	147.0	167.5	172.0	137.0	158.0	162.0	136.0	148.0	153.0	166.0	146.0	160.0	137.0	165.0	153.0	170.0	178.0	181.0	171.0	178.0	161.86	175.0	155.0	170.0	177.0	175.0	157.0	157.0	170.0
53.0	1.0	10.0	157.0	171.0	148.0	158.0	160.5	146.5	165.0	178.0	177.0	173.0	184.0	172.0	180.0	162.86	159.0	167.5	168.0	147.0	167.5	172.0	137.0	158.0	162.0	136.0	148.0	153.0	166.0	146.0	160.0	137.0	165.0	153.0	170.0	178.0	181.0	171.0	178.0	161.86	175.0	155.0	170.0	177.0	175.0	157.0	157.0	170.0	158.0
53.0	1.0	11.0	171.0	148.0	158.0	160.5	146.5	165.0	178.0	177.0	173.0	184.0	172.0	180.0	162.86	159.0	167.5	168.0	147.0	167.5	172.0	137.0	158.0	162.0	136.0	148.0	153.0	166.0	146.0	160.0	137.0	165.0	153.0	170.0	178.0	181.0	171.0	178.0	161.86	175.0	155.0	170.0	177.0	175.0	157.0	157.0	170.0	158.0	139.0
53.0	1.0	12.0	148.0	158.0	160.5	146.5	165.0	178.0	177.0	173.0	184.0	172.0	180.0	162.86	159.0	167.5	168.0	147.0	167.5	172.0	137.0	158.0	162.0	136.0	148.0	153.0	166.0	146.0	160.0	137.0	165.0	153.0	170.0	178.0	181.0	171.0	178.0	161.86	175.0	155.0	170.0	177.0	175.0	157.0	157.0	170.0	158.0	139.0	157.0
53.0	1.0	13.0	158.0	160.5	146.5	165.0	178.0	177.0	173.0	184.0	172.0	180.0	162.86	159.0	167.5	168.0	147.0	167.5	172.0	137.0	158.0	162.0	136.0	148.0	153.0	166.0	146.0	160.0	137.0	165.0	153.0	170.0	178.0	181.0	171.0	178.0	161.86	175.0	155.0	170.0	177.0	175.0	157.0	157.0	170.0	158.0	139.0	157.0	139.0
53.0	1.0	14.0	160.5	146.5	165.0	178.0	177.0	173.0	184.0	172.0	180.0	162.86	159.0	167.5	168.0	147.0	167.5	172.0	137.0	158.0	162.0	136.0	148.0	153.0	166.0	146.0	160.0	137.0	165.0	153.0	170.0	178.0	181.0	171.0	178.0	161.86	175.0	155.0	170.0	177.0	175.0	157.0	157.0	170.0	158.0	139.0	157.0	139.0	160.0
53.0	1.0	15.0	146.5	165.0	178.0	177.0	173.0	184.0	172.0	180.0	162.86	159.0	167.5	168.0	147.0	167.5	172.0	137.0	158.0	162.0	136.0	148.0	153.0	166.0	146.0	160.0	137.0	165.0	153.0	170.0	178.0	181.0	171.0	178.0	161.86	175.0	155.0	170.0	177.0	175.0	157.0	157.0	170.0	158.0	139.0	157.0	139.0	160.0	146.0
53.0	1.0	16.0	165.0	178.0	177.0	173.0	184.0	172.0	180.0	162.86	159.0	167.5	168.0	147.0	167.5	172.0	137.0	158.0	162.0	136.0	148.0	153.0	166.0	146.0	160.0	137.0	165.0	153.0	170.0	178.0	181.0	171.0	178.0	161.86	175.0	155.0	170.0	177.0	175.0	157.0	157.0	170.0	158.0	139.0	157.0	139.0	160.0	146.0	142.0
53.0	1.0	17.0	178.0	177.0	173.0	184.0	172.0	180.0	162.86	159.0	167.5	168.0	147.0	167.5	172.0	137.0	158.0	162.0	136.0	148.0	153.0	166.0	146.0	160.0	137.0	165.0	153.0	170.0	178.0	181.0	171.0	178.0	161.86	175.0	155.0	170.0	177.0	175.0	157.0	157.0	170.0	158.0	139.0	157.0	139.0	160.0	146.0	142.0	145.0
53.0	1.0	18.0	177.0	173.0	184.0	172.0	180.0	162.86	159.0	167.5	168.0	147.0	167.5	172.0	137.0	158.0	162.0	136.0	148.0	153.0	166.0	146.0	160.0	137.0	165.0	153.0	170.0	178.0	181.0	171.0	178.0	161.86	175.0	155.0	170.0	177.0	175.0	157.0	157.0	170.0	158.0	139.0	157.0	139.0	160.0	146.0	142.0	145.0	160.0
53.0	1.0	19.0	173.0	184.0	172.0	180.0	162.86	159.0	167.5	168.0	147.0	167.5	172.0	137.0	158.0	162.0	136.0	148.0	153.0	166.0	146.0	160.0	137.0	165.0	153.0	170.0	178.0	181.0	171.0	178.0	161.86	175.0	155.0	170.0	177.0	175.0	157.0	157.0	170.0	158.0	139.0	157.0	139.0	160.0	146.0	142.0	145.0	160.0	152.0
53.0	1.0	20.0	184.0	172.0	180.0	162.86	159.0	167.5	168.0	147.0	167.5	172.0	137.0	158.0	162.0	136.0	148.0	153.0	166.0	146.0	160.0	137.0	165.0	153.0	170.0	178.0	181.0	171.0	178.0	161.86	175.0	155.0	170.0	177.0	175.0	157.0	157.0	170.0	158.0	139.0	157.0	139.0	160.0	146.0	142.0	145.0	160.0	152.0	174.0
53.0	1.0	21.0	172.0	180.0	162.86	159.0	167.5	168.0	147.0	167.5	172.0	137.0	158.0	162.0	136.0	148.0	153.0	166.0	146.0	160.0	137.0	165.0	153.0	170.0	178.0	181.0	171.0	178.0	161.86	175.0	155.0	170.0	177.0	175.0	157.0	157.0	170.0	158.0	139.0	157.0	139.0	160.0	146.0	142.0	145.0	160.0	152.0	174.0	162.0
53.0	1.0	22.0	180.0	162.86	159.0	167.5	168.0	147.0	167.5	172.0	137.0	158.0	162.0	136.0	148.0	153.0	166.0	146.0	160.0	137.0	165.0	153.0	170.0	178.0	181.0	171.0	178.0	161.86	175.0	155.0	170.0	177.0	175.0	157.0	157.0	170.0	158.0	139.0	157.0	139.0	160.0	146.0	142.0	145.0	160.0	152.0	174.0	162.0	185.0
53.0	1.0	23.0	162.86	159.0	167.5	168.0	147.0	167.5	172.0	137.0	158.0	162.0	136.0	148.0	153.0	166.0	146.0	160.0	137.0	165.0	153.0	170.0	178.0	181.0	171.0	178.0	161.86	175.0	155.0	170.0	177.0	175.0	157.0	157.0	170.0	158.0	139.0	157.0	139.0	160.0	146.0	142.0	145.0	160.0	152.0	174.0	162.0	185.0	165.0
54.0	0.0	0.0	159.0	167.5	168.0	147.0	167.5	172.0	137.0	158.0	162.0	136.0	148.0	153.0	166.0	146.0	160.0	137.0	165.0	153.0	170.0	178.0	181.0	171.0	178.0	161.86	175.0	155.0	170.0	177.0	175.0	157.0	157.0	170.0	158.0	139.0	157.0	139.0	160.0	146.0	142.0	145.0	160.0	152.0	174.0	162.0	185.0	165.0	177.0
54.0	0.0	1.0	167.5	168.0	147.0	167.5	172.0	137.0	158.0	162.0	136.0	148.0	153.0	166.0	146.0	160.0	137.0	165.0	153.0	170.0	178.0	181.0	171.0	178.0	161.86	175.0	155.0	170.0	177.0	175.0	157.0	157.0	170.0	158.0	139.0	157.0	139.0	160.0	146.0	142.0	145.0	160.0	152.0	174.0	162.0	185.0	165.0	177.0	159.88
54.0	0.0	2.0	168.0	147.0	167.5	172.0	137.0	158.0	162.0	136.0	148.0	153.0	166.0	146.0	160.0	137.0	165.0	153.0	170.0	178.0	181.0	171.0	178.0	161.86	175.0	155.0	170.0	177.0	175.0	157.0	157.0	170.0	158.0	139.0	157.0	139.0	160.0	146.0	142.0	145.0	160.0	152.0	174.0	162.0	185.0	165.0	177.0	159.88	184.0
54.0	0.0	3.0	147.0	167.5	172.0	137.0	158.0	162.0	136.0	148.0	153.0	166.0	146.0	160.0	137.0	165.0	153.0	170.0	178.0	181.0	171.0	178.0	161.86	175.0	155.0	170.0	177.0	175.0	157.0	157.0	170.0	158.0	139.0	157.0	139.0	160.0	146.0	142.0	145.0	160.0	152.0	174.0	162.0	185.0	165.0	177.0	159.88	184.0	181.0
54.0	0.0	4.0	167.5	172.0	137.0	158.0	162.0	136.0	148.0	153.0	166.0	146.0	160.0	137.0	165.0	153.0	170.0	178.0	181.0	171.0	178.0	161.86	175.0	155.0	170.0	177.0	175.0	157.0	157.0	170.0	158.0	139.0	157.0	139.0	160.0	146.0	142.0	145.0	160.0	152.0	174.0	162.0	185.0	165.0	177.0	159.88	184.0	181.0	161.0
54.0	0.0	5.0	172.0	137.0	158.0	162.0	136.0	148.0	153.0	166.0	146.0	160.0	137.0	165.0	153.0	170.0	178.0	181.0	171.0	178.0	161.86	175.0	155.0	170.0	177.0	175.0	157.0	157.0	170.0	158.0	139.0	157.0	139.0	160.0	146.0	142.0	145.0	160.0	152.0	174.0	162.0	185.0	165.0	177.0	159.88	184.0	181.0	161.0	195.0
54.0	0.0	6.0	137.0	158.0	162.0	136.0	148.0	153.0	166.0	146.0	160.0	137.0	165.0	153.0	170.0	178.0	181.0	171.0	178.0	161.86	175.0	155.0	170.0	177.0	175.0	157.0	157.0	170.0	158.0	139.0	157.0	139.0	160.0	146.0	142.0	145.0	160.0	152.0	174.0	162.0	185.0	165.0	177.0	159.88	184.0	181.0	161.0	195.0	168.0
54.0	0.0	7.0	158.0	162.0	136.0	148.0	153.0	166.0	146.0	160.0	137.0	165.0	153.0	170.0	178.0	181.0	171.0	178.0	161.86	175.0	155.0	170.0	177.0	175.0	157.0	157.0	170.0	158.0	139.0	157.0	139.0	160.0	146.0	142.0	145.0	160.0	152.0	174.0	162.0	185.0	165.0	177.0	159.88	184.0	181.0	161.0	195.0	168.0	170.0
54.0	0.0	8.0	162.0	136.0	148.0	153.0	166.0	146.0	160.0	137.0	165.0	153.0	170.0	178.0	181.0	171.0	178.0	161.86	175.0	155.0	170.0	177.0	175.0	157.0	157.0	170.0	158.0	139.0	157.0	139.0	160.0	146.0	142.0	145.0	160.0	152.0	174.0	162.0	185.0	165.0	177.0	159.88	184.0	181.0	161.0	195.0	168.0	170.0	144.0
54.0	0.0	9.0	136.0	148.0	153.0	166.0	146.0	160.0	137.0	165.0	153.0	170.0	178.0	181.0	171.0	178.0	161.86	175.0	155.0	170.0	177.0	175.0	157.0	157.0	170.0	158.0	139.0	157.0	139.0	160.0	146.0	142.0	145.0	160.0	152.0	174.0	162.0	185.0	165.0	177.0	159.88	184.0	181.0	161.0	195.0	168.0	170.0	144.0	146.0
54.0	0.0	10.0	148.0	153.0	166.0	146.0	160.0	137.0	165.0	153.0	170.0	178.0	181.0	171.0	178.0	161.86	175.0	155.0	170.0	177.0	175.0	157.0	157.0	170.0	158.0	139.0	157.0	139.0	160.0	146.0	142.0	145.0	160.0	152.0	174.0	162.0	185.0	165.0	177.0	159.88	184.0	181.0	161.0	195.0	168.0	170.0	144.0	146.0	152.0
54.0	0.0	11.0	153.0	166.0	146.0	160.0	137.0	165.0	153.0	170.0	178.0	181.0	171.0	178.0	161.86	175.0	155.0	170.0	177.0	175.0	157.0	157.0	170.0	158.0	139.0	157.0	139.0	160.0	146.0	142.0	145.0	160.0	152.0	174.0	162.0	185.0	165.0	177.0	159.88	184.0	181.0	161.0	195.0	168.0	170.0	144.0	146.0	152.0	155.0
54.0	0.0	12.0	166.0	146.0	160.0	137.0	165.0	153.0	170.0	178.0	181.0	171.0	178.0	161.86	175.0	155.0	170.0	177.0	175.0	157.0	157.0	170.0	158.0	139.0	157.0	139.0	160.0	146.0	142.0	145.0	160.0	152.0	174.0	162.0	185.0	165.0	177.0	159.88	184.0	181.0	161.0	195.0	168.0	170.0	144.0	146.0	152.0	155.0	170.5
54.0	0.0	13.0	146.0	160.0	137.0	165.0	153.0	170.0	178.0	181.0	171.0	178.0	161.86	175.0	155.0	170.0	177.0	175.0	157.0	157.0	170.0	158.0	139.0	157.0	139.0	160.0	146.0	142.0	145.0	160.0	152.0	174.0	162.0	185.0	165.0	177.0	159.88	184.0	181.0	161.0	195.0	168.0	170.0	144.0	146.0	152.0	155.0	170.5	181.0
54.0	0.0	14.0	160.0	137.0	165.0	153.0	170.0	178.0	181.0	171.0	178.0	161.86	175.0	155.0	170.0	177.0	175.0	157.0	157.0	170.0	158.0	139.0	157.0	139.0	160.0	146.0	142.0	145.0	160.0	152.0	174.0	162.0	185.0	165.0	177.0	159.88	184.0	181.0	161.0	195.0	168.0	170.0	144.0	146.0	152.0	155.0	170.5	181.0	157.0
54.0	0.0	15.0	137.0	165.0	153.0	170.0	178.0	181.0	171.0	178.0	161.86	175.0	155.0	170.0	177.0	175.0	157.0	157.0	170.0	158.0	139.0	157.0	139.0	160.0	146.0	142.0	145.0	160.0	152.0	174.0	162.0	185.0	165.0	177.0	159.88	184.0	181.0	161.0	195.0	168.0	170.0	144.0	146.0	152.0	155.0	170.5	181.0	157.0	161.0
54.0	0.0	16.0	165.0	153.0	170.0	178.0	181.0	171.0	178.0	161.86	175.0	155.0	170.0	177.0	175.0	157.0	157.0	170.0	158.0	139.0	157.0	139.0	160.0	146.0	142.0	145.0	160.0	152.0	174.0	162.0	185.0	165.0	177.0	159.88	184.0	181.0	161.0	195.0	168.0	170.0	144.0	146.0	152.0	155.0	170.5	181.0	157.0	161.0	164.0
54.0	0.0	17.0	153.0	170.0	178.0	181.0	171.0	178.0	161.86	175.0	155.0	170.0	177.0	175.0	157.0	157.0	170.0	158.0	139.0	157.0	139.0	160.0	146.0	142.0	145.0	160.0	152.0	174.0	162.0	185.0	165.0	177.0	159.88	184.0	181.0	161.0	195.0	168.0	170.0	144.0	146.0	152.0	155.0	170.5	181.0	157.0	161.0	164.0	172.0
54.0	0.0	18.0	170.0	178.0	181.0	171.0	178.0	161.86	175.0	155.0	170.0	177.0	175.0	157.0	157.0	170.0	158.0	139.0	157.0	139.0	160.0	146.0	142.0	145.0	160.0	152.0	174.0	162.0	185.0	165.0	177.0	159.88	184.0	181.0	161.0	195.0	168.0	170.0	144.0	146.0	152.0	155.0	170.5	181.0	157.0	161.0	164.0	172.0	155.0
54.0	0.0	19.0	178.0	181.0	171.0	178.0	161.86	175.0	155.0	170.0	177.0	175.0	157.0	157.0	170.0	158.0	139.0	157.0	139.0	160.0	146.0	142.0	145.0	160.0	152.0	174.0	162.0	185.0	165.0	177.0	159.88	184.0	181.0	161.0	195.0	168.0	170.0	144.0	146.0	152.0	155.0	170.5	181.0	157.0	161.0	164.0	172.0	155.0	181.0
54.0	0.0	20.0	181.0	171.0	178.0	161.86	175.0	155.0	170.0	177.0	175.0	157.0	157.0	170.0	158.0	139.0	157.0	139.0	160.0	146.0	142.0	145.0	160.0	152.0	174.0	162.0	185.0	165.0	177.0	159.88	184.0	181.0	161.0	195.0	168.0	170.0	144.0	146.0	152.0	155.0	170.5	181.0	157.0	161.0	164.0	172.0	155.0	181.0	164.0
54.0	0.0	21.0	171.0	178.0	161.86	175.0	155.0	170.0	177.0	175.0	157.0	157.0	170.0	158.0	139.0	157.0	139.0	160.0	146.0	142.0	145.0	160.0	152.0	174.0	162.0	185.0	165.0	177.0	159.88	184.0	181.0	161.0	195.0	168.0	170.0	144.0	146.0	152.0	155.0	170.5	181.0	157.0	161.0	164.0	172.0	155.0	181.0	164.0	177.0
54.0	0.0	22.0	178.0	161.86	175.0	155.0	170.0	177.0	175.0	157.0	157.0	170.0	158.0	139.0	157.0	139.0	160.0	146.0	142.0	145.0	160.0	152.0	174.0	162.0	185.0	165.0	177.0	159.88	184.0	181.0	161.0	195.0	168.0	170.0	144.0	146.0	152.0	155.0	170.5	181.0	157.0	161.0	164.0	172.0	155.0	181.0	164.0	177.0	174.0
54.0	0.0	23.0	161.86	175.0	155.0	170.0	177.0	175.0	157.0	157.0	170.0	158.0	139.0	157.0	139.0	160.0	146.0	142.0	145.0	160.0	152.0	174.0	162.0	185.0	165.0	177.0	159.88	184.0	181.0	161.0	195.0	168.0	170.0	144.0	146.0	152.0	155.0	170.5	181.0	157.0	161.0	164.0	172.0	155.0	181.0	164.0	177.0	174.0	171.0
55.0	0.0	0.0	175.0	155.0	170.0	177.0	175.0	157.0	157.0	170.0	158.0	139.0	157.0	139.0	160.0	146.0	142.0	145.0	160.0	152.0	174.0	162.0	185.0	165.0	177.0	159.88	184.0	181.0	161.0	195.0	168.0	170.0	144.0	146.0	152.0	155.0	170.5	181.0	157.0	161.0	164.0	172.0	155.0	181.0	164.0	177.0	174.0	171.0	168.0
55.0	0.0	1.0	155.0	170.0	177.0	175.0	157.0	157.0	170.0	158.0	139.0	157.0	139.0	160.0	146.0	142.0	145.0	160.0	152.0	174.0	162.0	185.0	165.0	177.0	159.88	184.0	181.0	161.0	195.0	168.0	170.0	144.0	146.0	152.0	155.0	170.5	181.0	157.0	161.0	164.0	172.0	155.0	181.0	164.0	177.0	174.0	171.0	168.0	163.925
55.0	0.0	2.0	170.0	177.0	175.0	157.0	157.0	170.0	158.0	139.0	157.0	139.0	160.0	146.0	142.0	145.0	160.0	152.0	174.0	162.0	185.0	165.0	177.0	159.88	184.0	181.0	161.0	195.0	168.0	170.0	144.0	146.0	152.0	155.0	170.5	181.0	157.0	161.0	164.0	172.0	155.0	181.0	164.0	177.0	174.0	171.0	168.0	163.925	161.0
55.0	0.0	3.0	177.0	175.0	157.0	157.0	170.0	158.0	139.0	157.0	139.0	160.0	146.0	142.0	145.0	160.0	152.0	174.0	162.0	185.0	165.0	177.0	159.88	184.0	181.0	161.0	195.0	168.0	170.0	144.0	146.0	152.0	155.0	170.5	181.0	157.0	161.0	164.0	172.0	155.0	181.0	164.0	177.0	174.0	171.0	168.0	163.925	161.0	171.0
55.0	0.0	4.0	175.0	157.0	157.0	170.0	158.0	139.0	157.0	139.0	160.0	146.0	142.0	145.0	160.0	152.0	174.0	162.0	185.0	165.0	177.0	159.88	184.0	181.0	161.0	195.0	168.0	170.0	144.0	146.0	152.0	155.0	170.5	181.0	157.0	161.0	164.0	172.0	155.0	181.0	164.0	177.0	174.0	171.0	168.0	163.925	161.0	171.0	191.0
55.0	0.0	5.0	157.0	157.0	170.0	158.0	139.0	157.0	139.0	160.0	146.0	142.0	145.0	160.0	152.0	174.0	162.0	185.0	165.0	177.0	159.88	184.0	181.0	161.0	195.0	168.0	170.0	144.0	146.0	152.0	155.0	170.5	181.0	157.0	161.0	164.0	172.0	155.0	181.0	164.0	177.0	174.0	171.0	168.0	163.925	161.0	171.0	191.0	173.0
55.0	0.0	6.0	157.0	170.0	158.0	139.0	157.0	139.0	160.0	146.0	142.0	145.0	160.0	152.0	174.0	162.0	185.0	165.0	177.0	159.88	184.0	181.0	161.0	195.0	168.0	170.0	144.0	146.0	152.0	155.0	170.5	181.0	157.0	161.0	164.0	172.0	155.0	181.0	164.0	177.0	174.0	171.0	168.0	163.925	161.0	171.0	191.0	173.0	165.0
55.0	0.0	7.0	170.0	158.0	139.0	157.0	139.0	160.0	146.0	142.0	145.0	160.0	152.0	174.0	162.0	185.0	165.0	177.0	159.88	184.0	181.0	161.0	195.0	168.0	170.0	144.0	146.0	152.0	155.0	170.5	181.0	157.0	161.0	164.0	172.0	155.0	181.0	164.0	177.0	174.0	171.0	168.0	163.925	161.0	171.0	191.0	173.0	165.0	156.0
55.0	0.0	8.0	158.0	139.0	157.0	139.0	160.0	146.0	142.0	145.0	160.0	152.0	174.0	162.0	185.0	165.0	177.0	159.88	184.0	181.0	161.0	195.0	168.0	170.0	144.0	146.0	152.0	155.0	170.5	181.0	157.0	161.0	164.0	172.0	155.0	181.0	164.0	177.0	174.0	171.0	168.0	163.925	161.0	171.0	191.0	173.0	165.0	156.0	172.0
55.0	0.0	9.0	139.0	157.0	139.0	160.0	146.0	142.0	145.0	160.0	152.0	174.0	162.0	185.0	165.0	177.0	159.88	184.0	181.0	161.0	195.0	168.0	170.0	144.0	146.0	152.0	155.0	170.5	181.0	157.0	161.0	164.0	172.0	155.0	181.0	164.0	177.0	174.0	171.0	168.0	163.925	161.0	171.0	191.0	173.0	165.0	156.0	172.0	158.0
55.0	0.0	10.0	157.0	139.0	160.0	146.0	142.0	145.0	160.0	152.0	174.0	162.0	185.0	165.0	177.0	159.88	184.0	181.0	161.0	195.0	168.0	170.0	144.0	146.0	152.0	155.0	170.5	181.0	157.0	161.0	164.0	172.0	155.0	181.0	164.0	177.0	174.0	171.0	168.0	163.925	161.0	171.0	191.0	173.0	165.0	156.0	172.0	158.0	159.0
55.0	0.0	11.0	139.0	160.0	146.0	142.0	145.0	160.0	152.0	174.0	162.0	185.0	165.0	177.0	159.88	184.0	181.0	161.0	195.0	168.0	170.0	144.0	146.0	152.0	155.0	170.5	181.0	157.0	161.0	164.0	172.0	155.0	181.0	164.0	177.0	174.0	171.0	168.0	163.925	161.0	171.0	191.0	173.0	165.0	156.0	172.0	158.0	159.0	202.0
55.0	0.0	12.0	160.0	146.0	142.0	145.0	160.0	152.0	174.0	162.0	185.0	165.0	177.0	159.88	184.0	181.0	161.0	195.0	168.0	170.0	144.0	146.0	152.0	155.0	170.5	181.0	157.0	161.0	164.0	172.0	155.0	181.0	164.0	177.0	174.0	171.0	168.0	163.925	161.0	171.0	191.0	173.0	165.0	156.0	172.0	158.0	159.0	202.0	184.0
55.0	0.0	13.0	146.0	142.0	145.0	160.0	152.0	174.0	162.0	185.0	165.0	177.0	159.88	184.0	181.0	161.0	195.0	168.0	170.0	144.0	146.0	152.0	155.0	170.5	181.0	157.0	161.0	164.0	172.0	155.0	181.0	164.0	177.0	174.0	171.0	168.0	163.925	161.0	171.0	191.0	173.0	165.0	156.0	172.0	158.0	159.0	202.0	184.0	180.0
55.0	0.0	14.0	142.0	145.0	160.0	152.0	174.0	162.0	185.0	165.0	177.0	159.88	184.0	181.0	161.0	195.0	168.0	170.0	144.0	146.0	152.0	155.0	170.5	181.0	157.0	161.0	164.0	172.0	155.0	181.0	164.0	177.0	174.0	171.0	168.0	163.925	161.0	171.0	191.0	173.0	165.0	156.0	172.0	158.0	159.0	202.0	184.0	180.0	179.0
55.0	0.0	15.0	145.0	160.0	152.0	174.0	162.0	185.0	165.0	177.0	159.88	184.0	181.0	161.0	195.0	168.0	170.0	144.0	146.0	152.0	155.0	170.5	181.0	157.0	161.0	164.0	172.0	155.0	181.0	164.0	177.0	174.0	171.0	168.0	163.925	161.0	171.0	191.0	173.0	165.0	156.0	172.0	158.0	159.0	202.0	184.0	180.0	179.0	190.0
55.0	0.0	16.0	160.0	152.0	174.0	162.0	185.0	165.0	177.0	159.88	184.0	181.0	161.0	195.0	168.0	170.0	144.0	146.0	152.0	155.0	170.5	181.0	157.0	161.0	164.0	172.0	155.0	181.0	164.0	177.0	174.0	171.0	168.0	163.925	161.0	171.0	191.0	173.0	165.0	156.0	172.0	158.0	159.0	202.0	184.0	180.0	179.0	190.0	184.0
55.0	0.0	17.0	152.0	174.0	162.0	185.0	165.0	177.0	159.88	184.0	181.0	161.0	195.0	168.0	170.0	144.0	146.0	152.0	155.0	170.5	181.0	157.0	161.0	164.0	172.0	155.0	181.0	164.0	177.0	174.0	171.0	168.0	163.925	161.0	171.0	191.0	173.0	165.0	156.0	172.0	158.0	159.0	202.0	184.0	180.0	179.0	190.0	184.0	171.0
55.0	0.0	18.0	174.0	162.0	185.0	165.0	177.0	159.88	184.0	181.0	161.0	195.0	168.0	170.0	144.0	146.0	152.0	155.0	170.5	181.0	157.0	161.0	164.0	172.0	155.0	181.0	164.0	177.0	174.0	171.0	168.0	163.925	161.0	171.0	191.0	173.0	165.0	156.0	172.0	158.0	159.0	202.0	184.0	180.0	179.0	190.0	184.0	171.0	191.0
55.0	0.0	19.0	162.0	185.0	165.0	177.0	159.88	184.0	181.0	161.0	195.0	168.0	170.0	144.0	146.0	152.0	155.0	170.5	181.0	157.0	161.0	164.0	172.0	155.0	181.0	164.0	177.0	174.0	171.0	168.0	163.925	161.0	171.0	191.0	173.0	165.0	156.0	172.0	158.0	159.0	202.0	184.0	180.0	179.0	190.0	184.0	171.0	191.0	176.0
55.0	0.0	20.0	185.0	165.0	177.0	159.88	184.0	181.0	161.0	195.0	168.0	170.0	144.0	146.0	152.0	155.0	170.5	181.0	157.0	161.0	164.0	172.0	155.0	181.0	164.0	177.0	174.0	171.0	168.0	163.925	161.0	171.0	191.0	173.0	165.0	156.0	172.0	158.0	159.0	202.0	184.0	180.0	179.0	190.0	184.0	171.0	191.0	176.0	192.0
55.0	0.0	21.0	165.0	177.0	159.88	184.0	181.0	161.0	195.0	168.0	170.0	144.0	146.0	152.0	155.0	170.5	181.0	157.0	161.0	164.0	172.0	155.0	181.0	164.0	177.0	174.0	171.0	168.0	163.925	161.0	171.0	191.0	173.0	165.0	156.0	172.0	158.0	159.0	202.0	184.0	180.0	179.0	190.0	184.0	171.0	191.0	176.0	192.0	181.0
55.0	0.0	22.0	177.0	159.88	184.0	181.0	161.0	195.0	168.0	170.0	144.0	146.0	152.0	155.0	170.5	181.0	157.0	161.0	164.0	172.0	155.0	181.0	164.0	177.0	174.0	171.0	168.0	163.925	161.0	171.0	191.0	173.0	165.0	156.0	172.0	158.0	159.0	202.0	184.0	180.0	179.0	190.0	184.0	171.0	191.0	176.0	192.0	181.0	189.0
55.0	0.0	23.0	159.88	184.0	181.0	161.0	195.0	168.0	170.0	144.0	146.0	152.0	155.0	170.5	181.0	157.0	161.0	164.0	172.0	155.0	181.0	164.0	177.0	174.0	171.0	168.0	163.925	161.0	171.0	191.0	173.0	165.0	156.0	172.0	158.0	159.0	202.0	184.0	180.0	179.0	190.0	184.0	171.0	191.0	176.0	192.0	181.0	189.0	159.0
56.0	0.0	0.0	184.0	181.0	161.0	195.0	168.0	170.0	144.0	146.0	152.0	155.0	170.5	181.0	157.0	161.0	164.0	172.0	155.0	181.0	164.0	177.0	174.0	171.0	168.0	163.925	161.0	171.0	191.0	173.0	165.0	156.0	172.0	158.0	159.0	202.0	184.0	180.0	179.0	190.0	184.0	171.0	191.0	176.0	192.0	181.0	189.0	159.0	173.0
56.0	0.0	1.0	181.0	161.0	195.0	168.0	170.0	144.0	146.0	152.0	155.0	170.5	181.0	157.0	161.0	164.0	172.0	155.0	181.0	164.0	177.0	174.0	171.0	168.0	163.925	161.0	171.0	191.0	173.0	165.0	156.0	172.0	158.0	159.0	202.0	184.0	180.0	179.0	190.0	184.0	171.0	191.0	176.0	192.0	181.0	189.0	159.0	173.0	163.925
56.0	0.0	2.0	161.0	195.0	168.0	170.0	144.0	146.0	152.0	155.0	170.5	181.0	157.0	161.0	164.0	172.0	155.0	181.0	164.0	177.0	174.0	171.0	168.0	163.925	161.0	171.0	191.0	173.0	165.0	156.0	172.0	158.0	159.0	202.0	184.0	180.0	179.0	190.0	184.0	171.0	191.0	176.0	192.0	181.0	189.0	159.0	173.0	163.925	164.0
56.0	0.0	3.0	195.0	168.0	170.0	144.0	146.0	152.0	155.0	170.5	181.0	157.0	161.0	164.0	172.0	155.0	181.0	164.0	177.0	174.0	171.0	168.0	163.925	161.0	171.0	191.0	173.0	165.0	156.0	172.0	158.0	159.0	202.0	184.0	180.0	179.0	190.0	184.0	171.0	191.0	176.0	192.0	181.0	189.0	159.0	173.0	163.925	164.0	190.0
56.0	0.0	4.0	168.0	170.0	144.0	146.0	152.0	155.0	170.5	181.0	157.0	161.0	164.0	172.0	155.0	181.0	164.0	177.0	174.0	171.0	168.0	163.925	161.0	171.0	191.0	173.0	165.0	156.0	172.0	158.0	159.0	202.0	184.0	180.0	179.0	190.0	184.0	171.0	191.0	176.0	192.0	181.0	189.0	159.0	173.0	163.925	164.0	190.0	152.0
56.0	0.0	5.0	170.0	144.0	146.0	152.0	155.0	170.5	181.0	157.0	161.0	164.0	172.0	155.0	181.0	164.0	177.0	174.0	171.0	168.0	163.925	161.0	171.0	191.0	173.0	165.0	156.0	172.0	158.0	159.0	202.0	184.0	180.0	179.0	190.0	184.0	171.0	191.0	176.0	192.0	181.0	189.0	159.0	173.0	163.925	164.0	190.0	152.0	185.0
56.0	0.0	6.0	144.0	146.0	152.0	155.0	170.5	181.0	157.0	161.0	164.0	172.0	155.0	181.0	164.0	177.0	174.0	171.0	168.0	163.925	161.0	171.0	191.0	173.0	165.0	156.0	172.0	158.0	159.0	202.0	184.0	180.0	179.0	190.0	184.0	171.0	191.0	176.0	192.0	181.0	189.0	159.0	173.0	163.925	164.0	190.0	152.0	185.0	176.0
56.0	0.0	7.0	146.0	152.0	155.0	170.5	181.0	157.0	161.0	164.0	172.0	155.0	181.0	164.0	177.0	174.0	171.0	168.0	163.925	161.0	171.0	191.0	173.0	165.0	156.0	172.0	158.0	159.0	202.0	184.0	180.0	179.0	190.0	184.0	171.0	191.0	176.0	192.0	181.0	189.0	159.0	173.0	163.925	164.0	190.0	152.0	185.0	176.0	160.0
56.0	0.0	8.0	152.0	155.0	170.5	181.0	157.0	161.0	164.0	172.0	155.0	181.0	164.0	177.0	174.0	171.0	168.0	163.925	161.0	171.0	191.0	173.0	165.0	156.0	172.0	158.0	159.0	202.0	184.0	180.0	179.0	190.0	184.0	171.0	191.0	176.0	192.0	181.0	189.0	159.0	173.0	163.925	164.0	190.0	152.0	185.0	176.0	160.0	179.0
56.0	0.0	9.0	155.0	170.5	181.0	157.0	161.0	164.0	172.0	155.0	181.0	164.0	177.0	174.0	171.0	168.0	163.925	161.0	171.0	191.0	173.0	165.0	156.0	172.0	158.0	159.0	202.0	184.0	180.0	179.0	190.0	184.0	171.0	191.0	176.0	192.0	181.0	189.0	159.0	173.0	163.925	164.0	190.0	152.0	185.0	176.0	160.0	179.0	275.0
56.0	0.0	10.0	170.5	181.0	157.0	161.0	164.0	172.0	155.0	181.0	164.0	177.0	174.0	171.0	168.0	163.925	161.0	171.0	191.0	173.0	165.0	156.0	172.0	158.0	159.0	202.0	184.0	180.0	179.0	190.0	184.0	171.0	191.0	176.0	192.0	181.0	189.0	159.0	173.0	163.925	164.0	190.0	152.0	185.0	176.0	160.0	179.0	275.0	508.0
56.0	0.0	11.0	181.0	157.0	161.0	164.0	172.0	155.0	181.0	164.0	177.0	174.0	171.0	168.0	163.925	161.0	171.0	191.0	173.0	165.0	156.0	172.0	158.0	159.0	202.0	184.0	180.0	179.0	190.0	184.0	171.0	191.0	176.0	192.0	181.0	189.0	159.0	173.0	163.925	164.0	190.0	152.0	185.0	176.0	160.0	179.0	275.0	508.0	648.0
56.0	0.0	12.0	157.0	161.0	164.0	172.0	155.0	181.0	164.0	177.0	174.0	171.0	168.0	163.925	161.0	171.0	191.0	173.0	165.0	156.0	172.0	158.0	159.0	202.0	184.0	180.0	179.0	190.0	184.0	171.0	191.0	176.0	192.0	181.0	189.0	159.0	173.0	163.925	164.0	190.0	152.0	185.0	176.0	160.0	179.0	275.0	508.0	648.0	662.0
56.0	0.0	13.0	161.0	164.0	172.0	155.0	181.0	164.0	177.0	174.0	171.0	168.0	163.925	161.0	171.0	191.0	173.0	165.0	156.0	172.0	158.0	159.0	202.0	184.0	180.0	179.0	190.0	184.0	171.0	191.0	176.0	192.0	181.0	189.0	159.0	173.0	163.925	164.0	190.0	152.0	185.0	176.0	160.0	179.0	275.0	508.0	648.0	662.0	670.0
56.0	0.0	14.0	164.0	172.0	155.0	181.0	164.0	177.0	174.0	171.0	168.0	163.925	161.0	171.0	191.0	173.0	165.0	156.0	172.0	158.0	159.0	202.0	184.0	180.0	179.0	190.0	184.0	171.0	191.0	176.0	192.0	181.0	189.0	159.0	173.0	163.925	164.0	190.0	152.0	185.0	176.0	160.0	179.0	275.0	508.0	648.0	662.0	670.0	674.0
56.0	0.0	15.0	172.0	155.0	181.0	164.0	177.0	174.0	171.0	168.0	163.925	161.0	171.0	191.0	173.0	165.0	156.0	172.0	158.0	159.0	202.0	184.0	180.0	179.0	190.0	184.0	171.0	191.0	176.0	192.0	181.0	189.0	159.0	173.0	163.925	164.0	190.0	152.0	185.0	176.0	160.0	179.0	275.0	508.0	648.0	662.0	670.0	674.0	695.0
56.0	0.0	16.0	155.0	181.0	164.0	177.0	174.0	171.0	168.0	163.925	161.0	171.0	191.0	173.0	165.0	156.0	172.0	158.0	159.0	202.0	184.0	180.0	179.0	190.0	184.0	171.0	191.0	176.0	192.0	181.0	189.0	159.0	173.0	163.925	164.0	190.0	152.0	185.0	176.0	160.0	179.0	275.0	508.0	648.0	662.0	670.0	674.0	695.0	643.0
56.0	0.0	17.0	181.0	164.0	177.0	174.0	171.0	168.0	163.925	161.0	171.0	191.0	173.0	165.0	156.0	172.0	158.0	159.0	202.0	184.0	180.0	179.0	190.0	184.0	171.0	191.0	176.0	192.0	181.0	189.0	159.0	173.0	163.925	164.0	190.0	152.0	185.0	176.0	160.0	179.0	275.0	508.0	648.0	662.0	670.0	674.0	695.0	643.0	651.0
56.0	0.0	18.0	164.0	177.0	174.0	171.0	168.0	163.925	161.0	171.0	191.0	173.0	165.0	156.0	172.0	158.0	159.0	202.0	184.0	180.0	179.0	190.0	184.0	171.0	191.0	176.0	192.0	181.0	189.0	159.0	173.0	163.925	164.0	190.0	152.0	185.0	176.0	160.0	179.0	275.0	508.0	648.0	662.0	670.0	674.0	695.0	643.0	651.0	626.0
56.0	0.0	19.0	177.0	174.0	171.0	168.0	163.925	161.0	171.0	191.0	173.0	165.0	156.0	172.0	158.0	159.0	202.0	184.0	180.0	179.0	190.0	184.0	171.0	191.0	176.0	192.0	181.0	189.0	159.0	173.0	163.925	164.0	190.0	152.0	185.0	176.0	160.0	179.0	275.0	508.0	648.0	662.0	670.0	674.0	695.0	643.0	651.0	626.0	512.0
56.0	0.0	20.0	174.0	171.0	168.0	163.925	161.0	171.0	191.0	173.0	165.0	156.0	172.0	158.0	159.0	202.0	184.0	180.0	179.0	190.0	184.0	171.0	191.0	176.0	192.0	181.0	189.0	159.0	173.0	163.925	164.0	190.0	152.0	185.0	176.0	160.0	179.0	275.0	508.0	648.0	662.0	670.0	674.0	695.0	643.0	651.0	626.0	512.0	403.0
56.0	0.0	21.0	171.0	168.0	163.925	161.0	171.0	191.0	173.0	165.0	156.0	172.0	158.0	159.0	202.0	184.0	180.0	179.0	190.0	184.0	171.0	191.0	176.0	192.0	181.0	189.0	159.0	173.0	163.925	164.0	190.0	152.0	185.0	176.0	160.0	179.0	275.0	508.0	648.0	662.0	670.0	674.0	695.0	643.0	651.0	626.0	512.0	403.0	301.0
56.0	0.0	22.0	168.0	163.925	161.0	171.0	191.0	173.0	165.0	156.0	172.0	158.0	159.0	202.0	184.0	180.0	179.0	190.0	184.0	171.0	191.0	176.0	192.0	181.0	189.0	159.0	173.0	163.925	164.0	190.0	152.0	185.0	176.0	160.0	179.0	275.0	508.0	648.0	662.0	670.0	674.0	695.0	643.0	651.0	626.0	512.0	403.0	301.0	242.0
56.0	0.0	23.0	163.925	161.0	171.0	191.0	173.0	165.0	156.0	172.0	158.0	159.0	202.0	184.0	180.0	179.0	190.0	184.0	171.0	191.0	176.0	192.0	181.0	189.0	159.0	173.0	163.925	164.0	190.0	152.0	185.0	176.0	160.0	179.0	275.0	508.0	648.0	662.0	670.0	674.0	695.0	643.0	651.0	626.0	512.0	403.0	301.0	242.0	242.0
57.0	0.0	0.0	161.0	171.0	191.0	173.0	165.0	156.0	172.0	158.0	159.0	202.0	184.0	180.0	179.0	190.0	184.0	171.0	191.0	176.0	192.0	181.0	189.0	159.0	173.0	163.925	164.0	190.0	152.0	185.0	176.0	160.0	179.0	275.0	508.0	648.0	662.0	670.0	674.0	695.0	643.0	651.0	626.0	512.0	403.0	301.0	242.0	242.0	228.0
57.0	0.0	1.0	171.0	191.0	173.0	165.0	156.0	172.0	158.0	159.0	202.0	184.0	180.0	179.0	190.0	184.0	171.0	191.0	176.0	192.0	181.0	189.0	159.0	173.0	163.925	164.0	190.0	152.0	185.0	176.0	160.0	179.0	275.0	508.0	648.0	662.0	670.0	674.0	695.0	643.0	651.0	626.0	512.0	403.0	301.0	242.0	242.0	228.0	212.03500000000005
[truncated: 16,174 more rows]
[truncated: 2 more columns]
