# Supplementary material for: Predicting energy use in construction using Extreme Gradient Boosting
Source: PeerJ Comput Sci. 2023 Aug 7;9:e1500. doi: 10.7717/peerj-cs.1500 (PMC10496006; doi:10.7717/peerj-cs.1500)
Supplement: Supplemental Information 1 [file peerj-cs-09-1500-s001.zip › energy_consumption_dataset.csv]

data	value
2015-01-01 00:00:00	222.0
2015-01-01 01:00:00	236.0
2015-01-01 02:00:00	222.0
2015-01-01 03:00:00	198.0
2015-01-01 04:00:00	237.0
2015-01-01 05:00:00	216.0
2015-01-01 06:00:00	176.0
2015-01-01 07:00:00	216.0
2015-01-01 08:00:00	218.0
2015-01-01 09:00:00	223.0
2015-01-01 10:00:00	238.0
2015-01-01 11:00:00	221.0
2015-01-01 12:00:00	231.0
2015-01-01 13:00:00	232.0
2015-01-01 14:00:00	239.0
2015-01-01 15:00:00	255.52
2015-01-01 16:00:00	228.0
2015-01-01 17:00:00	291.0
2015-01-01 18:00:00	233.0
2015-01-01 19:00:00	213.0
2015-01-01 20:00:00	219.0
2015-01-01 21:00:00	210.0
2015-01-01 22:00:00	204.0
2015-01-01 23:00:00	157.34
2015-01-02 00:00:00	216.0
2015-01-02 01:00:00	197.0
2015-01-02 02:00:00	209.0
2015-01-02 03:00:00	183.0
2015-01-02 04:00:00	282.0
2015-01-02 05:00:00	184.5
2015-01-02 06:00:00	195.5
2015-01-02 07:00:00	214.0
2015-01-02 08:00:00	220.0
2015-01-02 09:00:00	258.0
2015-01-02 10:00:00	214.0
2015-01-02 11:00:00	247.0
2015-01-02 12:00:00	273.0
2015-01-02 13:00:00	265.08
2015-01-02 14:00:00	239.0
2015-01-02 15:00:00	254.76
2015-01-02 16:00:00	225.0
2015-01-02 17:00:00	291.0
2015-01-02 18:00:00	233.0
2015-01-02 19:00:00	247.0
2015-01-02 20:00:00	203.0
2015-01-02 21:00:00	198.0
2015-01-02 22:00:00	224.0
2015-01-02 23:00:00	157.34
2015-01-03 00:00:00	210.0
2015-01-03 01:00:00	190.0
2015-01-03 02:00:00	159.0
2015-01-03 03:00:00	249.0
2015-01-03 04:00:00	244.0
2015-01-03 05:00:00	153.0
2015-01-03 06:00:00	215.0
2015-01-03 07:00:00	152.0
2015-01-03 08:00:00	265.0
2015-01-03 09:00:00	198.0
2015-01-03 10:00:00	159.0
2015-01-03 11:00:00	205.0
2015-01-03 12:00:00	292.0
2015-01-03 13:00:00	236.0
2015-01-03 14:00:00	178.0
2015-01-03 15:00:00	254.0
2015-01-03 16:00:00	222.0
2015-01-03 17:00:00	196.0
2015-01-03 18:00:00	292.0
2015-01-03 19:00:00	183.0
2015-01-03 20:00:00	207.0
2015-01-03 21:00:00	221.0
2015-01-03 22:00:00	246.0
2015-01-03 23:00:00	157.34
2015-01-04 00:00:00	528.0
2015-01-04 01:00:00	273.0
2015-01-04 02:00:00	191.0
2015-01-04 03:00:00	189.0
2015-01-04 04:00:00	199.0
2015-01-04 05:00:00	183.0
2015-01-04 06:00:00	211.0
2015-01-04 07:00:00	271.0
2015-01-04 08:00:00	574.0
2015-01-04 09:00:00	610.0
2015-01-04 10:00:00	1001.0
2015-01-04 11:00:00	895.0
2015-01-04 12:00:00	860.0
2015-01-04 13:00:00	833.0
2015-01-04 14:00:00	754.0
2015-01-04 15:00:00	892.0
2015-01-04 16:00:00	853.0
2015-01-04 17:00:00	729.0
2015-01-04 18:00:00	708.0
2015-01-04 19:00:00	380.0
2015-01-04 20:00:00	287.0
2015-01-04 21:00:00	358.0
2015-01-04 22:00:00	369.0
2015-01-04 23:00:00	167.89
2015-01-05 00:00:00	528.0
2015-01-05 01:00:00	273.0
2015-01-05 02:00:00	227.0
2015-01-05 03:00:00	285.0
2015-01-05 04:00:00	241.0
2015-01-05 05:00:00	189.0
2015-01-05 06:00:00	220.0
2015-01-05 07:00:00	283.0
2015-01-05 08:00:00	563.12
2015-01-05 09:00:00	1063.0
2015-01-05 10:00:00	917.0
2015-01-05 11:00:00	929.0
2015-01-05 12:00:00	949.0
2015-01-05 13:00:00	952.0
2015-01-05 14:00:00	932.12
2015-01-05 15:00:00	963.0
2015-01-05 16:00:00	893.0
2015-01-05 17:00:00	788.0
2015-01-05 18:00:00	557.0
2015-01-05 19:00:00	475.12
2015-01-05 20:00:00	366.0
2015-01-05 21:00:00	325.0
2015-01-05 22:00:00	279.0
2015-01-05 23:00:00	255.91
2015-01-06 00:00:00	241.0
2015-01-06 01:00:00	231.0
2015-01-06 02:00:00	244.0
2015-01-06 03:00:00	221.0
2015-01-06 04:00:00	236.0
2015-01-06 05:00:00	214.0
2015-01-06 06:00:00	238.0
2015-01-06 07:00:00	371.0
2015-01-06 08:00:00	692.0
2015-01-06 09:00:00	921.0
2015-01-06 10:00:00	985.0
2015-01-06 11:00:00	1002.0
2015-01-06 12:00:00	937.0
2015-01-06 13:00:00	983.0
2015-01-06 14:00:00	980.0
2015-01-06 15:00:00	941.0
2015-01-06 16:00:00	928.12
2015-01-06 17:00:00	800.12
2015-01-06 18:00:00	595.0
2015-01-06 19:00:00	439.0
2015-01-06 20:00:00	401.0
2015-01-06 21:00:00	333.0
2015-01-06 22:00:00	276.0
2015-01-06 23:00:00	264.91
2015-01-07 00:00:00	250.0
2015-01-07 01:00:00	262.0
2015-01-07 02:00:00	248.0
2015-01-07 03:00:00	254.0
2015-01-07 04:00:00	244.0
2015-01-07 05:00:00	268.0
2015-01-07 06:00:00	249.0
2015-01-07 07:00:00	361.0
2015-01-07 08:00:00	678.0
2015-01-07 09:00:00	926.0
2015-01-07 10:00:00	946.0
2015-01-07 11:00:00	995.0
2015-01-07 12:00:00	883.0
2015-01-07 13:00:00	976.0
2015-01-07 14:00:00	924.0
2015-01-07 15:00:00	944.0
2015-01-07 16:00:00	905.0
2015-01-07 17:00:00	803.0
2015-01-07 18:00:00	545.0
2015-01-07 19:00:00	476.0
2015-01-07 20:00:00	383.0
2015-01-07 21:00:00	349.0
2015-01-07 22:00:00	251.0
2015-01-07 23:00:00	274.94
2015-01-08 00:00:00	231.0
2015-01-08 01:00:00	259.12
2015-01-08 02:00:00	239.0
2015-01-08 03:00:00	252.0
2015-01-08 04:00:00	225.0
2015-01-08 05:00:00	229.0
2015-01-08 06:00:00	233.0
2015-01-08 07:00:00	362.0
2015-01-08 08:00:00	674.12
2015-01-08 09:00:00	879.0
2015-01-08 10:00:00	948.0
2015-01-08 11:00:00	977.0
2015-01-08 12:00:00	884.0
2015-01-08 13:00:00	965.16
2015-01-08 14:00:00	918.0
2015-01-08 15:00:00	935.12
2015-01-08 16:00:00	890.0
2015-01-08 17:00:00	794.0
2015-01-08 18:00:00	548.0
2015-01-08 19:00:00	425.0
2015-01-08 20:00:00	387.0
2015-01-08 21:00:00	303.0
2015-01-08 22:00:00	294.0
2015-01-08 23:00:00	266.44
2015-01-09 00:00:00	256.0
2015-01-09 01:00:00	233.0
2015-01-09 02:00:00	254.0
2015-01-09 03:00:00	230.0
2015-01-09 04:00:00	239.0
2015-01-09 05:00:00	224.0
2015-01-09 06:00:00	233.0
2015-01-09 07:00:00	368.0
2015-01-09 08:00:00	696.0
2015-01-09 09:00:00	896.0
2015-01-09 10:00:00	942.12
2015-01-09 11:00:00	945.0
2015-01-09 12:00:00	908.0
2015-01-09 13:00:00	949.0
2015-01-09 14:00:00	927.0
2015-01-09 15:00:00	915.0
2015-01-09 16:00:00	882.0
2015-01-09 17:00:00	739.12
2015-01-09 18:00:00	531.0
2015-01-09 19:00:00	415.0
2015-01-09 20:00:00	307.0
2015-01-09 21:00:00	283.0
2015-01-09 22:00:00	277.0
2015-01-09 23:00:00	257.94
2015-01-10 00:00:00	263.0
2015-01-10 01:00:00	228.0
2015-01-10 02:00:00	227.0
2015-01-10 03:00:00	226.0
2015-01-10 04:00:00	237.0
2015-01-10 05:00:00	208.0
2015-01-10 06:00:00	208.0
2015-01-10 07:00:00	216.0
2015-01-10 08:00:00	268.0
2015-01-10 09:00:00	306.0
2015-01-10 10:00:00	304.0
2015-01-10 11:00:00	339.0
2015-01-10 12:00:00	286.0
2015-01-10 13:00:00	306.0
2015-01-10 14:00:00	298.0
2015-01-10 15:00:00	307.0
2015-01-10 16:00:00	304.0
2015-01-10 17:00:00	325.0
2015-01-10 18:00:00	274.0
2015-01-10 19:00:00	259.0
2015-01-10 20:00:00	257.0
2015-01-10 21:00:00	253.0
2015-01-10 22:00:00	214.0
2015-01-10 23:00:00	219.83
2015-01-11 00:00:00	231.0
2015-01-11 01:00:00	220.0
2015-01-11 02:00:00	231.0
2015-01-11 03:00:00	229.0
2015-01-11 04:00:00	223.0
2015-01-11 05:00:00	231.0
2015-01-11 06:00:00	224.0
2015-01-11 07:00:00	215.0
2015-01-11 08:00:00	233.0
2015-01-11 09:00:00	266.0
2015-01-11 10:00:00	237.0
2015-01-11 11:00:00	284.0
2015-01-11 12:00:00	264.0
2015-01-11 13:00:00	253.0
2015-01-11 14:00:00	264.0
2015-01-11 15:00:00	280.0
2015-01-11 16:00:00	247.0
2015-01-11 17:00:00	271.0
2015-01-11 18:00:00	267.0
2015-01-11 19:00:00	231.0
2015-01-11 20:00:00	251.0
2015-01-11 21:00:00	228.0
2015-01-11 22:00:00	227.0
2015-01-11 23:00:00	219.83
2015-01-12 00:00:00	251.5
2015-01-12 01:00:00	239.0
2015-01-12 02:00:00	244.5
2015-01-12 03:00:00	236.5
2015-01-12 04:00:00	243.5
2015-01-12 05:00:00	222.5
2015-01-12 06:00:00	243.5
2015-01-12 07:00:00	353.0
2015-01-12 08:00:00	638.0
2015-01-12 09:00:00	954.12
2015-01-12 10:00:00	977.0
2015-01-12 11:00:00	1000.0
2015-01-12 12:00:00	918.0
2015-01-12 13:00:00	983.12
2015-01-12 14:00:00	980.0
2015-01-12 15:00:00	977.0
2015-01-12 16:00:00	961.0
2015-01-12 17:00:00	817.0
2015-01-12 18:00:00	585.0
2015-01-12 19:00:00	470.0
2015-01-12 20:00:00	374.0
2015-01-12 21:00:00	323.0
2015-01-12 22:00:00	291.0
2015-01-12 23:00:00	256.91
2015-01-13 00:00:00	247.0
2015-01-13 01:00:00	245.0
2015-01-13 02:00:00	235.0
2015-01-13 03:00:00	243.0
2015-01-13 04:00:00	248.0
2015-01-13 05:00:00	221.0
2015-01-13 06:00:00	254.0
2015-01-13 07:00:00	351.0
2015-01-13 08:00:00	702.0
2015-01-13 09:00:00	919.0
2015-01-13 10:00:00	994.0
2015-01-13 11:00:00	1000.08
2015-01-13 12:00:00	917.0
2015-01-13 13:00:00	987.0
2015-01-13 14:00:00	952.0
2015-01-13 15:00:00	938.12
2015-01-13 16:00:00	941.0
2015-01-13 17:00:00	798.0
2015-01-13 18:00:00	551.0
2015-01-13 19:00:00	459.0
2015-01-13 20:00:00	384.0
2015-01-13 21:00:00	349.0
2015-01-13 22:00:00	283.0
2015-01-13 23:00:00	255.91000000000005
2015-01-14 00:00:00	258.0
2015-01-14 01:00:00	255.0
2015-01-14 02:00:00	232.0
2015-01-14 03:00:00	247.0
2015-01-14 04:00:00	239.0
2015-01-14 05:00:00	268.0
2015-01-14 06:00:00	238.0
2015-01-14 07:00:00	375.0
2015-01-14 08:00:00	657.0
2015-01-14 09:00:00	942.0
2015-01-14 10:00:00	1014.0
2015-01-14 11:00:00	1050.0
2015-01-14 12:00:00	960.0
2015-01-14 13:00:00	1018.0
2015-01-14 14:00:00	985.08
2015-01-14 15:00:00	972.0
2015-01-14 16:00:00	933.12
2015-01-14 17:00:00	821.0
2015-01-14 18:00:00	551.0
2015-01-14 19:00:00	427.0
2015-01-14 20:00:00	357.0
2015-01-14 21:00:00	293.0
2015-01-14 22:00:00	265.0
2015-01-14 23:00:00	255.91000000000005
2015-01-15 00:00:00	247.0
2015-01-15 01:00:00	220.0
2015-01-15 02:00:00	250.0
2015-01-15 03:00:00	233.0
2015-01-15 04:00:00	229.0
2015-01-15 05:00:00	227.0
2015-01-15 06:00:00	245.0
2015-01-15 07:00:00	377.0
2015-01-15 08:00:00	676.0
2015-01-15 09:00:00	986.0
2015-01-15 10:00:00	990.0
2015-01-15 11:00:00	1025.0
2015-01-15 12:00:00	941.0
2015-01-15 13:00:00	1004.0
2015-01-15 14:00:00	984.0
2015-01-15 15:00:00	985.0
2015-01-15 16:00:00	964.0
2015-01-15 17:00:00	843.0
2015-01-15 18:00:00	577.0
2015-01-15 19:00:00	438.0
2015-01-15 20:00:00	377.0
2015-01-15 21:00:00	354.0
2015-01-15 22:00:00	283.0
2015-01-15 23:00:00	255.91000000000005
2015-01-16 00:00:00	249.0
2015-01-16 01:00:00	253.0
2015-01-16 02:00:00	255.0
2015-01-16 03:00:00	252.0
2015-01-16 04:00:00	253.0
2015-01-16 05:00:00	250.0
2015-01-16 06:00:00	237.0
2015-01-16 07:00:00	381.0
2015-01-16 08:00:00	697.0
2015-01-16 09:00:00	1016.0
2015-01-16 10:00:00	1023.0
2015-01-16 11:00:00	1036.12
2015-01-16 12:00:00	951.0
2015-01-16 13:00:00	1038.0
2015-01-16 14:00:00	1012.12
2015-01-16 15:00:00	1025.0
2015-01-16 16:00:00	963.0
2015-01-16 17:00:00	819.0
2015-01-16 18:00:00	544.0
2015-01-16 19:00:00	408.0
2015-01-16 20:00:00	362.0
2015-01-16 21:00:00	304.0
2015-01-16 22:00:00	271.0
2015-01-16 23:00:00	254.91
2015-01-17 00:00:00	221.0
2015-01-17 01:00:00	246.0
2015-01-17 02:00:00	227.0
2015-01-17 03:00:00	248.0
2015-01-17 04:00:00	229.0
2015-01-17 05:00:00	233.0
2015-01-17 06:00:00	226.0
2015-01-17 07:00:00	238.0
2015-01-17 08:00:00	224.0
2015-01-17 09:00:00	278.0
2015-01-17 10:00:00	294.12
2015-01-17 11:00:00	274.0
2015-01-17 12:00:00	290.0
2015-01-17 13:00:00	276.0
2015-01-17 14:00:00	290.0
2015-01-17 15:00:00	270.0
2015-01-17 16:00:00	317.0
2015-01-17 17:00:00	299.0
2015-01-17 18:00:00	288.0
2015-01-17 19:00:00	259.0
2015-01-17 20:00:00	234.0
2015-01-17 21:00:00	284.32
2015-01-17 22:00:00	297.44
2015-01-17 23:00:00	282.32
2015-01-18 00:00:00	265.32
2015-01-18 01:00:00	270.32
2015-01-18 02:00:00	268.32
2015-01-18 03:00:00	269.32
2015-01-18 04:00:00	254.32
2015-01-18 05:00:00	270.32
2015-01-18 06:00:00	255.32
2015-01-18 07:00:00	202.5
2015-01-18 08:00:00	306.32
2015-01-18 09:00:00	269.32
2015-01-18 10:00:00	287.32
2015-01-18 11:00:00	279.32
2015-01-18 12:00:00	297.32
2015-01-18 13:00:00	285.32
2015-01-18 14:00:00	274.32
2015-01-18 15:00:00	290.32
2015-01-18 16:00:00	293.32
2015-01-18 17:00:00	240.5
2015-01-18 18:00:00	309.32
2015-01-18 19:00:00	250.32
2015-01-18 20:00:00	329.32
2015-01-18 21:00:00	296.32
2015-01-18 22:00:00	256.32
2015-01-18 23:00:00	223.09
2015-01-19 00:00:00	295.32
2015-01-19 01:00:00	264.32
2015-01-19 02:00:00	266.32
2015-01-19 03:00:00	284.32
2015-01-19 04:00:00	270.32
2015-01-19 05:00:00	289.32
2015-01-19 06:00:00	268.32
2015-01-19 07:00:00	385.32
2015-01-19 08:00:00	571.32
2015-01-19 09:00:00	667.32
2015-01-19 10:00:00	978.32
2015-01-19 11:00:00	848.32
2015-01-19 12:00:00	808.32
2015-01-19 13:00:00	746.32
2015-01-19 14:00:00	1026.32
2015-01-19 15:00:00	880.44
2015-01-19 16:00:00	839.32
2015-01-19 17:00:00	777.32
2015-01-19 18:00:00	545.32
2015-01-19 19:00:00	485.32
2015-01-19 20:00:00	406.32
2015-01-19 21:00:00	331.32
2015-01-19 22:00:00	298.32
2015-01-19 23:00:00	307.31
2015-01-20 00:00:00	276.32
2015-01-20 01:00:00	294.32
2015-01-20 02:00:00	264.32
2015-01-20 03:00:00	287.32
2015-01-20 04:00:00	295.32
2015-01-20 05:00:00	315.32
2015-01-20 06:00:00	284.32
2015-01-20 07:00:00	373.32
2015-01-20 08:00:00	576.32
2015-01-20 09:00:00	826.32
2015-01-20 10:00:00	861.4
2015-01-20 11:00:00	883.32
2015-01-20 12:00:00	796.32
2015-01-20 13:00:00	887.32
2015-01-20 14:00:00	878.32
2015-01-20 15:00:00	880.32
2015-01-20 16:00:00	845.32
2015-01-20 17:00:00	752.32
2015-01-20 18:00:00	559.32
2015-01-20 19:00:00	448.32
2015-01-20 20:00:00	396.32
2015-01-20 21:00:00	313.32
2015-01-20 22:00:00	282.32
2015-01-20 23:00:00	319.27
2015-01-21 00:00:00	275.32
2015-01-21 01:00:00	288.32
2015-01-21 02:00:00	317.32
2015-01-21 03:00:00	296.32
2015-01-21 04:00:00	286.32
2015-01-21 05:00:00	316.32
2015-01-21 06:00:00	261.32
2015-01-21 07:00:00	353.32
2015-01-21 08:00:00	561.32
2015-01-21 09:00:00	904.0
2015-01-21 10:00:00	937.0
2015-01-21 11:00:00	981.12
2015-01-21 12:00:00	884.0
2015-01-21 13:00:00	941.0
2015-01-21 14:00:00	949.0
2015-01-21 15:00:00	896.0
2015-01-21 16:00:00	929.0
2015-01-21 17:00:00	776.0
2015-01-21 18:00:00	554.0
2015-01-21 19:00:00	398.0
2015-01-21 20:00:00	365.12
2015-01-21 21:00:00	314.0
2015-01-21 22:00:00	241.0
2015-01-21 23:00:00	272.95
2015-01-22 00:00:00	224.0
2015-01-22 01:00:00	231.0
2015-01-22 02:00:00	230.0
2015-01-22 03:00:00	237.0
2015-01-22 04:00:00	230.0
2015-01-22 05:00:00	222.0
2015-01-22 06:00:00	231.0
2015-01-22 07:00:00	328.0
2015-01-22 08:00:00	667.0
2015-01-22 09:00:00	943.0
2015-01-22 10:00:00	959.0
2015-01-22 11:00:00	1010.0
2015-01-22 12:00:00	903.0
2015-01-22 13:00:00	967.12
2015-01-22 14:00:00	975.0
2015-01-22 15:00:00	942.0
2015-01-22 16:00:00	926.0
2015-01-22 17:00:00	834.0
2015-01-22 18:00:00	562.0
2015-01-22 19:00:00	458.0
2015-01-22 20:00:00	443.0
2015-01-22 21:00:00	356.0
2015-01-22 22:00:00	291.0
2015-01-22 23:00:00	261.93
2015-01-23 00:00:00	261.0
2015-01-23 01:00:00	257.0
2015-01-23 02:00:00	245.0
2015-01-23 03:00:00	261.0
2015-01-23 04:00:00	258.0
2015-01-23 05:00:00	232.0
2015-01-23 06:00:00	238.0
2015-01-23 07:00:00	366.0
2015-01-23 08:00:00	660.08
2015-01-23 09:00:00	956.0
2015-01-23 10:00:00	952.0
2015-01-23 11:00:00	994.0
2015-01-23 12:00:00	909.12
2015-01-23 13:00:00	964.0
2015-01-23 14:00:00	955.0
2015-01-23 15:00:00	944.0
2015-01-23 16:00:00	893.12
2015-01-23 17:00:00	708.0
2015-01-23 18:00:00	487.0
2015-01-23 19:00:00	359.0
2015-01-23 20:00:00	306.0
2015-01-23 21:00:00	258.0
2015-01-23 22:00:00	250.0
2015-01-23 23:00:00	270.89
2015-01-24 00:00:00	212.0
2015-01-24 01:00:00	220.0
2015-01-24 02:00:00	184.0
2015-01-24 03:00:00	184.0
2015-01-24 04:00:00	197.0
2015-01-24 05:00:00	205.0
2015-01-24 06:00:00	191.0
2015-01-24 07:00:00	167.0
2015-01-24 08:00:00	211.0
2015-01-24 09:00:00	194.0
2015-01-24 10:00:00	183.0
2015-01-24 11:00:00	193.0
2015-01-24 12:00:00	202.0
2015-01-24 13:00:00	158.0
2015-01-24 14:00:00	178.0
2015-01-24 15:00:00	187.0
2015-01-24 16:00:00	189.0
2015-01-24 17:00:00	182.0
2015-01-24 18:00:00	208.0
2015-01-24 19:00:00	200.0
2015-01-24 20:00:00	183.0
2015-01-24 21:00:00	193.0
2015-01-24 22:00:00	192.0
2015-01-24 23:00:00	223.09
2015-01-25 00:00:00	187.0
2015-01-25 01:00:00	173.0
2015-01-25 02:00:00	183.0
2015-01-25 03:00:00	210.0
2015-01-25 04:00:00	181.0
2015-01-25 05:00:00	180.0
2015-01-25 06:00:00	174.0
2015-01-25 07:00:00	190.0
2015-01-25 08:00:00	224.5
2015-01-25 09:00:00	233.0
2015-01-25 10:00:00	220.0
2015-01-25 11:00:00	227.0
2015-01-25 12:00:00	230.0
2015-01-25 13:00:00	223.0
2015-01-25 14:00:00	235.0
2015-01-25 15:00:00	228.0
2015-01-25 16:00:00	250.0
2015-01-25 17:00:00	231.0
2015-01-25 18:00:00	235.0
2015-01-25 19:00:00	223.0
2015-01-25 20:00:00	205.0
2015-01-25 21:00:00	199.0
2015-01-25 22:00:00	193.0
2015-01-25 23:00:00	223.09
2015-01-26 00:00:00	202.0
2015-01-26 01:00:00	195.0
2015-01-26 02:00:00	182.0
2015-01-26 03:00:00	185.0
2015-01-26 04:00:00	184.0
2015-01-26 05:00:00	202.0
2015-01-26 06:00:00	165.0
2015-01-26 07:00:00	312.0
2015-01-26 08:00:00	618.0
2015-01-26 09:00:00	930.0
2015-01-26 10:00:00	992.0
2015-01-26 11:00:00	1028.0
2015-01-26 12:00:00	930.0
2015-01-26 13:00:00	1008.0
2015-01-26 14:00:00	980.0
2015-01-26 15:00:00	976.0
2015-01-26 16:00:00	961.0
2015-01-26 17:00:00	859.0
2015-01-26 18:00:00	591.0
2015-01-26 19:00:00	456.0
2015-01-26 20:00:00	360.0
2015-01-26 21:00:00	271.12
2015-01-26 22:00:00	255.0
2015-01-26 23:00:00	270.89
2015-01-27 00:00:00	234.0
2015-01-27 01:00:00	210.0
2015-01-27 02:00:00	226.0
2015-01-27 03:00:00	242.0
2015-01-27 04:00:00	221.0
2015-01-27 05:00:00	208.0
2015-01-27 06:00:00	218.0
2015-01-27 07:00:00	355.0
2015-01-27 08:00:00	643.0
2015-01-27 09:00:00	972.12
2015-01-27 10:00:00	978.2
2015-01-27 11:00:00	1003.2
2015-01-27 12:00:00	1023.2
2015-01-27 13:00:00	974.2
2015-01-27 14:00:00	1002.2
2015-01-27 15:00:00	988.0
2015-01-27 16:00:00	980.0
2015-01-27 17:00:00	840.0
2015-01-27 18:00:00	589.0
2015-01-27 19:00:00	426.0
2015-01-27 20:00:00	399.0
2015-01-27 21:00:00	310.0
2015-01-27 22:00:00	314.0
2015-01-27 23:00:00	279.85
2015-01-28 00:00:00	247.0
2015-01-28 01:00:00	233.0
2015-01-28 02:00:00	241.0
2015-01-28 03:00:00	221.0
2015-01-28 04:00:00	236.0
2015-01-28 05:00:00	217.0
2015-01-28 06:00:00	224.0
2015-01-28 07:00:00	349.0
2015-01-28 08:00:00	654.0
2015-01-28 09:00:00	939.0
2015-01-28 10:00:00	980.0
2015-01-28 11:00:00	982.0
2015-01-28 12:00:00	929.0
2015-01-28 13:00:00	993.0
2015-01-28 14:00:00	970.12
2015-01-28 15:00:00	939.0
2015-01-28 16:00:00	933.08
2015-01-28 17:00:00	799.0
2015-01-28 18:00:00	529.0
2015-01-28 19:00:00	413.0
2015-01-28 20:00:00	362.0
2015-01-28 21:00:00	320.0
2015-01-28 22:00:00	284.0
2015-01-28 23:00:00	263.93
2015-01-29 00:00:00	280.0
2015-01-29 01:00:00	268.0
2015-01-29 02:00:00	259.0
2015-01-29 03:00:00	259.0
2015-01-29 04:00:00	253.0
2015-01-29 05:00:00	247.0
2015-01-29 06:00:00	242.0
2015-01-29 07:00:00	336.0
2015-01-29 08:00:00	630.0
2015-01-29 09:00:00	948.0
2015-01-29 10:00:00	977.12
2015-01-29 11:00:00	1050.0
2015-01-29 12:00:00	955.0
2015-01-29 13:00:00	969.08
2015-01-29 14:00:00	990.0
2015-01-29 15:00:00	967.0
2015-01-29 16:00:00	958.0
2015-01-29 17:00:00	844.0
2015-01-29 18:00:00	594.0
2015-01-29 19:00:00	433.0
2015-01-29 20:00:00	386.0
2015-01-29 21:00:00	286.0
2015-01-29 22:00:00	312.32
2015-01-29 23:00:00	288.67
2015-01-30 00:00:00	261.0
2015-01-30 01:00:00	255.0
2015-01-30 02:00:00	241.0
2015-01-30 03:00:00	255.0
2015-01-30 04:00:00	235.0
2015-01-30 05:00:00	232.0
2015-01-30 06:00:00	219.0
2015-01-30 07:00:00	359.0
2015-01-30 08:00:00	622.0
2015-01-30 09:00:00	938.12
2015-01-30 10:00:00	1001.0
2015-01-30 11:00:00	1005.0
2015-01-30 12:00:00	972.0
2015-01-30 13:00:00	1021.0
2015-01-30 14:00:00	1001.0
2015-01-30 15:00:00	945.0
2015-01-30 16:00:00	945.0
2015-01-30 17:00:00	806.12
2015-01-30 18:00:00	542.0
2015-01-30 19:00:00	373.0
2015-01-30 20:00:00	330.0
2015-01-30 21:00:00	289.0
2015-01-30 22:00:00	265.0
2015-01-30 23:00:00	249.84
2015-01-31 00:00:00	209.0
2015-01-31 01:00:00	193.0
2015-01-31 02:00:00	230.0
2015-01-31 03:00:00	213.0
2015-01-31 04:00:00	232.0
2015-01-31 05:00:00	212.0
2015-01-31 06:00:00	209.0
2015-01-31 07:00:00	192.0
2015-01-31 08:00:00	238.0
2015-01-31 09:00:00	254.0
2015-01-31 10:00:00	257.0
2015-01-31 11:00:00	261.0
2015-01-31 12:00:00	228.0
2015-01-31 13:00:00	238.0
2015-01-31 14:00:00	266.0
2015-01-31 15:00:00	285.0
2015-01-31 16:00:00	268.0
2015-01-31 17:00:00	281.0
2015-01-31 18:00:00	277.0
2015-01-31 19:00:00	285.0
2015-01-31 20:00:00	252.0
2015-01-31 21:00:00	239.0
2015-01-31 22:00:00	230.0
2015-01-31 23:00:00	223.09
2015-02-01 00:00:00	215.0
2015-02-01 01:00:00	219.5
2015-02-01 02:00:00	220.5
2015-02-01 03:00:00	229.0
2015-02-01 04:00:00	207.0
2015-02-01 05:00:00	236.0
2015-02-01 06:00:00	198.0
2015-02-01 07:00:00	237.0
2015-02-01 08:00:00	205.0
2015-02-01 09:00:00	226.0
2015-02-01 10:00:00	256.0
2015-02-01 11:00:00	260.0
2015-02-01 12:00:00	250.0
2015-02-01 13:00:00	260.0
2015-02-01 14:00:00	263.0
2015-02-01 15:00:00	245.0
2015-02-01 16:00:00	262.0
2015-02-01 17:00:00	256.0
2015-02-01 18:00:00	237.0
2015-02-01 19:00:00	253.0
2015-02-01 20:00:00	237.0
2015-02-01 21:00:00	260.0
2015-02-01 22:00:00	226.0
2015-02-01 23:00:00	223.09
2015-02-02 00:00:00	224.0
2015-02-02 01:00:00	205.0
2015-02-02 02:00:00	219.0
2015-02-02 03:00:00	220.0
2015-02-02 04:00:00	231.0
2015-02-02 05:00:00	216.0
2015-02-02 06:00:00	207.0
2015-02-02 07:00:00	372.0
2015-02-02 08:00:00	643.0
2015-02-02 09:00:00	969.0
2015-02-02 10:00:00	995.11
2015-02-02 11:00:00	896.0
2015-02-02 12:00:00	827.0
2015-02-02 13:00:00	863.0
2015-02-02 14:00:00	857.08
2015-02-02 15:00:00	836.0
2015-02-02 16:00:00	799.0
2015-02-02 17:00:00	696.0
2015-02-02 18:00:00	561.0
2015-02-02 19:00:00	404.12
2015-02-02 20:00:00	303.0
2015-02-02 21:00:00	269.0
2015-02-02 22:00:00	267.0
2015-02-02 23:00:00	249.885
2015-02-03 00:00:00	232.0
2015-02-03 01:00:00	220.0
2015-02-03 02:00:00	242.0
2015-02-03 03:00:00	208.0
2015-02-03 04:00:00	233.0
2015-02-03 05:00:00	209.0
2015-02-03 06:00:00	222.0
2015-02-03 07:00:00	364.0
2015-02-03 08:00:00	677.0
2015-02-03 09:00:00	967.0
2015-02-03 10:00:00	1021.12
2015-02-03 11:00:00	1017.0
2015-02-03 12:00:00	929.0
2015-02-03 13:00:00	1020.0
2015-02-03 14:00:00	991.0
2015-02-03 15:00:00	997.08
2015-02-03 16:00:00	953.0
2015-02-03 17:00:00	844.0
2015-02-03 18:00:00	624.12
2015-02-03 19:00:00	519.0
2015-02-03 20:00:00	369.0
2015-02-03 21:00:00	284.0
2015-02-03 22:00:00	269.0
2015-02-03 23:00:00	249.885
2015-02-04 00:00:00	238.0
2015-02-04 01:00:00	250.0
2015-02-04 02:00:00	252.0
2015-02-04 03:00:00	244.0
2015-02-04 04:00:00	245.0
2015-02-04 05:00:00	250.0
2015-02-04 06:00:00	220.0
2015-02-04 07:00:00	353.0
2015-02-04 08:00:00	656.0
2015-02-04 09:00:00	940.0
2015-02-04 10:00:00	980.0
2015-02-04 11:00:00	1005.0
2015-02-04 12:00:00	915.0
2015-02-04 13:00:00	973.0
2015-02-04 14:00:00	979.0
2015-02-04 15:00:00	978.0
2015-02-04 16:00:00	928.0
2015-02-04 17:00:00	827.0
2015-02-04 18:00:00	574.0
2015-02-04 19:00:00	470.0
2015-02-04 20:00:00	366.0
2015-02-04 21:00:00	298.0
2015-02-04 22:00:00	265.0
2015-02-04 23:00:00	249.93
2015-02-05 00:00:00	244.0
2015-02-05 01:00:00	242.0
2015-02-05 02:00:00	250.0
2015-02-05 03:00:00	240.0
2015-02-05 04:00:00	223.0
2015-02-05 05:00:00	237.0
2015-02-05 06:00:00	231.0
2015-02-05 07:00:00	356.0
2015-02-05 08:00:00	638.0
2015-02-05 09:00:00	909.0
2015-02-05 10:00:00	981.0
2015-02-05 11:00:00	986.0
2015-02-05 12:00:00	894.12
2015-02-05 13:00:00	935.0
2015-02-05 14:00:00	906.0
2015-02-05 15:00:00	911.0
2015-02-05 16:00:00	888.0
2015-02-05 17:00:00	796.0
2015-02-05 18:00:00	585.0
2015-02-05 19:00:00	456.0
2015-02-05 20:00:00	381.0
2015-02-05 21:00:00	327.0
2015-02-05 22:00:00	268.0
2015-02-05 23:00:00	247.92
2015-02-06 00:00:00	244.0
2015-02-06 01:00:00	262.0
2015-02-06 02:00:00	246.0
2015-02-06 03:00:00	233.0
2015-02-06 04:00:00	224.0
2015-02-06 05:00:00	238.0
2015-02-06 06:00:00	239.0
2015-02-06 07:00:00	369.0
2015-02-06 08:00:00	631.0
2015-02-06 09:00:00	917.0
2015-02-06 10:00:00	956.12
2015-02-06 11:00:00	957.12
2015-02-06 12:00:00	889.0
2015-02-06 13:00:00	941.0
2015-02-06 14:00:00	939.0
2015-02-06 15:00:00	925.12
2015-02-06 16:00:00	921.0
2015-02-06 17:00:00	775.0
2015-02-06 18:00:00	541.0
2015-02-06 19:00:00	474.0
2015-02-06 20:00:00	406.0
2015-02-06 21:00:00	277.0
2015-02-06 22:00:00	243.0
2015-02-06 23:00:00	249.925
2015-02-07 00:00:00	229.0
2015-02-07 01:00:00	246.0
2015-02-07 02:00:00	211.0
2015-02-07 03:00:00	243.0
2015-02-07 04:00:00	215.0
2015-02-07 05:00:00	231.0
2015-02-07 06:00:00	205.0
2015-02-07 07:00:00	217.0
2015-02-07 08:00:00	244.0
2015-02-07 09:00:00	250.0
2015-02-07 10:00:00	286.0
2015-02-07 11:00:00	282.0
2015-02-07 12:00:00	297.0
2015-02-07 13:00:00	272.0
2015-02-07 14:00:00	275.0
2015-02-07 15:00:00	296.0
2015-02-07 16:00:00	277.0
2015-02-07 17:00:00	256.0
2015-02-07 18:00:00	278.0
2015-02-07 19:00:00	233.0
2015-02-07 20:00:00	249.0
2015-02-07 21:00:00	212.0
2015-02-07 22:00:00	209.0
2015-02-07 23:00:00	223.09
2015-02-08 00:00:00	207.0
2015-02-08 01:00:00	207.0
2015-02-08 02:00:00	217.0
2015-02-08 03:00:00	213.0
2015-02-08 04:00:00	212.0
2015-02-08 05:00:00	226.0
2015-02-08 06:00:00	219.0
2015-02-08 07:00:00	231.0
2015-02-08 08:00:00	217.0
2015-02-08 09:00:00	229.0
2015-02-08 10:00:00	204.0
2015-02-08 11:00:00	232.0
2015-02-08 12:00:00	227.0
2015-02-08 13:00:00	209.0
2015-02-08 14:00:00	228.0
2015-02-08 15:00:00	249.0
2015-02-08 16:00:00	239.0
2015-02-08 17:00:00	232.0
2015-02-08 18:00:00	242.0
2015-02-08 19:00:00	248.0
2015-02-08 20:00:00	231.0
2015-02-08 21:00:00	198.0
2015-02-08 22:00:00	215.0
2015-02-08 23:00:00	223.09
2015-02-09 00:00:00	211.0
2015-02-09 01:00:00	216.0
2015-02-09 02:00:00	204.0
2015-02-09 03:00:00	226.0
2015-02-09 04:00:00	219.0
2015-02-09 05:00:00	201.0
2015-02-09 06:00:00	211.0
2015-02-09 07:00:00	358.0
2015-02-09 08:00:00	648.0
2015-02-09 09:00:00	938.0
2015-02-09 10:00:00	1009.0
2015-02-09 11:00:00	1007.0
2015-02-09 12:00:00	944.0
2015-02-09 13:00:00	964.0
2015-02-09 14:00:00	1013.0
2015-02-09 15:00:00	970.0
2015-02-09 16:00:00	950.0
2015-02-09 17:00:00	875.0
2015-02-09 18:00:00	592.0
2015-02-09 19:00:00	441.0
2015-02-09 20:00:00	355.0
2015-02-09 21:00:00	299.0
2015-02-09 22:00:00	243.0
2015-02-09 23:00:00	251.93
2015-02-10 00:00:00	264.0
2015-02-10 01:00:00	241.0
2015-02-10 02:00:00	259.0
2015-02-10 03:00:00	244.0
2015-02-10 04:00:00	260.0
2015-02-10 05:00:00	235.0
2015-02-10 06:00:00	240.0
2015-02-10 07:00:00	351.0
2015-02-10 08:00:00	639.0
2015-02-10 09:00:00	911.0
2015-02-10 10:00:00	992.0
2015-02-10 11:00:00	990.0
2015-02-10 12:00:00	868.0
2015-02-10 13:00:00	977.0
2015-02-10 14:00:00	953.12
2015-02-10 15:00:00	933.12
2015-02-10 16:00:00	942.0
2015-02-10 17:00:00	820.0
2015-02-10 18:00:00	543.0
2015-02-10 19:00:00	478.0
2015-02-10 20:00:00	361.0
2015-02-10 21:00:00	315.0
2015-02-10 22:00:00	255.0
2015-02-10 23:00:00	251.865
2015-02-11 00:00:00	234.0
2015-02-11 01:00:00	228.0
2015-02-11 02:00:00	219.0
2015-02-11 03:00:00	227.0
2015-02-11 04:00:00	223.0
2015-02-11 05:00:00	216.0
2015-02-11 06:00:00	198.0
2015-02-11 07:00:00	342.0
2015-02-11 08:00:00	624.0
2015-02-11 09:00:00	944.0
2015-02-11 10:00:00	931.0
2015-02-11 11:00:00	939.0
2015-02-11 12:00:00	912.0
2015-02-11 13:00:00	934.0
2015-02-11 14:00:00	903.0
2015-02-11 15:00:00	919.0
2015-02-11 16:00:00	910.12
2015-02-11 17:00:00	751.0
2015-02-11 18:00:00	529.0
2015-02-11 19:00:00	473.0
2015-02-11 20:00:00	352.0
2015-02-11 21:00:00	282.0
2015-02-11 22:00:00	262.0
2015-02-11 23:00:00	251.8
2015-02-12 00:00:00	275.0
2015-02-12 01:00:00	230.0
2015-02-12 02:00:00	226.0
2015-02-12 03:00:00	227.0
2015-02-12 04:00:00	246.0
2015-02-12 05:00:00	226.0
2015-02-12 06:00:00	222.0
2015-02-12 07:00:00	378.0
2015-02-12 08:00:00	640.0
2015-02-12 09:00:00	884.0
2015-02-12 10:00:00	961.0
2015-02-12 11:00:00	971.12
2015-02-12 12:00:00	864.0
2015-02-12 13:00:00	947.0
2015-02-12 14:00:00	927.0
2015-02-12 15:00:00	901.0
2015-02-12 16:00:00	852.0
2015-02-12 17:00:00	735.0
2015-02-12 18:00:00	486.0
2015-02-12 19:00:00	409.0
2015-02-12 20:00:00	284.0
2015-02-12 21:00:00	285.0
2015-02-12 22:00:00	258.0
2015-02-12 23:00:00	206.825
2015-02-13 00:00:00	221.0
2015-02-13 01:00:00	230.0
2015-02-13 02:00:00	238.0
2015-02-13 03:00:00	217.0
2015-02-13 04:00:00	221.0
2015-02-13 05:00:00	231.0
2015-02-13 06:00:00	214.0
2015-02-13 07:00:00	321.0
2015-02-13 08:00:00	590.0
2015-02-13 09:00:00	848.0
2015-02-13 10:00:00	857.0
2015-02-13 11:00:00	880.0
2015-02-13 12:00:00	819.0
2015-02-13 13:00:00	832.0
2015-02-13 14:00:00	828.0
2015-02-13 15:00:00	762.0
2015-02-13 16:00:00	776.0
2015-02-13 17:00:00	604.0
2015-02-13 18:00:00	406.0
2015-02-13 19:00:00	323.0
2015-02-13 20:00:00	313.0
2015-02-13 21:00:00	234.0
2015-02-13 22:00:00	204.0
2015-02-13 23:00:00	206.825
2015-02-14 00:00:00	224.0
2015-02-14 01:00:00	221.0
2015-02-14 02:00:00	202.0
2015-02-14 03:00:00	233.0
2015-02-14 04:00:00	204.0
2015-02-14 05:00:00	202.0
2015-02-14 06:00:00	208.0
2015-02-14 07:00:00	190.0
2015-02-14 08:00:00	212.0
2015-02-14 09:00:00	207.0
2015-02-14 10:00:00	202.0
2015-02-14 11:00:00	213.0
2015-02-14 12:00:00	205.0
2015-02-14 13:00:00	193.0
2015-02-14 14:00:00	188.0
2015-02-14 15:00:00	209.0
2015-02-14 16:00:00	213.0
2015-02-14 17:00:00	203.0
2015-02-14 18:00:00	203.0
2015-02-14 19:00:00	216.0
2015-02-14 20:00:00	194.0
2015-02-14 21:00:00	196.0
2015-02-14 22:00:00	241.0
2015-02-14 23:00:00	223.09
2015-02-15 00:00:00	193.0
2015-02-15 01:00:00	229.0
2015-02-15 02:00:00	213.0
2015-02-15 03:00:00	201.0
2015-02-15 04:00:00	199.0
2015-02-15 05:00:00	197.0
2015-02-15 06:00:00	198.0
2015-02-15 07:00:00	318.0
2015-02-15 08:00:00	492.0
2015-02-15 09:00:00	637.0
2015-02-15 10:00:00	640.0
2015-02-15 11:00:00	651.0
2015-02-15 12:00:00	649.0
2015-02-15 13:00:00	649.0
2015-02-15 14:00:00	641.0
2015-02-15 15:00:00	620.0
2015-02-15 16:00:00	601.0
2015-02-15 17:00:00	497.0
2015-02-15 18:00:00	390.0
2015-02-15 19:00:00	234.0
2015-02-15 20:00:00	234.0
2015-02-15 21:00:00	217.0
2015-02-15 22:00:00	215.0
2015-02-15 23:00:00	206.825
2015-02-16 00:00:00	203.0
2015-02-16 01:00:00	209.0
2015-02-16 02:00:00	204.0
2015-02-16 03:00:00	212.0
2015-02-16 04:00:00	202.0
2015-02-16 05:00:00	219.0
2015-02-16 06:00:00	204.0
2015-02-16 07:00:00	291.0
2015-02-16 08:00:00	474.0
2015-02-16 09:00:00	577.0
2015-02-16 10:00:00	621.0
2015-02-16 11:00:00	641.0
2015-02-16 12:00:00	599.0
2015-02-16 13:00:00	627.0
2015-02-16 14:00:00	627.0
2015-02-16 15:00:00	668.8
2015-02-16 16:00:00	628.8
2015-02-16 17:00:00	484.0
2015-02-16 18:00:00	393.0
2015-02-16 19:00:00	273.0
2015-02-16 20:00:00	229.0
2015-02-16 21:00:00	219.0
2015-02-16 22:00:00	223.0
2015-02-16 23:00:00	206.825
2015-02-17 00:00:00	204.0
2015-02-17 01:00:00	196.0
2015-02-17 02:00:00	193.0
2015-02-17 03:00:00	208.0
2015-02-17 04:00:00	201.0
2015-02-17 05:00:00	176.0
2015-02-17 06:00:00	203.0
2015-02-17 07:00:00	233.0
2015-02-17 08:00:00	411.0
2015-02-17 09:00:00	528.0
2015-02-17 10:00:00	526.0
2015-02-17 11:00:00	541.0
2015-02-17 12:00:00	504.0
2015-02-17 13:00:00	524.0
2015-02-17 14:00:00	430.0
2015-02-17 15:00:00	315.0
2015-02-17 16:00:00	273.0
2015-02-17 17:00:00	201.0
2015-02-17 18:00:00	175.0
2015-02-17 19:00:00	166.0
2015-02-17 20:00:00	181.0
2015-02-17 21:00:00	168.0
2015-02-17 22:00:00	191.0
2015-02-17 23:00:00	161.85
2015-02-18 00:00:00	166.0
2015-02-18 01:00:00	160.0
2015-02-18 02:00:00	191.0
2015-02-18 03:00:00	173.0
2015-02-18 04:00:00	171.0
2015-02-18 05:00:00	160.0
2015-02-18 06:00:00	202.0
2015-02-18 07:00:00	147.0
2015-02-18 08:00:00	143.0
2015-02-18 09:00:00	164.0
2015-02-18 10:00:00	177.0
2015-02-18 11:00:00	166.0
2015-02-18 12:00:00	157.0
2015-02-18 13:00:00	178.0
2015-02-18 14:00:00	152.0
2015-02-18 15:00:00	168.0
2015-02-18 16:00:00	158.0
2015-02-18 17:00:00	166.0
2015-02-18 18:00:00	167.0
2015-02-18 19:00:00	184.0
2015-02-18 20:00:00	159.0
2015-02-18 21:00:00	167.0
2015-02-18 22:00:00	176.0
2015-02-18 23:00:00	163.86
2015-02-19 00:00:00	181.0
2015-02-19 01:00:00	170.0
2015-02-19 02:00:00	157.0
2015-02-19 03:00:00	180.0
2015-02-19 04:00:00	174.0
2015-02-19 05:00:00	170.0
2015-02-19 06:00:00	155.0
2015-02-19 07:00:00	140.0
2015-02-19 08:00:00	175.0
2015-02-19 09:00:00	165.0
2015-02-19 10:00:00	167.0
2015-02-19 11:00:00	179.0
2015-02-19 12:00:00	156.0
2015-02-19 13:00:00	156.0
2015-02-19 14:00:00	161.0
2015-02-19 15:00:00	156.0
2015-02-19 16:00:00	157.0
2015-02-19 17:00:00	165.0
2015-02-19 18:00:00	172.0
2015-02-19 19:00:00	187.0
2015-02-19 20:00:00	179.0
2015-02-19 21:00:00	173.0
2015-02-19 22:00:00	181.0
2015-02-19 23:00:00	162.86
2015-02-20 00:00:00	145.0
2015-02-20 01:00:00	180.0
2015-02-20 02:00:00	167.0
2015-02-20 03:00:00	172.0
2015-02-20 04:00:00	160.0
2015-02-20 05:00:00	165.0
2015-02-20 06:00:00	159.0
2015-02-20 07:00:00	160.0
2015-02-20 08:00:00	158.0
2015-02-20 09:00:00	160.0
2015-02-20 10:00:00	157.0
2015-02-20 11:00:00	171.0
2015-02-20 12:00:00	148.0
2015-02-20 13:00:00	158.0
2015-02-20 14:00:00	160.5
2015-02-20 15:00:00	146.5
2015-02-20 16:00:00	165.0
2015-02-20 17:00:00	178.0
2015-02-20 18:00:00	177.0
2015-02-20 19:00:00	173.0
2015-02-20 20:00:00	184.0
2015-02-20 21:00:00	172.0
2015-02-20 22:00:00	180.0
2015-02-20 23:00:00	162.86
2015-02-21 00:00:00	159.0
2015-02-21 01:00:00	167.5
2015-02-21 02:00:00	168.0
2015-02-21 03:00:00	147.0
2015-02-21 04:00:00	167.5
2015-02-21 05:00:00	172.0
2015-02-21 06:00:00	137.0
2015-02-21 07:00:00	158.0
2015-02-21 08:00:00	162.0
2015-02-21 09:00:00	136.0
2015-02-21 10:00:00	148.0
2015-02-21 11:00:00	153.0
2015-02-21 12:00:00	166.0
2015-02-21 13:00:00	146.0
2015-02-21 14:00:00	160.0
2015-02-21 15:00:00	137.0
2015-02-21 16:00:00	165.0
2015-02-21 17:00:00	153.0
2015-02-21 18:00:00	170.0
2015-02-21 19:00:00	178.0
2015-02-21 20:00:00	181.0
2015-02-21 21:00:00	171.0
2015-02-21 22:00:00	178.0
2015-02-21 23:00:00	161.86
2015-02-22 00:00:00	175.0
2015-02-22 01:00:00	155.0
2015-02-22 02:00:00	170.0
2015-02-22 03:00:00	177.0
2015-02-22 04:00:00	175.0
2015-02-22 05:00:00	157.0
2015-02-22 06:00:00	157.0
2015-02-22 07:00:00	170.0
2015-02-22 08:00:00	158.0
2015-02-22 09:00:00	139.0
2015-02-22 10:00:00	157.0
2015-02-22 11:00:00	139.0
2015-02-22 12:00:00	160.0
2015-02-22 13:00:00	146.0
2015-02-22 14:00:00	142.0
2015-02-22 15:00:00	145.0
2015-02-22 16:00:00	160.0
2015-02-22 17:00:00	152.0
2015-02-22 18:00:00	174.0
2015-02-22 19:00:00	162.0
2015-02-22 20:00:00	185.0
2015-02-22 21:00:00	165.0
2015-02-22 22:00:00	177.0
2015-02-22 23:00:00	159.88
2015-02-23 00:00:00	184.0
2015-02-23 01:00:00	181.0
2015-02-23 02:00:00	161.0
2015-02-23 03:00:00	195.0
2015-02-23 04:00:00	168.0
2015-02-23 05:00:00	170.0
2015-02-23 06:00:00	144.0
2015-02-23 07:00:00	146.0
2015-02-23 08:00:00	152.0
2015-02-23 09:00:00	155.0
2015-02-23 10:00:00	170.5
2015-02-23 11:00:00	181.0
2015-02-23 12:00:00	157.0
2015-02-23 13:00:00	161.0
2015-02-23 14:00:00	164.0
2015-02-23 15:00:00	172.0
2015-02-23 16:00:00	155.0
2015-02-23 17:00:00	181.0
2015-02-23 18:00:00	164.0
2015-02-23 19:00:00	177.0
2015-02-23 20:00:00	174.0
2015-02-23 21:00:00	171.0
2015-02-23 22:00:00	168.0
2015-02-23 23:00:00	163.925
2015-02-24 00:00:00	161.0
2015-02-24 01:00:00	171.0
2015-02-24 02:00:00	191.0
2015-02-24 03:00:00	173.0
2015-02-24 04:00:00	165.0
2015-02-24 05:00:00	156.0
2015-02-24 06:00:00	172.0
2015-02-24 07:00:00	158.0
2015-02-24 08:00:00	159.0
2015-02-24 09:00:00	202.0
2015-02-24 10:00:00	184.0
2015-02-24 11:00:00	180.0
2015-02-24 12:00:00	179.0
2015-02-24 13:00:00	190.0
2015-02-24 14:00:00	184.0
2015-02-24 15:00:00	171.0
2015-02-24 16:00:00	191.0
2015-02-24 17:00:00	176.0
2015-02-24 18:00:00	192.0
2015-02-24 19:00:00	181.0
2015-02-24 20:00:00	189.0
2015-02-24 21:00:00	159.0
2015-02-24 22:00:00	173.0
2015-02-24 23:00:00	163.925
2015-02-25 00:00:00	164.0
2015-02-25 01:00:00	190.0
2015-02-25 02:00:00	152.0
2015-02-25 03:00:00	185.0
2015-02-25 04:00:00	176.0
2015-02-25 05:00:00	160.0
2015-02-25 06:00:00	179.0
2015-02-25 07:00:00	275.0
2015-02-25 08:00:00	508.0
2015-02-25 09:00:00	648.0
2015-02-25 10:00:00	662.0
2015-02-25 11:00:00	670.0
2015-02-25 12:00:00	674.0
2015-02-25 13:00:00	695.0
2015-02-25 14:00:00	643.0
2015-02-25 15:00:00	651.0
2015-02-25 16:00:00	626.0
2015-02-25 17:00:00	512.0
2015-02-25 18:00:00	403.0
2015-02-25 19:00:00	301.0
2015-02-25 20:00:00	242.0
2015-02-25 21:00:00	242.0
2015-02-25 22:00:00	228.0
2015-02-25 23:00:00	212.03500000000005
2015-02-26 00:00:00	220.0
2015-02-26 01:00:00	202.0
2015-02-26 02:00:00	199.0
2015-02-26 03:00:00	201.0
2015-02-26 04:00:00	233.0
2015-02-26 05:00:00	222.0
2015-02-26 06:00:00	184.0
2015-02-26 07:00:00	336.0
2015-02-26 08:00:00	591.0
2015-02-26 09:00:00	836.0
2015-02-26 10:00:00	850.0
2015-02-26 11:00:00	835.0
2015-02-26 12:00:00	757.0
2015-02-26 13:00:00	829.12
2015-02-26 14:00:00	822.0
2015-02-26 15:00:00	805.0
2015-02-26 16:00:00	803.0
2015-02-26 17:00:00	701.0
2015-02-26 18:00:00	463.0
2015-02-26 19:00:00	355.0
2015-02-26 20:00:00	292.0
2015-02-26 21:00:00	263.0
2015-02-26 22:00:00	222.0
2015-02-26 23:00:00	212.03500000000005
2015-02-27 00:00:00	221.0
2015-02-27 01:00:00	220.0
2015-02-27 02:00:00	211.0
2015-02-27 03:00:00	203.0
2015-02-27 04:00:00	205.0
2015-02-27 05:00:00	231.0
2015-02-27 06:00:00	209.0
2015-02-27 07:00:00	322.0
2015-02-27 08:00:00	614.0
2015-02-27 09:00:00	840.0
2015-02-27 10:00:00	853.0
2015-02-27 11:00:00	904.0
2015-02-27 12:00:00	829.0
2015-02-27 13:00:00	915.0
2015-02-27 14:00:00	885.0
2015-02-27 15:00:00	866.0
2015-02-27 16:00:00	824.0
2015-02-27 17:00:00	744.0
2015-02-27 18:00:00	476.0
2015-02-27 19:00:00	344.0
2015-02-27 20:00:00	282.0
2015-02-27 21:00:00	256.0
2015-02-27 22:00:00	278.0
2015-02-27 23:00:00	212.03500000000005
2015-02-28 00:00:00	220.0
2015-02-28 01:00:00	219.0
2015-02-28 02:00:00	218.0
2015-02-28 03:00:00	217.0
2015-02-28 04:00:00	229.0
2015-02-28 05:00:00	213.0
2015-02-28 06:00:00	217.0
2015-02-28 07:00:00	345.0
2015-02-28 08:00:00	611.0
2015-02-28 09:00:00	806.12
2015-02-28 10:00:00	843.0
2015-02-28 11:00:00	849.0
2015-02-28 12:00:00	801.0
2015-02-28 13:00:00	868.0
2015-02-28 14:00:00	832.0
2015-02-28 15:00:00	852.0
2015-02-28 16:00:00	804.0
2015-02-28 17:00:00	675.0
2015-02-28 18:00:00	397.0
2015-02-28 19:00:00	307.0
2015-02-28 20:00:00	256.0
2015-02-28 21:00:00	237.0
2015-02-28 22:00:00	223.0
2015-02-28 23:00:00	212.03500000000005
2015-03-01 00:00:00	208.0
2015-03-01 01:00:00	208.0
2015-03-01 02:00:00	214.0
2015-03-01 03:00:00	221.0
2015-03-01 04:00:00	229.0
2015-03-01 05:00:00	216.0
2015-03-01 06:00:00	210.0
2015-03-01 07:00:00	191.0
2015-03-01 08:00:00	209.0
2015-03-01 09:00:00	217.0
2015-03-01 10:00:00	214.0
2015-03-01 11:00:00	216.0
2015-03-01 12:00:00	222.0
2015-03-01 13:00:00	229.0
2015-03-01 14:00:00	218.0
2015-03-01 15:00:00	211.0
2015-03-01 16:00:00	225.84
2015-03-01 17:00:00	215.0
2015-03-01 18:00:00	243.0
2015-03-01 19:00:00	216.0
2015-03-01 20:00:00	221.0
2015-03-01 21:00:00	228.0
2015-03-01 22:00:00	198.0
2015-03-01 23:00:00	163.925
2015-03-02 00:00:00	205.0
2015-03-02 01:00:00	206.0
2015-03-02 02:00:00	200.0
2015-03-02 03:00:00	207.0
2015-03-02 04:00:00	240.0
2015-03-02 05:00:00	211.5
2015-03-02 06:00:00	218.0
2015-03-02 07:00:00	341.0
2015-03-02 08:00:00	693.16
2015-03-02 09:00:00	937.16
2015-03-02 10:00:00	939.16
2015-03-02 11:00:00	979.16
2015-03-02 12:00:00	906.16
2015-03-02 13:00:00	981.28
2015-03-02 14:00:00	950.16
2015-03-02 15:00:00	955.16
2015-03-02 16:00:00	930.16
2015-03-02 17:00:00	806.16
2015-03-02 18:00:00	616.16
2015-03-02 19:00:00	454.16
2015-03-02 20:00:00	362.16
2015-03-02 21:00:00	294.16
2015-03-02 22:00:00	265.0
2015-03-02 23:00:00	212.03500000000005
2015-03-03 00:00:00	229.0
2015-03-03 01:00:00	219.0
2015-03-03 02:00:00	231.0
2015-03-03 03:00:00	230.0
2015-03-03 04:00:00	251.0
2015-03-03 05:00:00	210.0
2015-03-03 06:00:00	215.0
2015-03-03 07:00:00	344.0
2015-03-03 08:00:00	668.0
2015-03-03 09:00:00	973.0
2015-03-03 10:00:00	968.0
2015-03-03 11:00:00	996.0
2015-03-03 12:00:00	909.08
2015-03-03 13:00:00	970.0
2015-03-03 14:00:00	962.0
2015-03-03 15:00:00	987.0
2015-03-03 16:00:00	947.0
2015-03-03 17:00:00	807.0
2015-03-03 18:00:00	563.0
2015-03-03 19:00:00	475.08
2015-03-03 20:00:00	356.0
2015-03-03 21:00:00	294.0
2015-03-03 22:00:00	261.0
2015-03-03 23:00:00	212.03500000000005
2015-03-04 00:00:00	261.0
2015-03-04 01:00:00	205.0
2015-03-04 02:00:00	227.0
2015-03-04 03:00:00	205.0
2015-03-04 04:00:00	225.0
2015-03-04 05:00:00	220.0
2015-03-04 06:00:00	224.0
2015-03-04 07:00:00	347.64
2015-03-04 08:00:00	668.64
2015-03-04 09:00:00	950.76
2015-03-04 10:00:00	952.12
2015-03-04 11:00:00	995.68
2015-03-04 12:00:00	938.56
2015-03-04 13:00:00	976.0
2015-03-04 14:00:00	968.52
2015-03-04 15:00:00	969.52
2015-03-04 16:00:00	918.04
2015-03-04 17:00:00	795.04
2015-03-04 18:00:00	568.56
2015-03-04 19:00:00	464.56
2015-03-04 20:00:00	332.0
2015-03-04 21:00:00	293.0
2015-03-04 22:00:00	297.0
2015-03-04 23:00:00	212.03500000000005
2015-03-05 00:00:00	236.5
2015-03-05 01:00:00	217.0
2015-03-05 02:00:00	223.5
2015-03-05 03:00:00	210.5
2015-03-05 04:00:00	219.0
2015-03-05 05:00:00	224.0
2015-03-05 06:00:00	222.0
2015-03-05 07:00:00	350.7
2015-03-05 08:00:00	666.83
2015-03-05 09:00:00	849.7
2015-03-05 10:00:00	990.68
2015-03-05 11:00:00	993.92
2015-03-05 12:00:00	878.92
2015-03-05 13:00:00	961.92
2015-03-05 14:00:00	943.04
2015-03-05 15:00:00	928.92
2015-03-05 16:00:00	929.92
2015-03-05 17:00:00	769.92
2015-03-05 18:00:00	551.92
2015-03-05 19:00:00	479.92
2015-03-05 20:00:00	373.92
2015-03-05 21:00:00	310.92
2015-03-05 22:00:00	246.0
2015-03-05 23:00:00	212.03500000000005
2015-03-06 00:00:00	236.5
2015-03-06 01:00:00	217.0
2015-03-06 02:00:00	223.5
2015-03-06 03:00:00	210.5
2015-03-06 04:00:00	219.0
2015-03-06 05:00:00	228.0
2015-03-06 06:00:00	220.0
2015-03-06 07:00:00	348.0
2015-03-06 08:00:00	631.0
2015-03-06 09:00:00	923.0
2015-03-06 10:00:00	965.0
2015-03-06 11:00:00	994.0
2015-03-06 12:00:00	917.12
2015-03-06 13:00:00	956.68
2015-03-06 14:00:00	920.68
2015-03-06 15:00:00	947.68
2015-03-06 16:00:00	936.84
2015-03-06 17:00:00	797.72
2015-03-06 18:00:00	523.2
2015-03-06 19:00:00	397.2
2015-03-06 20:00:00	342.2
2015-03-06 21:00:00	291.0
2015-03-06 22:00:00	232.0
2015-03-06 23:00:00	212.03500000000005
2015-03-07 00:00:00	212.5
2015-03-07 01:00:00	248.0
2015-03-07 02:00:00	210.0
2015-03-07 03:00:00	212.0
2015-03-07 04:00:00	201.0
2015-03-07 05:00:00	213.0
2015-03-07 06:00:00	206.0
2015-03-07 07:00:00	200.0
2015-03-07 08:00:00	214.0
2015-03-07 09:00:00	258.0
2015-03-07 10:00:00	287.0
2015-03-07 11:00:00	269.0
2015-03-07 12:00:00	243.04
2015-03-07 13:00:00	264.04
2015-03-07 14:00:00	267.52
2015-03-07 15:00:00	262.52
2015-03-07 16:00:00	260.68
2015-03-07 17:00:00	215.0
2015-03-07 18:00:00	271.68
2015-03-07 19:00:00	226.5
2015-03-07 20:00:00	224.0
2015-03-07 21:00:00	228.0
2015-03-07 22:00:00	219.0
2015-03-07 23:00:00	163.925
2015-03-08 00:00:00	217.0
2015-03-08 01:00:00	184.0
2015-03-08 02:00:00	221.0
2015-03-08 03:00:00	216.0
2015-03-08 04:00:00	207.0
2015-03-08 05:00:00	210.0
2015-03-08 06:00:00	202.0
2015-03-08 07:00:00	209.0
2015-03-08 08:00:00	219.0
2015-03-08 09:00:00	236.0
2015-03-08 10:00:00	243.0
2015-03-08 11:00:00	247.0
2015-03-08 12:00:00	260.0
2015-03-08 13:00:00	261.76
2015-03-08 14:00:00	252.26
2015-03-08 15:00:00	258.76
2015-03-08 16:00:00	273.76
2015-03-08 17:00:00	254.0
2015-03-08 18:00:00	265.0
2015-03-08 19:00:00	237.0
2015-03-08 20:00:00	227.0
2015-03-08 21:00:00	228.0
2015-03-08 22:00:00	212.0
2015-03-08 23:00:00	163.925
2015-03-09 00:00:00	212.0
2015-03-09 01:00:00	229.0
2015-03-09 02:00:00	220.0
2015-03-09 03:00:00	216.0
2015-03-09 04:00:00	213.0
2015-03-09 05:00:00	216.0
2015-03-09 06:00:00	218.0
2015-03-09 07:00:00	329.0
2015-03-09 08:00:00	601.0
2015-03-09 09:00:00	930.0
2015-03-09 10:00:00	1000.08
2015-03-09 11:00:00	1023.0
2015-03-09 12:00:00	920.0
2015-03-09 13:00:00	956.0
2015-03-09 14:00:00	969.0
2015-03-09 15:00:00	975.0
2015-03-09 16:00:00	947.12
2015-03-09 17:00:00	791.0
2015-03-09 18:00:00	593.0
2015-03-09 19:00:00	427.0
2015-03-09 20:00:00	358.0
2015-03-09 21:00:00	328.0
2015-03-09 22:00:00	300.0
2015-03-09 23:00:00	212.03500000000005
2015-03-10 00:00:00	248.84
2015-03-10 01:00:00	244.0
2015-03-10 02:00:00	237.76
2015-03-10 03:00:00	242.72
2015-03-10 04:00:00	237.0
2015-03-10 05:00:00	231.0
2015-03-10 06:00:00	224.0
2015-03-10 07:00:00	366.0
2015-03-10 08:00:00	661.0
2015-03-10 09:00:00	936.0
2015-03-10 10:00:00	986.0
2015-03-10 11:00:00	1002.0
2015-03-10 12:00:00	923.0
2015-03-10 13:00:00	971.12
2015-03-10 14:00:00	955.12
2015-03-10 15:00:00	906.0
2015-03-10 16:00:00	920.0
2015-03-10 17:00:00	815.0
2015-03-10 18:00:00	554.32
2015-03-10 19:00:00	452.84
2015-03-10 20:00:00	349.84
2015-03-10 21:00:00	324.0
2015-03-10 22:00:00	275.0
2015-03-10 23:00:00	262.22
2015-03-11 00:00:00	285.68
2015-03-11 01:00:00	244.0
2015-03-11 02:00:00	255.52
2015-03-11 03:00:00	227.0
2015-03-11 04:00:00	261.0
2015-03-11 05:00:00	246.0
2015-03-11 06:00:00	217.0
2015-03-11 07:00:00	422.36
2015-03-11 08:00:00	662.48
2015-03-11 09:00:00	913.8
2015-03-11 10:00:00	950.48
2015-03-11 11:00:00	966.6
2015-03-11 12:00:00	905.68
2015-03-11 13:00:00	955.0
2015-03-11 14:00:00	937.84
2015-03-11 15:00:00	924.72
2015-03-11 16:00:00	898.88
2015-03-11 17:00:00	833.88
2015-03-11 18:00:00	561.88
2015-03-11 19:00:00	451.0
2015-03-11 20:00:00	392.0
2015-03-11 21:00:00	318.0
2015-03-11 22:00:00	303.0
2015-03-11 23:00:00	267.155
2015-03-12 00:00:00	246.84
2015-03-12 01:00:00	244.0
2015-03-12 02:00:00	242.76
2015-03-12 03:00:00	232.5
2015-03-12 04:00:00	243.5
2015-03-12 05:00:00	235.0
2015-03-12 06:00:00	223.0
2015-03-12 07:00:00	307.0
2015-03-12 08:00:00	596.72
2015-03-12 09:00:00	929.72
2015-03-12 10:00:00	931.04
2015-03-12 11:00:00	946.04
2015-03-12 12:00:00	872.04
2015-03-12 13:00:00	911.04
2015-03-12 14:00:00	904.04
2015-03-12 15:00:00	879.04
2015-03-12 16:00:00	904.04
2015-03-12 17:00:00	800.04
2015-03-12 18:00:00	546.04
2015-03-12 19:00:00	466.04
2015-03-12 20:00:00	361.04
2015-03-12 21:00:00	326.04
2015-03-12 22:00:00	256.0
2015-03-12 23:00:00	267.155
2015-03-13 00:00:00	246.84
2015-03-13 01:00:00	259.0
2015-03-13 02:00:00	230.0
2015-03-13 03:00:00	238.0
2015-03-13 04:00:00	226.0
2015-03-13 05:00:00	224.0
2015-03-13 06:00:00	233.0
2015-03-13 07:00:00	341.0
2015-03-13 08:00:00	604.0
2015-03-13 09:00:00	864.0
2015-03-13 10:00:00	919.0
2015-03-13 11:00:00	918.12
2015-03-13 12:00:00	854.0
2015-03-13 13:00:00	885.0
2015-03-13 14:00:00	894.0
2015-03-13 15:00:00	874.0
2015-03-13 16:00:00	845.0
2015-03-13 17:00:00	749.0
2015-03-13 18:00:00	478.0
2015-03-13 19:00:00	406.12
2015-03-13 20:00:00	320.0
2015-03-13 21:00:00	273.0
2015-03-13 22:00:00	247.0
2015-03-13 23:00:00	267.155
2015-03-14 00:00:00	219.5
2015-03-14 01:00:00	198.0
2015-03-14 02:00:00	215.5
2015-03-14 03:00:00	205.0
2015-03-14 04:00:00	216.0
2015-03-14 05:00:00	208.5
2015-03-14 06:00:00	218.5
2015-03-14 07:00:00	204.5
2015-03-14 08:00:00	214.5
2015-03-14 09:00:00	229.0
2015-03-14 10:00:00	231.0
2015-03-14 11:00:00	235.0
2015-03-14 12:00:00	254.0
2015-03-14 13:00:00	254.0
2015-03-14 14:00:00	252.26
2015-03-14 15:00:00	277.48
2015-03-14 16:00:00	253.48
2015-03-14 17:00:00	241.0
2015-03-14 18:00:00	254.0
2015-03-14 19:00:00	216.0
2015-03-14 20:00:00	264.0
2015-03-14 21:00:00	226.0
2015-03-14 22:00:00	211.0
2015-03-14 23:00:00	163.925
2015-03-15 00:00:00	219.5
2015-03-15 01:00:00	198.0
2015-03-15 02:00:00	215.5
2015-03-15 03:00:00	205.0
2015-03-15 04:00:00	216.0
2015-03-15 05:00:00	208.5
2015-03-15 06:00:00	218.5
2015-03-15 07:00:00	204.5
2015-03-15 08:00:00	214.5
2015-03-15 09:00:00	208.0
2015-03-15 10:00:00	220.5
2015-03-15 11:00:00	252.0
2015-03-15 12:00:00	251.5
2015-03-15 13:00:00	242.76
2015-03-15 14:00:00	252.26
2015-03-15 15:00:00	257.74
2015-03-15 16:00:00	255.24
2015-03-15 17:00:00	251.84
2015-03-15 18:00:00	253.0
2015-03-15 19:00:00	215.0
2015-03-15 20:00:00	251.5
2015-03-15 21:00:00	226.0
2015-03-15 22:00:00	211.0
2015-03-15 23:00:00	163.925
2015-03-16 00:00:00	246.84
2015-03-16 01:00:00	255.66
2015-03-16 02:00:00	232.0
2015-03-16 03:00:00	240.5
2015-03-16 04:00:00	231.5
2015-03-16 05:00:00	217.5
2015-03-16 06:00:00	204.0
2015-03-16 07:00:00	334.0
2015-03-16 08:00:00	573.0
2015-03-16 09:00:00	906.0
2015-03-16 10:00:00	931.44
2015-03-16 11:00:00	985.32
2015-03-16 12:00:00	942.44
2015-03-16 13:00:00	939.68
2015-03-16 14:00:00	942.68
2015-03-16 15:00:00	944.68
2015-03-16 16:00:00	917.16
2015-03-16 17:00:00	791.16
2015-03-16 18:00:00	572.16
2015-03-16 19:00:00	528.16
2015-03-16 20:00:00	405.16
2015-03-16 21:00:00	361.16
2015-03-16 22:00:00	278.0
2015-03-16 23:00:00	267.155
2015-03-17 00:00:00	246.84
2015-03-17 01:00:00	255.66
2015-03-17 02:00:00	234.0
2015-03-17 03:00:00	243.0
2015-03-17 04:00:00	237.0
2015-03-17 05:00:00	211.0
2015-03-17 06:00:00	247.0
2015-03-17 07:00:00	334.0
2015-03-17 08:00:00	587.0
2015-03-17 09:00:00	894.0
2015-03-17 10:00:00	947.0
2015-03-17 11:00:00	971.4
2015-03-17 12:00:00	868.32
2015-03-17 13:00:00	927.4
2015-03-17 14:00:00	928.0
2015-03-17 15:00:00	900.44
2015-03-17 16:00:00	920.44
2015-03-17 17:00:00	778.44
2015-03-17 18:00:00	547.44
2015-03-17 19:00:00	459.44
2015-03-17 20:00:00	381.44
2015-03-17 21:00:00	301.44
2015-03-17 22:00:00	269.0
2015-03-17 23:00:00	272.09
2015-03-18 00:00:00	246.84
2015-03-18 01:00:00	252.32
2015-03-18 02:00:00	225.0
2015-03-18 03:00:00	242.0
2015-03-18 04:00:00	223.0
2015-03-18 05:00:00	249.0
2015-03-18 06:00:00	212.0
2015-03-18 07:00:00	356.0
2015-03-18 08:00:00	596.08
2015-03-18 09:00:00	837.0
2015-03-18 10:00:00	907.0
2015-03-18 11:00:00	955.0
2015-03-18 12:00:00	923.0
2015-03-18 13:00:00	883.0
2015-03-18 14:00:00	923.0
2015-03-18 15:00:00	876.0
2015-03-18 16:00:00	859.0
2015-03-18 17:00:00	768.0
2015-03-18 18:00:00	538.0
2015-03-18 19:00:00	383.0
2015-03-18 20:00:00	349.0
2015-03-18 21:00:00	329.0
2015-03-18 22:00:00	278.0
2015-03-18 23:00:00	249.98
2015-03-19 00:00:00	246.84
2015-03-19 01:00:00	241.0
2015-03-19 02:00:00	216.0
2015-03-19 03:00:00	238.0
2015-03-19 04:00:00	244.0
2015-03-19 05:00:00	224.0
2015-03-19 06:00:00	238.0
2015-03-19 07:00:00	337.0
2015-03-19 08:00:00	557.0
2015-03-19 09:00:00	885.0
2015-03-19 10:00:00	919.0
2015-03-19 11:00:00	939.0
2015-03-19 12:00:00	864.12
2015-03-19 13:00:00	892.0
2015-03-19 14:00:00	922.0
2015-03-19 15:00:00	883.0
2015-03-19 16:00:00	865.0
2015-03-19 17:00:00	760.0
2015-03-19 18:00:00	527.0
2015-03-19 19:00:00	413.0
2015-03-19 20:00:00	335.0
2015-03-19 21:00:00	322.0
2015-03-19 22:00:00	285.0
2015-03-19 23:00:00	250.395
2015-03-20 00:00:00	246.84
2015-03-20 01:00:00	234.0
2015-03-20 02:00:00	208.0
2015-03-20 03:00:00	226.0
2015-03-20 04:00:00	211.0
2015-03-20 05:00:00	233.0
2015-03-20 06:00:00	215.0
2015-03-20 07:00:00	351.0
2015-03-20 08:00:00	581.0
2015-03-20 09:00:00	914.12
2015-03-20 10:00:00	918.52
2015-03-20 11:00:00	941.52
2015-03-20 12:00:00	862.52
2015-03-20 13:00:00	906.52
2015-03-20 14:00:00	902.12
2015-03-20 15:00:00	929.0
2015-03-20 16:00:00	889.12
2015-03-20 17:00:00	770.32
2015-03-20 18:00:00	514.32
2015-03-20 19:00:00	413.32
2015-03-20 20:00:00	348.0
2015-03-20 21:00:00	282.0
2015-03-20 22:00:00	274.0
2015-03-20 23:00:00	250.395
2015-03-21 00:00:00	219.5
2015-03-21 01:00:00	198.0
2015-03-21 02:00:00	215.5
2015-03-21 03:00:00	194.0
2015-03-21 04:00:00	225.0
2015-03-21 05:00:00	207.0
2015-03-21 06:00:00	218.5
2015-03-21 07:00:00	204.5
2015-03-21 08:00:00	210.0
2015-03-21 09:00:00	241.0
2015-03-21 10:00:00	210.0
2015-03-21 11:00:00	252.0
2015-03-21 12:00:00	249.0
2015-03-21 13:00:00	232.0
2015-03-21 14:00:00	237.0
2015-03-21 15:00:00	238.0
2015-03-21 16:00:00	257.0
2015-03-21 17:00:00	241.0
2015-03-21 18:00:00	252.0
2015-03-21 19:00:00	215.0
2015-03-21 20:00:00	251.5
2015-03-21 21:00:00	226.0
2015-03-21 22:00:00	211.0
2015-03-21 23:00:00	163.925
2015-03-22 00:00:00	219.5
2015-03-22 01:00:00	212.0
2015-03-22 02:00:00	210.0
2015-03-22 03:00:00	201.0
2015-03-22 04:00:00	204.0
2015-03-22 05:00:00	200.0
2015-03-22 06:00:00	235.0
2015-03-22 07:00:00	200.0
2015-03-22 08:00:00	215.0
2015-03-22 09:00:00	228.0
2015-03-22 10:00:00	234.0
2015-03-22 11:00:00	269.0
2015-03-22 12:00:00	239.0
2015-03-22 13:00:00	253.0
2015-03-22 14:00:00	264.0
2015-03-22 15:00:00	225.0
2015-03-22 16:00:00	233.0
2015-03-22 17:00:00	233.0
2015-03-22 18:00:00	221.0
2015-03-22 19:00:00	214.0
2015-03-22 20:00:00	239.0
2015-03-22 21:00:00	224.0
2015-03-22 22:00:00	210.0
2015-03-22 23:00:00	163.925
2015-03-23 00:00:00	246.84
2015-03-23 01:00:00	214.0
2015-03-23 02:00:00	198.0
2015-03-23 03:00:00	219.0
2015-03-23 04:00:00	198.0
2015-03-23 05:00:00	227.0
2015-03-23 06:00:00	215.0
2015-03-23 07:00:00	334.0
2015-03-23 08:00:00	572.0
2015-03-23 09:00:00	915.0
2015-03-23 10:00:00	966.0
2015-03-23 11:00:00	984.0
2015-03-23 12:00:00	925.0
2015-03-23 13:00:00	935.0
2015-03-23 14:00:00	952.0
2015-03-23 15:00:00	895.0
2015-03-23 16:00:00	917.0
2015-03-23 17:00:00	801.0
2015-03-23 18:00:00	531.0
2015-03-23 19:00:00	407.12
2015-03-23 20:00:00	305.0
2015-03-23 21:00:00	275.0
2015-03-23 22:00:00	246.0
2015-03-23 23:00:00	250.395
2015-03-24 00:00:00	208.0
2015-03-24 01:00:00	229.0
2015-03-24 02:00:00	225.0
2015-03-24 03:00:00	228.0
2015-03-24 04:00:00	216.0
2015-03-24 05:00:00	199.0
2015-03-24 06:00:00	244.0
2015-03-24 07:00:00	311.0
2015-03-24 08:00:00	628.0
2015-03-24 09:00:00	903.0
2015-03-24 10:00:00	942.0
2015-03-24 11:00:00	955.0
2015-03-24 12:00:00	866.12
2015-03-24 13:00:00	937.0
2015-03-24 14:00:00	936.0
2015-03-24 15:00:00	905.12
2015-03-24 16:00:00	910.0
2015-03-24 17:00:00	765.0
2015-03-24 18:00:00	524.12
2015-03-24 19:00:00	454.0
2015-03-24 20:00:00	341.0
2015-03-24 21:00:00	299.0
2015-03-24 22:00:00	247.0
2015-03-24 23:00:00	250.81
2015-03-25 00:00:00	211.0
2015-03-25 01:00:00	256.92
2015-03-25 02:00:00	270.92
2015-03-25 03:00:00	267.92
2015-03-25 04:00:00	227.5
2015-03-25 05:00:00	259.92
2015-03-25 06:00:00	272.92
[truncated: 15,521 more rows]
